# Supplementary material for: Alternating behavior in furan-acetylene macrocycles reveals the size-dependency of Hückel’s rule in neutral molecules
Source: Commun Chem. 2023 May 27;6:100. doi: 10.1038/s42004-023-00902-9 (PMC10224948; doi:10.1038/s42004-023-00902-9)
Supplement: Supplementary file 3 — Supplementary Data 1 [file 42004_2023_902_MOESM3_ESM.txt]

Alternating behavior in furan-acetylene macrocycles reveals the size-dependency of Hückel’s rule in neutral molecules
Yuval Rahav, Shinaj K. Rajagopalan, Or Dishi, Benny Bogoslavsky and Ori Gidron*.
Institute of Chemistry, The Center for Nanoscience and Nanotechnology, Casali Center for Applied Chemistry, The Hebrew University of Jerusalem, Edmond J. Safra Campus, 9190401, Jerusalem, Israel, *email: ori.gidron@mail.huji.ac.il
C5
Standard orientation:
	---------------------------------------------------------------------
	Center Atomic Atomic Coordinates (Angstroms)
	Number Number Type X Y Z
	---------------------------------------------------------------------
	1 6 0 4.229033 2.366059 0.000388
	2 6 0 0.266557 4.837362 0.000040
	3 6 0 -4.519758 1.748572 -0.000112
	4 6 0 -3.059562 -3.757097 0.000357
	5 6 0 -2.030050 -4.398904 0.000337
	6 6 0 4.684665 1.241689 0.000337
	7 6 0 -6.040740 -1.682090 -0.000080
	8 6 0 -5.509554 -2.993543 0.000042
	9 6 0 -4.137091 -2.866333 0.000190
	10 8 0 -3.801171 -1.538245 0.000155
	11 6 0 -4.966615 -0.818228 -0.000009
	12 6 0 -4.549485 4.314616 -0.000313
	13 6 0 -4.004953 3.048389 -0.000166
	14 8 0 -2.638018 3.138723 -0.000046
	15 6 0 -2.312809 4.469484 -0.000118
	16 6 0 -3.465978 5.224600 -0.000289
	17 6 0 1.661877 4.750046 0.000087
	18 8 0 2.170761 3.478153 0.000215
	19 6 0 3.536842 3.580692 0.000254
	20 6 0 3.898052 4.910924 0.000146
	21 6 0 2.697452 5.659672 0.000041
	22 8 0 0.288891 -4.089498 0.000150
	23 6 0 -0.756293 -4.975090 0.000103
	24 6 0 -0.267023 -6.263741 -0.000185
	25 6 0 1.144418 -6.164233 -0.000307
	26 6 0 1.447952 -4.819725 -0.000100
	27 6 0 -4.812677 0.571284 -0.000060
	28 6 0 -0.943609 4.751869 -0.000011
	29 8 0 3.979596 -0.989066 0.000140
	30 6 0 4.498794 -2.256785 -0.000143
	31 6 0 5.875571 -2.189755 -0.000398
	32 6 0 6.217171 -0.816666 -0.000272
	33 6 0 5.032302 -0.112444 0.000067
	34 6 0 2.628320 -4.070549 -0.000087
	35 6 0 3.557147 -3.290105 -0.000099
	36 1 0 -6.057379 -3.923267 0.000028
	37 1 0 -5.602889 4.548791 -0.000427
	38 1 0 2.594166 6.733838 -0.000054
	39 1 0 1.859112 -6.972758 -0.000522
	40 1 0 7.207000 -0.386855 -0.000403
	41 1 0 -0.861143 -7.164586 -0.000287
	42 1 0 6.548682 -3.033211 -0.000647
	43 1 0 4.908091 5.290818 0.000147
	44 1 0 -3.514683 6.302620 -0.000379
	45 1 0 -7.081173 -1.395739 -0.000207
	---------------------------------------------------------------------
C6
Standard orientation:
	---------------------------------------------------------------------
	Center Atomic Atomic Coordinates (Angstroms)
	Number Number Type X Y Z
	---------------------------------------------------------------------
	1 6 0 5.497899 -1.799971 0.000580
	2 6 0 5.017891 2.877910 -0.001684
	3 6 0 4.307629 3.860609 -0.001747
	4 6 0 0.016332 5.783843 0.000256
	5 6 0 -1.189866 5.660473 -0.000045
	6 6 0 -5.001403 2.906112 -0.003049
	7 6 0 -5.497839 1.799952 -0.003021
	8 6 0 -5.017958 -2.877945 -0.000361
	9 6 0 -4.307707 -3.860634 -0.000295
	10 6 0 -0.016303 -5.783785 0.002642
	11 6 0 1.189830 -5.660349 0.002708
	12 6 0 5.001537 -2.906207 0.000431
	13 6 0 -3.664796 6.278387 0.003317
	14 6 0 -4.811249 5.449978 0.001959
	15 6 0 -4.359413 4.148530 -0.001714
	16 8 0 -2.989668 4.136624 -0.002762
	17 6 0 -2.570939 5.440940 0.000383
	18 6 0 2.314343 6.891347 0.004816
	19 6 0 1.413261 5.849232 0.000884
	20 8 0 2.087933 4.657080 -0.002233
	21 6 0 3.426828 4.946770 0.000058
	22 6 0 3.605042 6.312817 0.004256
	23 6 0 5.773050 1.700907 -0.001915
	24 8 0 5.077953 0.520517 -0.000490
	25 6 0 5.998282 -0.494136 -0.000141
	26 6 0 7.270430 0.034547 -0.001314
	27 6 0 7.126105 1.441597 -0.002325
	28 8 0 2.989743 -4.136594 0.002592
	29 6 0 2.570976 -5.440890 0.001051
	30 6 0 3.664744 -6.278421 -0.002289
	31 6 0 4.811281 -5.450065 -0.003002
	32 6 0 4.359515 -4.148591 0.000044
	33 6 0 -5.998283 0.494116 -0.002449
	34 6 0 -7.270435 -0.034512 -0.000879
	35 6 0 -7.126165 -1.441580 0.000274
	36 6 0 -5.773137 -1.700954 -0.000614
	37 8 0 -5.078000 -0.520573 -0.002330
	38 8 0 -2.087956 -4.657040 0.001233
	39 6 0 -3.426841 -4.946755 0.000206
	40 6 0 -3.605047 -6.312799 0.000896
	41 6 0 -2.314315 -6.891304 0.002357
	42 6 0 -1.413265 -5.849181 0.002537
	43 1 0 -5.845350 5.758188 0.003672
	44 1 0 2.064117 7.940991 0.007874
	45 1 0 7.910015 2.183118 -0.003156
	46 1 0 5.845357 -5.758355 -0.005342
	47 1 0 -7.910117 -2.183051 0.001513
	48 1 0 -2.064121 -7.940953 0.003086
	49 1 0 -4.555066 -6.824487 0.000563
	50 1 0 -8.188548 0.532458 -0.000516
	51 1 0 -3.632780 7.356969 0.006208
	52 1 0 4.555086 6.824472 0.006874
	53 1 0 8.188565 -0.532387 -0.001622
	54 1 0 3.632698 -7.357004 -0.004112
	---------------------------------------------------------------------
C7
Standard orientation:
	---------------------------------------------------------------------
	Center Atomic Atomic Coordinates (Angstroms)
	Number Number Type X Y Z
	---------------------------------------------------------------------
	1 8 0 -5.416660 2.793067 -0.000022
	2 8 0 -5.561157 -2.493204 -0.000021
	3 8 0 -1.517925 -5.901946 0.000004
	4 8 0 3.668320 -4.866485 0.000010
	5 8 0 6.092259 -0.166482 -0.000005
	6 8 0 3.928500 4.658980 -0.000016
	7 8 0 -1.193352 5.976066 -0.000024
	8 6 0 -5.634065 4.145796 -0.000014
	9 6 0 -6.989086 4.398661 -0.000008
	10 1 0 -7.446556 5.375943 -0.000001
	11 6 0 -7.636509 3.143388 -0.000014
	12 6 0 -6.644868 2.185946 -0.000022
	13 6 0 -6.684778 0.789290 -0.000032
	14 6 0 -6.717955 -0.423168 -0.000037
	15 6 0 -6.754405 -1.819915 -0.000040
	16 6 0 -7.796822 -2.721790 -0.000057
	17 1 0 -8.846153 -2.470265 -0.000073
	18 6 0 -7.218903 -4.010544 -0.000052
	19 6 0 -5.852091 -3.832029 -0.000029
	20 6 0 -4.784913 -4.733901 -0.000015
	21 6 0 -3.857608 -5.515733 0.000000
	22 6 0 -2.788302 -6.415077 0.000033
	23 6 0 -2.733119 -7.792383 0.000093
	24 1 0 -3.584011 -8.455968 0.000128
	25 6 0 -1.365203 -8.144066 0.000101
	26 6 0 -0.652584 -6.964143 0.000047
	27 6 0 0.717903 -6.692097 0.000028
	28 6 0 1.907339 -6.454618 0.000015
	29 6 0 3.277224 -6.179567 0.000009
	30 6 0 4.388319 -6.995345 0.000006
	31 1 0 4.376427 -8.074335 0.000005
	32 6 0 5.516298 -6.145323 0.000001
	33 6 0 5.038315 -4.852427 0.000004
	34 6 0 5.680294 -3.611419 -0.000003
	35 6 0 6.236265 -2.533434 -0.000004
	36 6 0 6.875171 -1.290843 0.000015
	37 6 0 8.205680 -0.930613 0.000053
	38 1 0 9.041941 -1.612542 0.000075
	39 6 0 8.244208 0.481261 0.000057
	40 6 0 6.935308 0.913499 0.000023
	41 6 0 6.365166 2.189108 0.000006
	42 6 0 5.868904 3.295850 -0.000003
	43 6 0 5.295706 4.570085 -0.000009
	44 6 0 5.843593 5.834933 -0.000009
	45 1 0 6.898141 6.063601 -0.000005
	46 6 0 4.763748 6.745320 -0.000016
	47 6 0 3.609744 5.991452 -0.000018
	48 6 0 2.256944 6.340984 -0.000029
	49 6 0 1.082252 6.643061 -0.000031
	50 6 0 -0.271341 6.989503 -0.000015
	51 6 0 -0.918554 8.206524 0.000010
	52 1 0 -0.439765 9.173541 0.000022
	53 6 0 -2.303614 7.929973 0.000020
	54 6 0 -2.433820 6.557716 -0.000001
	55 6 0 -3.550606 5.718058 -0.000006
	56 6 0 -4.519226 4.988037 -0.000007
	57 1 0 -7.729045 -4.961392 -0.000064
	58 1 0 -8.698007 2.949527 -0.000011
	59 1 0 -3.117054 8.638968 0.000040
	60 1 0 4.810821 7.823347 -0.000020
	61 1 0 9.116408 1.116577 0.000082
	62 1 0 6.556779 -6.431254 -0.000006
	63 1 0 -0.939865 -9.135754 0.000142
	---------------------------------------------------------------------
C8
Standard orientation:
	---------------------------------------------------------------------
	Center Atomic Atomic Coordinates (Angstroms)
	Number Number Type X Y Z
	---------------------------------------------------------------------
	1 8 0 2.474892 -6.585825 -0.000470
	2 8 0 -2.474851 6.585876 0.000357
	3 8 0 6.406950 -2.906814 -0.000270
	4 8 0 2.906775 6.406928 0.000312
	5 6 0 -4.429309 -8.078038 -0.000299
	6 8 0 -6.585871 -2.474896 0.000047
	7 8 0 -6.406901 2.906795 0.000259
	8 8 0 -2.906852 -6.406892 -0.000223
	9 8 0 6.585852 2.474842 0.000136
	10 6 0 1.732584 -7.734509 -0.000534
	11 6 0 -1.732589 7.734591 0.000412
	12 6 0 6.694221 -4.243964 -0.000331
	13 6 0 4.243929 6.694171 0.000401
	14 6 0 -3.789979 6.961296 0.000256
	15 6 0 -0.356279 7.644973 0.000273
	16 6 0 -7.734559 -1.732597 0.000126
	17 6 0 0.356276 -7.644835 -0.000521
	18 6 0 7.602414 -2.242462 -0.000247
	19 6 0 5.657583 -5.153716 -0.000493
	20 6 0 7.734561 1.732576 0.000221
	21 6 0 -6.961335 -3.790012 -0.000016
	22 6 0 5.153663 5.657518 0.000227
	23 6 0 -0.863224 -7.604237 -0.000397
	24 6 0 0.863223 7.604403 0.000390
	25 6 0 4.766620 -5.987393 -0.000493
	26 6 0 -8.653138 3.161768 0.000161
	27 1 0 -9.703131 2.912659 0.000090
	28 6 0 8.844056 2.580107 0.000288
	29 6 0 2.242448 7.602404 0.000259
	30 6 0 -7.602363 2.242439 0.000158
	31 6 0 -2.242450 -7.602326 -0.000417
	32 6 0 -8.844080 -2.580094 0.000088
	33 6 0 8.078030 -4.429341 -0.000394
	34 6 0 -4.766554 5.987351 0.000402
	35 6 0 3.883035 -8.354364 -0.000720
	36 1 0 4.801673 -8.920621 -0.000806
	37 6 0 4.429336 8.077978 0.000424
	38 6 0 -3.161739 -8.653139 -0.000444
	39 1 0 -2.912584 -9.703121 -0.000549
	40 6 0 -3.883065 8.354358 0.000297
	41 1 0 -4.801726 8.920578 0.000272
	42 6 0 7.604380 -0.863237 -0.000024
	43 6 0 -5.657542 5.153701 0.000328
	44 6 0 5.987334 4.766549 0.000338
	45 6 0 7.644941 0.356265 -0.000011
	46 6 0 6.961275 3.789970 0.000184
	47 6 0 -8.077986 4.429317 0.000262
	48 6 0 -8.354401 -3.883051 0.000007
	49 1 0 -8.920650 -4.801694 -0.000039
	50 6 0 -6.694176 4.243944 0.000354
	51 6 0 2.580074 -8.844034 -0.000702
	52 6 0 8.354339 3.883049 0.000282
	53 1 0 8.920561 4.801709 0.000325
	54 6 0 3.161803 8.653160 0.000367
	55 1 0 2.912714 9.703158 0.000398
	56 6 0 8.653186 -3.161795 -0.000318
	57 1 0 9.703180 -2.912690 -0.000328
	58 6 0 -7.644897 -0.356289 0.000090
	59 6 0 -7.604323 0.863213 0.000196
	60 6 0 3.790005 -6.961298 -0.000615
	61 6 0 -2.580124 8.844081 0.000358
	62 6 0 -5.987423 -4.766620 0.000012
	63 6 0 -4.243989 -6.694219 -0.000178
	64 6 0 -5.153790 -5.657624 -0.000108
	65 1 0 -2.261847 9.875218 0.000385
	66 1 0 5.383580 8.581924 0.000497
	67 1 0 9.875191 2.261823 0.000334
	68 1 0 8.581999 -5.383573 -0.000491
	69 1 0 2.261755 -9.875158 -0.000784
	70 1 0 -5.383521 -8.582044 -0.000266
	71 1 0 -9.875205 -2.261779 0.000112
	72 1 0 -8.581958 5.383547 0.000263
	---------------------------------------------------------------------
C9
Standard orientation:
	---------------------------------------------------------------------
	Center Atomic Atomic Coordinates (Angstroms)
	Number Number Type X Y Z
	---------------------------------------------------------------------
	1 6 0 1.101560 8.874321 0.000000
	2 6 0 0.705318 10.194839 0.000000
	3 6 0 -0.705318 10.194839 0.000000
	4 6 0 -1.101560 8.874321 0.000000
	5 8 0 0.000000 8.059262 0.000000
	6 6 0 -2.376801 8.304023 0.000000
	7 6 0 -3.516988 7.889029 0.000000
	8 6 0 -4.860459 7.506193 0.000000
	9 6 0 -6.012811 8.263070 0.000000
	10 6 0 -7.093421 7.356330 0.000000
	11 6 0 -6.548148 6.090055 0.000000
	12 8 0 -5.180393 6.173753 0.000000
	13 6 0 -7.158459 4.833472 0.000000
	14 6 0 -7.765139 3.782671 0.000000
	15 6 0 -8.548216 2.625835 0.000000
	16 6 0 -9.917479 2.464918 0.000000
	17 6 0 -10.162434 1.075712 0.000000
	18 6 0 -8.930784 0.456185 0.000000
	19 8 0 -7.936823 1.399476 0.000000
	20 6 0 -8.590594 -0.898714 0.000000
	21 6 0 -8.379896 -2.093641 0.000000
	22 6 0 -8.236167 -3.483181 0.000000
	23 6 0 -9.181649 -4.486596 0.000000
	24 6 0 -8.476330 -5.708243 0.000000
	25 6 0 -7.134607 -5.391139 0.000000
	26 8 0 -6.979525 -4.029631 0.000000
	27 6 0 -6.003094 -6.210382 0.000000
	28 6 0 -5.073606 -6.990315 0.000000
	29 6 0 -4.070324 -7.962378 0.000000
	30 6 0 -4.149623 -9.338782 0.000000
	31 6 0 -2.824058 -9.821248 0.000000
	32 6 0 -2.000068 -8.715890 0.000000
	33 8 0 -2.756430 -7.573229 0.000000
	34 6 0 -0.606681 -8.616143 0.000000
	35 6 0 0.606681 -8.616143 0.000000
	36 6 0 2.000068 -8.715890 0.000000
	37 6 0 2.824058 -9.821248 0.000000
	38 6 0 4.149623 -9.338782 0.000000
	39 6 0 4.070324 -7.962378 0.000000
	40 8 0 2.756430 -7.573229 0.000000
	41 6 0 5.073606 -6.990315 0.000000
	42 6 0 6.003094 -6.210382 0.000000
	43 6 0 7.134607 -5.391139 0.000000
	44 6 0 8.476330 -5.708243 0.000000
	45 6 0 9.181649 -4.486596 0.000000
	46 6 0 8.236167 -3.483181 0.000000
	47 8 0 6.979525 -4.029631 0.000000
	48 6 0 8.379896 -2.093641 0.000000
	49 6 0 8.590594 -0.898714 0.000000
	50 6 0 8.930784 0.456185 0.000000
	51 6 0 10.162434 1.075712 0.000000
	52 6 0 9.917479 2.464918 0.000000
	53 6 0 8.548216 2.625835 0.000000
	54 8 0 7.936823 1.399476 0.000000
	55 6 0 7.765139 3.782671 0.000000
	56 6 0 7.158459 4.833472 0.000000
	57 6 0 6.548148 6.090055 0.000000
	58 6 0 7.093421 7.356330 0.000000
	59 6 0 6.012811 8.263070 0.000000
	60 6 0 4.860459 7.506193 0.000000
	61 8 0 5.180393 6.173753 0.000000
	62 6 0 3.516988 7.889029 0.000000
	63 6 0 2.376801 8.304023 0.000000
	64 1 0 1.365498 11.048325 0.000000
	65 1 0 -1.365498 11.048325 0.000000
	66 1 0 -6.055694 9.341233 0.000000
	67 1 0 -8.147758 7.585783 0.000000
	68 1 0 -10.643360 3.263274 0.000000
	69 1 0 -11.117592 0.573769 0.000000
	70 1 0 -10.250879 -4.341607 0.000000
	71 1 0 -8.885381 -6.706718 0.000000
	72 1 0 -5.061898 -9.915002 0.000000
	73 1 0 -2.495602 -10.849057 0.000000
	74 1 0 2.495602 -10.849057 0.000000
	75 1 0 5.061898 -9.915002 0.000000
	76 1 0 8.885381 -6.706718 0.000000
	77 1 0 10.250879 -4.341607 0.000000
	78 1 0 11.117592 0.573769 0.000000
	79 1 0 10.643360 3.263274 0.000000
	80 1 0 8.147758 7.585783 0.000000
	81 1 0 6.055694 9.341233 0.000000
	---------------------------------------------------------------------
C10
Standard orientation:
	---------------------------------------------------------------------
	Center Atomic Atomic Coordinates (Angstroms)
	Number Number Type X Y Z
	---------------------------------------------------------------------
	1 6 0 1.101204 9.852172 0.000000
	2 6 0 0.705018 11.172779 0.000000
	3 6 0 -0.705018 11.172779 0.000000
	4 6 0 -1.101204 9.852172 0.000000
	5 8 0 0.000000 9.036477 0.000000
	6 6 0 -2.381888 9.294110 0.000000
	7 6 0 -3.535953 8.919131 0.000000
	8 6 0 -4.900068 8.617846 0.000000
	9 6 0 -5.996823 9.453367 0.000000
	10 6 0 -7.137566 8.624569 0.000000
	11 6 0 -6.681854 7.323303 0.000000
	12 8 0 -5.311508 7.310664 0.000000
	13 6 0 -7.389928 6.119054 0.000000
	14 6 0 -8.103180 5.137348 0.000000
	15 6 0 -9.029681 4.091796 0.000000
	16 6 0 -10.408082 4.123091 0.000000
	17 6 0 -10.843807 2.782067 0.000000
	18 6 0 -9.710263 1.997181 0.000000
	19 8 0 -8.594200 2.792425 0.000000
	20 6 0 -9.575268 0.606728 0.000000
	21 6 0 -9.575268 -0.606728 0.000000
	22 6 0 -6.681854 -7.323303 0.000000
	23 6 0 -7.137566 -8.624569 0.000000
	24 6 0 -5.996823 -9.453367 0.000000
	25 6 0 -4.900068 -8.617846 0.000000
	26 8 0 -5.311508 -7.310664 0.000000
	27 6 0 -3.535953 -8.919131 0.000000
	28 6 0 -2.381888 -9.294110 0.000000
	29 6 0 -1.101204 -9.852172 0.000000
	30 6 0 -0.705018 -11.172779 0.000000
	31 6 0 0.705018 -11.172779 0.000000
	32 6 0 1.101204 -9.852172 0.000000
	33 8 0 0.000000 -9.036477 0.000000
	34 6 0 2.381888 -9.294110 0.000000
	35 6 0 3.535953 -8.919131 0.000000
	36 6 0 4.900068 -8.617846 0.000000
	37 6 0 5.996823 -9.453367 0.000000
	38 6 0 7.137566 -8.624569 0.000000
	39 6 0 6.681854 -7.323303 0.000000
	40 8 0 5.311508 -7.310664 0.000000
	41 6 0 7.389928 -6.119054 0.000000
	42 6 0 8.103180 -5.137348 0.000000
	43 6 0 9.029681 -4.091796 0.000000
	44 6 0 10.408082 -4.123091 0.000000
	45 6 0 10.843807 -2.782067 0.000000
	46 6 0 9.710263 -1.997181 0.000000
	47 8 0 8.594200 -2.792425 0.000000
	48 6 0 9.575268 -0.606728 0.000000
	49 6 0 9.575268 0.606728 0.000000
	50 6 0 9.710263 1.997181 0.000000
	51 6 0 10.843807 2.782067 0.000000
	52 6 0 10.408082 4.123091 0.000000
	53 6 0 9.029681 4.091796 0.000000
	54 8 0 8.594200 2.792425 0.000000
	55 6 0 8.103180 5.137348 0.000000
	56 6 0 7.389928 6.119054 0.000000
	57 6 0 6.681854 7.323303 0.000000
	58 6 0 7.137566 8.624569 0.000000
	59 6 0 5.996823 9.453367 0.000000
	60 6 0 4.900068 8.617846 0.000000
	61 8 0 5.311508 7.310664 0.000000
	62 6 0 3.535953 8.919131 0.000000
	63 6 0 2.381888 9.294110 0.000000
	64 6 0 -9.710263 -1.997181 0.000000
	65 6 0 -10.843807 -2.782067 0.000000
	66 6 0 -10.408082 -4.123091 0.000000
	67 6 0 -9.029681 -4.091796 0.000000
	68 8 0 -8.594200 -2.792425 0.000000
	69 6 0 -8.103180 -5.137348 0.000000
	70 6 0 -7.389928 -6.119054 0.000000
	71 1 0 1.365791 12.025787 0.000000
	72 1 0 -1.365791 12.025787 0.000000
	73 1 0 -5.963632 10.531858 0.000000
	74 1 0 -8.173528 8.926274 0.000000
	75 1 0 -11.015150 5.015117 0.000000
	76 1 0 -11.859255 2.417228 0.000000
	77 1 0 -8.173528 -8.926274 0.000000
	78 1 0 -5.963632 -10.531858 0.000000
	79 1 0 -1.365791 -12.025787 0.000000
	80 1 0 1.365791 -12.025787 0.000000
	81 1 0 5.963632 -10.531858 0.000000
	82 1 0 8.173528 -8.926274 0.000000
	83 1 0 11.015150 -5.015117 0.000000
	84 1 0 11.859255 -2.417228 0.000000
	85 1 0 11.859255 2.417228 0.000000
	86 1 0 11.015150 5.015117 0.000000
	87 1 0 8.173528 8.926274 0.000000
	88 1 0 5.963632 10.531858 0.000000
	89 1 0 -11.859255 -2.417228 0.000000
	90 1 0 -11.015150 -5.015117 0.000000
	---------------------------------------------------------------------
C11
Standard orientation:
	---------------------------------------------------------------------
	Center Atomic Atomic Coordinates (Angstroms)
	Number Number Type X Y Z
	---------------------------------------------------------------------
	1 6 0 9.703821 -4.927727 0.000000
	2 6 0 10.600776 -5.975022 0.000000
	3 6 0 9.838875 -7.160784 0.000000
	4 6 0 8.513549 -6.780173 0.000000
	5 8 0 8.422032 -5.412750 0.000000
	6 6 0 7.357904 -7.565016 0.000000
	7 6 0 6.440731 -8.359821 0.000000
	8 6 0 5.499493 -9.392079 0.000000
	9 6 0 5.687707 -10.758071 0.000000
	10 6 0 4.405622 -11.343548 0.000000
	11 6 0 3.496571 -10.306734 0.000000
	12 8 0 4.158995 -9.106976 0.000000
	13 6 0 2.100062 -10.342049 0.000000
	14 6 0 0.898763 -10.514720 0.000000
	15 6 0 -0.451156 -10.874188 0.000000
	16 6 0 -1.031362 -12.125074 0.000000
	17 6 0 -2.426449 -11.924428 0.000000
	18 6 0 -2.630616 -10.560730 0.000000
	19 8 0 -1.424700 -9.909592 0.000000
	20 6 0 -3.824519 -9.835412 0.000000
	21 6 0 -4.928455 -9.331179 0.000000
	22 6 0 -10.078821 -4.106766 0.000000
	23 6 0 -11.457696 -4.098795 0.000000
	24 6 0 -11.854887 -2.746478 0.000000
	25 6 0 -10.699326 -1.994121 0.000000
	26 8 0 -9.605974 -2.820437 0.000000
	27 6 0 -10.535644 -0.606786 0.000000
	28 6 0 -10.535665 0.606853 0.000000
	29 6 0 -10.699335 1.994189 0.000000
	30 6 0 -11.854890 2.746550 0.000000
	31 6 0 -11.457696 4.098867 0.000000
	32 6 0 -10.078820 4.106835 0.000000
	33 8 0 -9.605979 2.820503 0.000000
	34 6 0 -4.928482 9.331288 0.000000
	35 6 0 -3.824536 9.835454 0.000000
	36 6 0 -2.630622 10.560743 0.000000
	37 6 0 -2.426420 11.924435 0.000000
	38 6 0 -1.031331 12.125045 0.000000
	39 6 0 -0.451154 10.874143 0.000000
	40 8 0 -1.424718 9.909574 0.000000
	41 6 0 0.898762 10.514656 0.000000
	42 6 0 2.100062 10.342010 0.000000
	43 6 0 3.496573 10.306678 0.000000
	44 6 0 4.405644 11.343476 0.000000
	45 6 0 5.687720 10.757977 0.000000
	46 6 0 5.499485 9.391988 0.000000
	47 8 0 4.158981 9.106910 0.000000
	48 6 0 6.440711 8.359715 0.000000
	49 6 0 7.357912 7.564938 0.000000
	50 6 0 8.513580 6.780119 0.000000
	51 6 0 9.838901 7.160755 0.000000
	52 6 0 10.600824 5.975008 0.000000
	53 6 0 9.703890 4.927695 0.000000
	54 8 0 8.422093 5.412693 0.000000
	55 6 0 9.937545 3.550414 0.000000
	56 6 0 10.279445 2.385926 0.000000
	57 6 0 10.827397 1.100921 0.000000
	58 6 0 12.148132 0.704666 0.000000
	59 6 0 12.148095 -0.704776 0.000000
	60 6 0 10.827342 -1.100967 0.000000
	61 8 0 10.011192 -0.000002 0.000000
	62 6 0 10.279331 -2.385948 0.000000
	63 6 0 9.937440 -3.550439 0.000000
	64 6 0 -6.258429 -8.903799 0.000000
	65 6 0 -7.422784 -9.642469 0.000000
	66 6 0 -8.487962 -8.719470 0.000000
	67 6 0 -7.922488 -7.461853 0.000000
	68 8 0 -6.555967 -7.566009 0.000000
	69 6 0 -8.534752 -6.206215 0.000000
	70 6 0 -9.190935 -5.185258 0.000000
	71 6 0 -9.190936 5.185335 0.000000
	72 6 0 -8.534754 6.206291 0.000000
	73 6 0 -7.922488 7.461926 0.000000
	74 6 0 -8.487977 8.719535 0.000000
	75 6 0 -7.422818 9.642553 0.000000
	76 6 0 -6.258450 8.903902 0.000000
	77 8 0 -6.555968 7.566104 0.000000
	78 1 0 11.675548 -5.879731 0.000000
	79 1 0 10.198844 -8.177955 0.000000
	80 1 0 6.643330 -11.259069 0.000000
	81 1 0 4.158406 -12.393833 0.000000
	82 1 0 -0.498331 -13.063206 0.000000
	83 1 0 -3.202261 -12.674316 0.000000
	84 1 0 -12.089509 -4.973453 0.000000
	85 1 0 -12.859339 -2.352411 0.000000
	86 1 0 -12.859344 2.352486 0.000000
	87 1 0 -12.089511 4.973522 0.000000
	88 1 0 -3.202211 12.674343 0.000000
	89 1 0 -0.498282 13.063166 0.000000
	90 1 0 4.158453 12.393766 0.000000
	91 1 0 6.643351 11.258960 0.000000
	92 1 0 10.198860 8.177928 0.000000
	93 1 0 11.675597 5.879739 0.000000
	94 1 0 13.000842 1.365799 0.000000
	95 1 0 13.000771 -1.365954 0.000000
	96 1 0 -7.481517 -10.719857 0.000000
	97 1 0 -9.546027 -8.930922 0.000000
	98 1 0 -9.546046 8.930968 0.000000
	99 1 0 -7.481575 10.719939 0.000000
	---------------------------------------------------------------------
C12
Standard orientation:
	---------------------------------------------------------------------
	Center Atomic Atomic Coordinates (Angstroms)
	Number Number Type X Y Z
	---------------------------------------------------------------------
	1 6 0 11.801818 1.100549 0.000000
	2 6 0 13.122640 0.704292 0.000000
	3 6 0 13.122624 -0.704699 0.000000
	4 6 0 11.801792 -1.100925 0.000000
	5 8 0 10.985220 -0.000182 0.000000
	6 6 0 11.262149 -2.389470 0.000000
	7 6 0 10.948023 -3.561932 0.000000
	8 6 0 10.771124 -4.947677 0.000000
	9 6 0 11.716883 -5.951232 0.000000
	10 6 0 11.012406 -7.171469 0.000000
	11 6 0 9.670413 -6.854226 0.000000
	12 8 0 9.513581 -5.492677 0.000000
	13 6 0 8.558803 -7.700335 0.000000
	14 6 0 7.700418 -8.558538 0.000000
	15 6 0 6.854185 -9.670052 0.000000
	16 6 0 7.171247 -11.012088 0.000000
	17 6 0 5.950922 -11.716410 0.000000
	18 6 0 4.947489 -10.770517 0.000000
	19 8 0 5.492644 -9.513046 0.000000
	20 6 0 3.561733 -10.947290 0.000000
	21 6 0 2.389251 -11.261341 0.000000
	22 6 0 -9.670456 -6.853971 0.000000
	23 6 0 -11.012484 -7.171064 0.000000
	24 6 0 -11.716834 -5.950753 0.000000
	25 6 0 -10.770965 -4.947300 0.000000
	26 8 0 -9.513484 -5.492429 0.000000
	27 6 0 -10.947765 -3.561538 0.000000
	28 6 0 -11.261789 -2.389039 0.000000
	29 6 0 -11.801504 -1.100530 0.000000
	30 6 0 -13.122354 -0.704377 0.000000
	31 6 0 -13.122442 0.704618 0.000000
	32 6 0 -11.801636 1.100929 0.000000
	33 8 0 -10.984982 0.000252 0.000000
	34 6 0 -11.262074 2.389513 0.000000
	35 6 0 -10.947904 3.561962 0.000000
	36 6 0 -10.771063 4.947709 0.000000
	37 6 0 -11.716891 5.951205 0.000000
	38 6 0 -11.012484 7.171484 0.000000
	39 6 0 -9.670470 6.854325 0.000000
	40 8 0 -9.513560 5.492776 0.000000
	41 6 0 -8.558890 7.700475 0.000000
	42 6 0 -7.700510 8.558684 0.000000
	43 6 0 -6.854268 9.670186 0.000000
	44 6 0 -7.171335 11.012221 0.000000
	45 6 0 -5.951006 11.716540 0.000000
	46 6 0 -4.947576 10.770647 0.000000
	47 8 0 -5.492740 9.513175 0.000000
	48 6 0 -3.561813 10.947389 0.000000
	49 6 0 -2.389310 11.261364 0.000000
	50 6 0 -1.100728 11.800929 0.000000
	51 6 0 -0.704422 13.121734 0.000000
	52 6 0 0.704571 13.121664 0.000000
	53 6 0 1.100745 11.800816 0.000000
	54 8 0 -0.000028 10.984288 0.000000
	55 6 0 7.700314 8.558106 0.000000
	56 6 0 8.558703 7.699906 0.000000
	57 6 0 9.670340 6.853834 0.000000
	58 6 0 11.012324 7.171111 0.000000
	59 6 0 11.716837 5.950895 0.000000
	60 6 0 10.771105 4.947313 0.000000
	61 8 0 9.513545 5.492278 0.000000
	62 6 0 10.948078 3.561575 0.000000
	63 6 0 11.262222 2.389119 0.000000
	64 6 0 1.100669 -11.800906 0.000000
	65 6 0 0.704377 -13.121717 0.000000
	66 6 0 -0.704617 -13.121657 0.000000
	67 6 0 -1.100797 -11.800811 0.000000
	68 8 0 -0.000031 -10.984271 0.000000
	69 6 0 -7.700503 -8.558354 0.000000
	70 6 0 -8.558915 -7.700179 0.000000
	71 6 0 6.854125 9.669653 0.000000
	72 6 0 -6.854264 -9.669863 0.000000
	73 8 0 -5.492729 -9.512841 0.000000
	74 6 0 -4.947560 -10.770303 0.000000
	75 6 0 -5.950980 -11.716208 0.000000
	76 6 0 -7.171314 -11.011900 0.000000
	77 8 0 5.492586 9.512710 0.000000
	78 6 0 4.947487 10.770205 0.000000
	79 6 0 5.950963 11.716051 0.000000
	80 6 0 7.171258 11.011672 0.000000
	81 6 0 -2.389326 -11.261117 0.000000
	82 6 0 -3.561794 -10.947023 0.000000
	83 6 0 3.561732 10.946997 0.000000
	84 6 0 2.389270 11.261119 0.000000
	85 1 0 13.975094 1.365736 0.000000
	86 1 0 13.975062 -1.366162 0.000000
	87 1 0 12.785847 -5.804598 0.000000
	88 1 0 11.419933 -8.170521 0.000000
	89 1 0 8.170247 -11.419744 0.000000
	90 1 0 5.804154 -12.785356 0.000000
	91 1 0 -11.420118 -8.170072 0.000000
	92 1 0 -12.785783 -5.804009 0.000000
	93 1 0 -13.974757 -1.365886 0.000000
	94 1 0 -13.974931 1.366017 0.000000
	95 1 0 -12.785847 5.804506 0.000000
	96 1 0 -11.420064 8.170515 0.000000
	97 1 0 -8.170333 11.419883 0.000000
	98 1 0 -5.804234 12.785485 0.000000
	99 1 0 -1.365834 13.974213 0.000000
	100 1 0 1.366067 13.974078 0.000000
	101 1 0 11.419827 8.170173 0.000000
	102 1 0 12.785806 5.804295 0.000000
	103 1 0 1.365795 -13.974192 0.000000
	104 1 0 -1.366108 -13.974074 0.000000
	105 1 0 -5.804197 -12.785151 0.000000
	106 1 0 -8.170310 -11.419565 0.000000
	107 1 0 5.804240 12.785002 0.000000
	108 1 0 8.170278 11.419278 0.000000
	---------------------------------------------------------------------
cppa-[5]
Standard orientation:
	---------------------------------------------------------------------
	Center Atomic Atomic Coordinates (Angstroms)
	Number Number Type X Y Z
	---------------------------------------------------------------------
	1 6 0 -4.076651 3.568346 1.209819
	2 6 0 -4.847952 2.418870 1.209878
	3 6 0 -5.168227 1.769733 0.000304
	4 6 0 -4.848276 2.418973 -1.209313
	5 6 0 -4.076872 3.568374 -1.209391
	6 6 0 -3.597407 4.110689 0.000191
	7 6 0 -2.473722 4.980189 0.000048
	8 6 0 -1.333314 5.398331 -0.000008
	9 6 0 0.086063 5.461795 -0.000080
	10 6 0 0.802351 5.357552 1.209538
	11 6 0 2.133942 4.979379 1.209449
	12 6 0 2.797894 4.691431 -0.000255
	13 6 0 2.134043 4.980148 -1.209780
	14 6 0 0.802439 5.358410 -1.209689
	15 6 0 3.972139 3.891490 -0.000329
	16 6 0 4.722284 2.936183 -0.000293
	17 6 0 5.221453 1.605942 -0.000016
	18 6 0 5.344689 0.892491 -1.209491
	19 6 0 5.396535 -0.490803 -1.209338
	20 6 0 5.326924 -1.211222 0.000307
	21 6 0 5.395399 -0.490588 1.209888
	22 6 0 5.343606 0.892721 1.209726
	23 6 0 4.928732 -2.575103 0.000310
	24 6 0 -5.546470 0.400216 0.000239
	25 1 0 -3.756179 4.003958 2.149493
	26 1 0 -5.129348 1.957143 2.149596
	27 1 0 -5.129874 1.957267 -2.148983
	28 1 0 -3.756453 4.003906 -2.149117
	29 1 0 0.276260 5.482594 2.149237
	30 1 0 2.647257 4.809008 2.149088
	31 1 0 2.647425 4.810588 -2.149531
	32 1 0 0.276446 5.484018 -2.149373
	33 1 0 5.301915 1.431444 -2.149246
	34 1 0 5.393681 -1.031634 -2.148982
	35 1 0 5.391966 -1.031251 2.149633
	36 1 0 5.299747 1.431837 2.149338
	37 6 0 4.252075 -3.583806 0.000369
	38 6 0 3.140973 -4.469339 0.000169
	39 6 0 2.500533 -4.806384 -1.209523
	40 6 0 1.200811 -5.282859 -1.209654
	41 6 0 0.494098 -5.439771 -0.000103
	42 6 0 1.200596 -5.282940 1.209583
	43 6 0 2.500278 -4.806390 1.209723
	44 1 0 2.999444 -4.598657 2.149471
	45 1 0 0.685333 -5.447347 2.149220
	46 6 0 -0.926086 -5.482706 -0.000248
	47 6 0 -2.094614 -5.150974 -0.000365
	48 6 0 -3.280364 -4.368235 -0.000372
	49 6 0 -3.798632 -3.862915 -1.209955
	50 6 0 -4.653678 -2.774275 -1.209853
	51 6 0 -5.021516 -2.151012 -0.000145
	52 6 0 -4.654033 -2.774756 1.209392
	53 6 0 -3.799080 -3.863479 1.209274
	54 1 0 -3.447259 -4.274227 2.148930
	55 1 0 -4.969446 -2.335613 2.149136
	56 6 0 -5.501136 -0.813587 -0.000029
	57 1 0 -4.968841 -2.334769 -2.149510
	58 1 0 -3.446583 -4.273316 -2.149679
	59 1 0 0.685695 -5.447080 -2.149404
	60 1 0 2.999857 -4.598586 -2.149175
	---------------------------------------------------------------------
cppa-[6]
Standard orientation:
	---------------------------------------------------------------------
	Center Atomic Atomic Coordinates (Angstroms)
	Number Number Type X Y Z
	---------------------------------------------------------------------
	1 6 0 -0.889381 6.460749 -1.209293
	2 6 0 0.494354 6.502918 -1.209373
	3 6 0 1.215043 6.444669 0.000134
	4 6 0 0.494517 6.502122 1.209713
	5 6 0 -0.889277 6.459965 1.209772
	6 6 0 -1.605046 6.358725 0.000281
	7 6 0 -2.963066 5.940919 0.000258
	8 6 0 -3.995373 5.302850 0.000194
	9 6 0 -4.976122 4.274786 0.000140
	10 6 0 -5.386993 3.680054 -1.209428
	11 6 0 -6.042931 2.460908 -1.209504
	12 6 0 -6.312901 1.790199 -0.000008
	13 6 0 -6.042719 2.460628 1.209574
	14 6 0 -5.386758 3.679781 1.209651
	15 6 0 -6.630113 0.405216 -0.000132
	16 6 0 -6.593041 -0.807806 -0.000173
	17 6 0 -6.192033 -2.170890 -0.000269
	18 6 0 -5.881040 -2.823482 -1.209815
	19 6 0 -5.152098 -4.000440 -1.209753
	20 6 0 -4.706509 -4.569548 -0.000146
	21 6 0 -5.153197 -4.001007 1.209317
	22 6 0 -5.882123 -2.824031 1.209258
	23 6 0 -3.665156 -5.536181 0.000046
	24 6 0 2.595954 6.110281 0.000034
	25 1 0 -1.429350 6.424862 -2.148741
	26 1 0 1.035393 6.499992 -2.148890
	27 1 0 1.035604 6.498478 2.149197
	28 1 0 -1.429070 6.423500 2.149309
	29 1 0 -5.113507 4.147001 -2.148890
	30 1 0 -6.281807 1.975466 -2.149028
	31 1 0 -6.281416 1.974989 2.149048
	32 1 0 -5.113066 4.146485 2.149169
	33 1 0 -6.148530 -2.353188 -2.149337
	34 1 0 -4.850201 -4.449528 -2.149219
	35 1 0 -4.852151 -4.450524 2.148855
	36 1 0 -6.150452 -2.354167 2.148754
	37 6 0 -2.595976 -6.110329 -0.000060
	38 6 0 -1.215050 -6.444684 -0.000019
	39 6 0 -0.494465 -6.502764 1.209549
	40 6 0 0.889276 -6.460574 1.209578
	41 6 0 1.605034 -6.358700 0.000052
	42 6 0 0.889359 -6.460103 -1.209489
	43 6 0 -0.494431 -6.502280 -1.209536
	44 1 0 -1.035447 -6.498775 -2.149061
	45 1 0 1.429235 -6.423769 -2.148983
	46 6 0 2.963054 -5.940891 0.000116
	47 6 0 3.995361 -5.302822 0.000199
	48 6 0 4.976119 -4.274767 0.000173
	49 6 0 5.386943 -3.679878 1.209678
	50 6 0 6.042904 -2.460743 1.209620
	51 6 0 6.312936 -1.790196 0.000049
	52 6 0 6.042794 -2.460788 -1.209458
	53 6 0 5.386816 -3.679929 -1.209400
	54 1 0 5.113155 -4.146750 -2.148868
	55 1 0 6.281528 -1.975272 -2.148986
	56 6 0 6.630159 -0.405218 -0.000006
	57 6 0 6.593061 0.807803 -0.000126
	58 6 0 6.192035 2.170880 -0.000157
	59 6 0 5.881528 2.823745 1.209361
	60 6 0 5.152580 4.000699 1.209326
	61 6 0 4.706498 4.569529 -0.000227
	62 6 0 5.152699 4.000715 -1.209744
	63 6 0 5.881631 2.823742 -1.209711
	64 1 0 6.149583 2.353666 -2.149208
	65 1 0 4.851273 4.450019 -2.149262
	66 6 0 3.665147 5.536163 -0.000235
	67 1 0 4.851071 4.450000 2.148814
	68 1 0 6.149404 2.353674 2.148886
	69 1 0 6.281735 -1.975175 2.149092
	70 1 0 5.113397 -4.146683 2.149193
	71 1 0 1.429170 -6.424554 2.149065
	72 1 0 -1.035576 -6.499728 2.149024
	---------------------------------------------------------------------
cppa-[7]
Standard orientation:
	---------------------------------------------------------------------
	Center Atomic Atomic Coordinates (Angstroms)
	Number Number Type X Y Z
	---------------------------------------------------------------------
	1 6 0 -4.118800 6.452591 -0.000237
	2 6 0 -0.096335 7.722026 0.000029
	3 6 0 -1.499960 7.506496 -0.000072
	4 6 0 2.477265 7.243317 0.000234
	5 6 0 -3.477155 6.784877 1.209503
	6 6 0 1.114238 7.641853 0.000105
	7 6 0 -2.193047 7.301630 1.209584
	8 6 0 4.934339 5.853429 0.000284
	9 6 0 -7.699019 -0.614261 0.000123
	10 6 0 -7.473756 1.512357 1.209547
	11 6 0 3.137053 6.948650 1.209964
	12 6 0 -5.280464 5.635798 -0.000296
	13 6 0 -6.098214 4.739588 -0.000332
	14 6 0 -2.192903 7.301672 -1.209818
	15 6 0 -7.507750 -1.812314 0.000193
	16 6 0 -7.613656 0.803249 -0.000071
	17 6 0 -6.805036 3.507901 -0.000302
	18 6 0 4.341862 6.267161 1.209980
	19 6 0 3.137452 6.949263 -1.209438
	20 6 0 -6.985317 -3.132808 0.000234
	21 6 0 -3.477007 6.784896 -1.209898
	22 6 0 -6.631404 -3.762897 -1.209454
	23 6 0 -7.077273 2.838554 1.209436
	24 6 0 4.342242 6.267744 -1.209411
	25 6 0 -7.076690 2.838171 -1.209961
	26 6 0 -7.473175 1.511980 -1.209846
	27 1 0 -1.684588 7.488021 -2.149122
	28 1 0 -3.972859 6.567192 2.148808
	29 1 0 -1.684837 7.487934 2.148954
	30 1 0 -3.972596 6.567229 -2.149266
	31 1 0 2.658327 7.201160 -2.148792
	32 1 0 2.657629 7.200085 2.149290
	33 1 0 4.804344 5.985811 2.149318
	34 1 0 4.804998 5.986811 -2.148738
	35 1 0 -6.926326 -3.308960 -2.148796
	36 1 0 -7.612748 0.989252 2.148932
	37 1 0 -6.906321 3.352255 2.148739
	38 1 0 -7.611706 0.988574 -2.149131
	39 1 0 -6.905274 3.351577 -2.149340
	40 6 0 7.208067 2.579740 0.000102
	41 6 0 7.389294 1.880125 1.209771
	42 6 0 7.607259 0.513200 1.209711
	43 6 0 7.652623 -0.207973 -0.000023
	44 6 0 7.550257 -1.624355 -0.000088
	45 6 0 7.202645 -2.786715 -0.000210
	46 6 0 6.510642 -4.026781 -0.000209
	47 6 0 6.076742 -4.604669 -1.209904
	48 6 0 5.144195 -5.627575 -1.209906
	49 6 0 4.608775 -6.112914 -0.000206
	50 6 0 3.437691 -6.916146 -0.000206
	51 6 0 2.312181 -7.369073 -0.000148
	52 6 0 0.911163 -7.600973 -0.000059
	53 6 0 0.188746 -7.621932 -1.209721
	54 6 0 -1.192410 -7.530325 -1.209647
	55 6 0 -1.905599 -7.414149 0.000088
	56 6 0 -3.263708 -6.999227 0.000158
	57 6 0 -4.319586 -6.401706 0.000221
	58 6 0 -5.374573 -5.451115 0.000252
	59 6 0 -5.841334 -4.899439 1.209955
	60 6 0 -6.631158 -3.762708 1.209944
	61 6 0 -5.841587 -4.899637 -1.209446
	62 1 0 -5.519084 -5.334429 -2.148781
	63 1 0 -6.925890 -3.308624 2.149276
	64 1 0 -5.518640 -5.334078 2.149295
	65 6 0 -1.192282 -7.530302 1.209750
	66 6 0 0.188876 -7.621906 1.209679
	67 1 0 0.729931 -7.640858 2.148989
	68 1 0 -1.731009 -7.477610 2.149111
	69 1 0 -1.731237 -7.477637 -2.148952
	70 1 0 0.729704 -7.640888 -2.149087
	71 6 0 5.144251 -5.627625 1.209495
	72 6 0 6.076795 -4.604711 1.209493
	73 1 0 6.428895 -4.193513 2.148824
	74 1 0 4.767250 -6.016112 2.148830
	75 1 0 4.767153 -6.016024 -2.149242
	76 1 0 6.428762 -4.193408 -2.149237
	77 6 0 7.607185 0.513306 -1.209690
	78 6 0 7.389220 1.880225 -1.209625
	79 1 0 7.287298 2.411930 -2.148936
	80 1 0 7.675685 -0.023636 -2.149053
	81 1 0 7.675799 -0.023823 2.149024
	82 1 0 7.287455 2.411756 2.149132
	83 6 0 6.670071 3.893972 0.000173
	84 6 0 5.978048 4.890469 0.000205
	---------------------------------------------------------------------
cppa-[8]
Standard orientation:
	---------------------------------------------------------------------
	Center Atomic Atomic Coordinates (Angstroms)
	Number Number Type X Y Z
	---------------------------------------------------------------------
	1 6 0 -5.787022 -6.564154 0.000132
	2 6 0 -2.065580 -8.563570 0.000251
	3 6 0 -3.395043 -8.065045 0.000227
	4 6 0 0.549732 -8.733541 0.000277
	5 6 0 -5.209253 -6.997815 -1.209575
	6 6 0 -0.869757 -8.766287 0.000284
	7 6 0 -4.036784 -7.733496 -1.209528
	8 6 0 3.302584 -8.104141 0.000119
	9 6 0 -8.766441 0.869752 -0.000255
	10 6 0 -8.631848 -1.264945 -1.209919
	11 6 0 1.264904 -8.632060 -1.209483
	12 6 0 -6.814144 -5.583832 0.000066
	13 6 0 4.595202 -7.516635 -0.000012
	14 6 0 -7.516755 -4.595181 0.000031
	15 6 0 -4.036782 -7.733320 1.209951
	16 6 0 6.997785 -5.209233 1.209544
	17 6 0 6.564306 -5.787080 -0.000196
	18 6 0 -8.563729 2.065575 -0.000185
	19 6 0 -8.733750 -0.549737 -0.000219
	20 6 0 -8.104308 -3.302581 -0.000070
	21 6 0 2.614232 -8.323554 -1.209562
	22 6 0 1.264906 -8.631513 1.209979
	23 6 0 -8.065193 3.395036 -0.000242
	24 6 0 -5.209240 -6.997655 1.209905
	25 6 0 5.583966 -6.814184 -0.000192
	26 6 0 -7.733624 4.036841 1.209488
	27 6 0 -8.323337 -2.614277 -1.209846
	28 6 0 2.614248 -8.323012 1.209905
	29 6 0 7.733452 -4.036763 1.209536
	30 6 0 -8.323594 -2.614210 1.209619
	31 6 0 6.997994 -5.209381 -1.209937
	32 6 0 -8.632116 -1.264877 1.209543
	33 1 0 -3.570359 -8.008354 2.149208
	34 1 0 -5.659840 -6.697582 -2.148838
	35 1 0 -3.570389 -8.008644 -2.148762
	36 1 0 -5.659851 -6.697296 2.149122
	37 1 0 0.733930 -8.737457 2.149253
	38 1 0 0.733911 -8.738445 -2.148699
	39 1 0 3.138581 -8.188620 -2.148843
	40 1 0 3.138606 -8.187671 2.149122
	41 1 0 -8.008849 3.570522 2.148740
	42 1 0 6.697796 -5.660050 -2.149177
	43 1 0 8.008474 -3.570304 2.148777
	44 1 0 6.697434 -5.659788 2.148792
	45 1 0 -8.737913 -0.733987 -2.149190
	46 1 0 -8.188094 -3.138659 -2.149064
	47 1 0 -8.738378 -0.733866 2.148762
	48 1 0 -8.188567 -3.138538 2.148898
	49 6 0 8.065178 -3.395092 -0.000214
	50 6 0 8.563657 -2.065609 -0.000225
	51 6 0 8.766352 -0.869783 -0.000243
	52 6 0 8.733622 0.549705 -0.000195
	53 6 0 8.631863 1.264839 1.209558
	54 6 0 8.323348 2.614171 1.209607
	55 6 0 8.104176 3.302549 -0.000097
	56 6 0 7.516654 4.595164 -0.000045
	57 6 0 6.814139 5.583882 0.000018
	58 6 0 5.787017 6.564201 0.000108
	59 6 0 5.209272 6.997692 1.209887
	60 6 0 4.036816 7.733393 1.209967
	61 6 0 3.395065 8.065134 0.000270
	62 6 0 2.065611 8.563692 0.000336
	63 6 0 0.869796 8.766460 0.000355
	64 6 0 -0.549692 8.733666 0.000280
	65 6 0 -1.264923 8.631776 1.209972
	66 6 0 -2.614238 8.323209 1.209883
	67 6 0 -3.302513 8.104136 0.000095
	68 6 0 -4.595101 7.516552 -0.000026
	69 6 0 -5.583774 6.813973 -0.000240
	70 6 0 -6.564181 5.786939 -0.000275
	71 6 0 -6.997712 5.209120 -1.210011
	72 6 0 -7.733445 4.036691 -1.209996
	73 6 0 -6.997884 5.209256 1.209470
	74 1 0 -6.697640 5.659903 2.148707
	75 1 0 -8.008510 3.570249 -2.149233
	76 1 0 -6.697347 5.659661 -2.149262
	77 6 0 -2.614127 8.323426 -1.209584
	78 6 0 -1.264799 8.631987 -1.209489
	79 1 0 -0.733779 8.738251 -2.148703
	80 1 0 -3.138428 8.188355 -2.148871
	81 1 0 -3.138635 8.187960 2.149092
	82 1 0 -0.733984 8.737895 2.149248
	83 6 0 4.036784 7.733585 -1.209513
	84 6 0 5.209225 6.997891 -1.209593
	85 1 0 5.659823 6.697673 -2.148861
	86 1 0 3.570361 8.008781 -2.148722
	87 1 0 3.570445 8.008419 2.149248
	88 1 0 5.659871 6.697318 2.149100
	89 6 0 8.323314 2.614251 -1.209857
	90 6 0 8.631835 1.264918 -1.209904
	91 1 0 8.737983 0.733962 -2.149166
	92 1 0 8.188177 3.138639 -2.149087
	93 1 0 8.188221 3.138492 2.148875
	94 1 0 8.738047 0.733830 2.148788
	95 6 0 7.733658 -4.036914 -1.209947
	96 1 0 8.008868 -3.570585 -2.149198
	---------------------------------------------------------------------
cppa-[9]
Standard orientation:
	---------------------------------------------------------------------
	Center Atomic Atomic Coordinates (Angstroms)
	Number Number Type X Y Z
	---------------------------------------------------------------------
	1 6 0 -3.852106 9.060327 -0.000107
	2 6 0 0.294183 9.892378 0.000136
	3 6 0 -1.121040 9.780966 0.000031
	4 6 0 2.873614 9.416812 0.000103
	5 6 0 -3.169519 9.296149 1.209703
	6 6 0 1.501866 9.782310 0.000136
	7 6 0 -1.831229 9.649275 1.209770
	8 6 0 5.429247 8.214018 0.000086
	9 6 0 -9.374554 3.177983 -0.000141
	10 6 0 -8.404797 5.084775 1.209554
	11 6 0 3.548184 9.158773 1.209885
	12 6 0 -5.138072 8.459038 -0.000140
	13 6 0 -6.134220 7.767443 -0.000180
	14 6 0 -1.830965 9.648730 -1.209812
	15 6 0 9.636368 -1.903546 -1.209760
	16 6 0 9.773296 -1.194403 0.000005
	17 6 0 -9.692680 2.007763 -0.000049
	18 6 0 -8.776107 4.465283 -0.000221
	19 6 0 -7.146939 6.772613 -0.000239
	20 6 0 4.800503 8.569370 1.209876
	21 6 0 3.548010 9.158445 -1.209704
	22 6 0 -9.828544 0.594673 0.000035
	23 6 0 -3.169248 9.295599 -1.209879
	24 6 0 -9.821895 -0.127572 -1.209721
	25 6 0 -7.606456 6.215412 1.209549
	26 6 0 4.800332 8.569046 -1.209712
	27 6 0 9.273193 -3.239143 -1.209771
	28 6 0 -7.605884 6.214991 -1.210051
	29 6 0 9.635656 -1.903366 1.209808
	30 6 0 -8.404224 5.084352 -1.210038
	31 1 0 -1.303946 9.773856 -2.148951
	32 1 0 -3.689780 9.145425 2.148852
	33 1 0 -1.304422 9.774819 2.148972
	34 1 0 -3.689308 9.144445 -2.149070
	35 1 0 3.052407 9.376911 -2.148873
	36 1 0 3.052717 9.377504 2.149065
	37 1 0 5.284838 8.326951 2.149046
	38 1 0 5.284536 8.326378 -2.148885
	39 1 0 -9.853990 0.413045 -2.148918
	40 1 0 9.764686 -1.377348 2.148980
	41 1 0 9.118618 -3.758203 -2.148959
	42 1 0 9.765940 -1.377677 -2.148941
	43 1 0 -8.706517 4.635000 2.148731
	44 1 0 -7.283561 6.650244 2.148724
	45 1 0 -8.705500 4.634248 -2.149200
	46 1 0 -7.282546 6.649496 -2.149225
	47 6 0 9.032117 -3.919979 -0.000011
	48 6 0 8.420979 -5.201307 -0.000044
	49 6 0 7.721687 -6.192068 0.000025
	50 6 0 6.719068 -7.197085 -0.000040
	51 6 0 6.158027 -7.651813 -1.209858
	52 6 0 5.021221 -8.441339 -1.209901
	53 6 0 4.399149 -8.808326 -0.000129
	54 6 0 3.107354 -9.397013 -0.000136
	55 6 0 1.934816 -9.706483 -0.000129
	56 6 0 0.520753 -9.831873 -0.000103
	57 6 0 -0.201397 -9.819684 -1.209879
	58 6 0 -1.579754 -9.694000 -1.209835
	59 6 0 -2.292126 -9.575360 -0.000016
	60 6 0 -3.660114 -9.196000 0.000051
	61 6 0 -4.757185 -8.679227 0.000103
	62 6 0 -5.920976 -7.866288 0.000126
	63 6 0 -6.466366 -7.392794 -1.209659
	64 6 0 -7.441374 -6.410425 -1.209631
	65 6 0 -7.910721 -5.861525 0.000168
	66 6 0 -8.714899 -4.691665 0.000187
	67 6 0 -9.223456 -3.590762 0.000200
	68 6 0 -9.592708 -2.220010 0.000160
	69 6 0 -9.706158 -1.506694 1.209926
	70 6 0 -9.821721 -0.127450 1.209862
	71 6 0 -9.706332 -1.506818 -1.209662
	72 1 0 -9.647989 -2.045304 -2.148820
	73 1 0 -9.853686 0.413264 2.149008
	74 1 0 -9.647683 -2.045087 2.149129
	75 6 0 -7.441361 -6.410452 1.209932
	76 6 0 -6.466344 -7.392831 1.209919
	77 1 0 -6.075542 -7.767815 2.149095
	78 1 0 -7.813372 -6.016844 2.149118
	79 1 0 -7.813416 -6.016786 -2.148791
	80 1 0 -6.075569 -7.767768 -2.148841
	81 6 0 -1.579710 -9.694306 1.209747
	82 6 0 -0.201348 -9.819992 1.209703
	83 1 0 0.339085 -9.856098 2.148861
	84 1 0 -2.117700 -9.632080 2.148940
	85 1 0 -2.117779 -9.631541 -2.148992
	86 1 0 0.339001 -9.855558 -2.149066
	87 6 0 5.021354 -8.441671 1.209674
	88 6 0 6.158160 -7.652130 1.209718
	89 1 0 6.595380 -7.332539 2.148915
	90 1 0 4.569157 -8.739792 2.148840
	91 1 0 4.568917 -8.739206 -2.149096
	92 1 0 6.595146 -7.331966 -2.149015
	93 6 0 9.272481 -3.238952 1.209805
	94 1 0 9.117342 -3.757880 2.148971
	95 6 0 9.895312 0.219950 -0.000024
	96 6 0 9.794222 1.428418 -0.000023
	97 6 0 9.438940 2.802844 0.000030
	98 6 0 9.185548 3.479116 1.209861
	99 6 0 9.185935 3.479343 -1.209736
	100 1 0 9.400302 2.981863 2.149014
	101 6 0 8.605451 4.735756 1.209889
	102 6 0 8.605822 4.735992 -1.209703
	103 1 0 9.400969 2.982287 -2.148929
	104 1 0 8.366333 5.221720 2.149065
	105 1 0 8.366995 5.222118 -2.148868
	106 6 0 8.255087 5.367310 0.000094
	107 6 0 7.439464 6.529220 0.000097
	108 6 0 6.585122 7.389866 0.000104
	---------------------------------------------------------------------
cppa-[10]
Standard orientation:
	---------------------------------------------------------------------
	Center Atomic Atomic Coordinates (Angstroms)
	Number Number Type X Y Z
	---------------------------------------------------------------------
	1 6 0 10.192759 3.981693 -0.000072
	2 6 0 7.957992 7.575680 -0.000192
	3 6 0 8.832711 6.457767 -0.000147
	4 6 0 5.904344 9.209698 -0.000242
	5 6 0 9.888298 4.636434 -1.209912
	6 6 0 7.074352 8.405993 -0.000219
	7 6 0 9.221959 5.849524 -1.209949
	8 6 0 3.348668 10.413541 -0.000247
	9 6 0 10.183864 -4.129457 0.000215
	10 6 0 10.726202 -2.059961 -1.209640
	11 6 0 5.273098 9.560330 -1.210067
	12 6 0 10.666764 2.643715 -0.000048
	13 6 0 10.893219 1.452514 -0.000011
	14 6 0 9.221834 5.849529 1.209697
	15 6 0 9.666578 -5.226115 0.000211
	16 6 0 10.587293 -2.768534 0.000204
	17 6 0 10.943390 0.033940 0.000092
	18 6 0 4.020997 10.150118 -1.210069
	19 6 0 5.273135 9.560425 1.209573
	20 6 0 8.872826 -6.402900 0.000226
	21 6 0 9.888168 4.636435 1.209733
	22 6 0 8.414108 -6.960569 1.210048
	23 6 0 10.900663 -0.686949 -1.209694
	24 6 0 4.021038 10.150217 1.209569
	25 6 0 10.900313 -0.686806 1.209949
	26 6 0 10.725848 -2.059820 1.210004
	27 1 0 8.950593 6.318448 2.148807
	28 1 0 10.138596 4.156007 -2.149021
	29 1 0 8.950817 6.318441 -2.149089
	30 1 0 10.138364 4.156009 2.148870
	31 1 0 5.757995 9.318889 2.148699
	32 1 0 5.757929 9.318719 -2.149188
	33 1 0 3.525978 10.370088 -2.149192
	34 1 0 3.526048 10.370259 2.148692
	35 1 0 8.776553 -6.558001 2.149174
	36 1 0 10.646209 -2.595749 -2.148744
	37 1 0 10.957211 -0.148258 -2.148842
	38 1 0 10.645579 -2.595496 2.149149
	39 1 0 10.956589 -0.148008 2.149051
	40 6 0 -10.893181 -1.452513 -0.000005
	41 6 0 -10.666698 -2.643708 -0.000023
	42 6 0 -10.192714 -3.981695 -0.000070
	43 6 0 -9.888264 -4.636423 -1.209919
	44 6 0 -9.221945 -5.849528 -1.209975
	45 6 0 -8.832699 -6.457785 -0.000182
	46 6 0 -7.957999 -7.575715 -0.000234
	47 6 0 -7.074389 -8.406060 -0.000271
	48 6 0 -5.904370 -9.209749 -0.000251
	49 6 0 -5.273161 -9.560423 1.209577
	50 6 0 -4.021052 -10.150198 1.209595
	51 6 0 -3.348686 -10.413570 -0.000214
	52 6 0 -1.983996 -10.804057 -0.000190
	53 6 0 -0.781124 -10.956821 -0.000156
	54 6 0 0.637850 -10.919738 -0.000069
	55 6 0 1.354609 -10.832683 1.209793
	56 6 0 2.714349 -10.574395 1.209870
	57 6 0 3.413235 -10.392539 0.000087
	58 6 0 4.746986 -9.906769 0.000156
	59 6 0 5.810095 -9.323640 0.000194
	60 6 0 6.936579 -8.459992 0.000217
	61 6 0 7.465590 -7.968482 -1.209601
	62 6 0 8.414221 -6.960668 -1.209596
	63 6 0 7.465470 -7.968385 1.210043
	64 1 0 7.085546 -8.354507 2.149166
	65 1 0 8.776762 -6.558173 -2.148717
	66 1 0 7.085757 -8.354689 -2.148726
	67 6 0 2.714485 -10.574407 -1.209775
	68 6 0 1.354752 -10.832690 -1.209852
	69 1 0 0.820531 -10.922047 -2.149005
	70 1 0 3.244368 -10.461643 -2.148867
	71 1 0 3.244119 -10.461621 2.149024
	72 1 0 0.820285 -10.922031 2.148888
	73 6 0 -4.021025 -10.150216 -1.210044
	74 6 0 -5.273123 -9.560431 -1.210063
	75 1 0 -5.757970 -9.318885 -2.149193
	76 1 0 -3.526012 -10.370240 -2.149159
	77 1 0 -3.526067 -10.370214 2.148726
	78 1 0 -5.758031 -9.318872 2.148694
	79 6 0 -9.221820 -5.849562 1.209672
	80 6 0 -9.888142 -4.636465 1.209725
	81 1 0 -10.138348 -4.156054 2.148868
	82 1 0 -8.950607 -6.318512 2.148774
	83 1 0 -8.950828 -6.318444 -2.149122
	84 1 0 -10.138569 -4.155988 -2.149022
	85 6 0 -3.413260 10.392583 0.000062
	86 6 0 -2.714515 10.574429 -1.209804
	87 6 0 -2.714367 10.574456 1.209840
	88 1 0 -3.244397 10.461658 -2.148896
	89 6 0 -1.354772 10.832700 -1.209889
	90 6 0 -1.354631 10.832726 1.209756
	91 1 0 -3.244141 10.461707 2.148995
	92 1 0 -0.820557 10.922034 -2.149047
	93 1 0 -0.820299 10.922082 2.148846
	94 6 0 -0.637869 10.919749 -0.000111
	95 6 0 0.781107 10.956790 -0.000191
	96 6 0 1.983981 10.804034 -0.000232
	97 6 0 -4.747009 9.906805 0.000153
	98 6 0 -5.810112 9.323664 0.000219
	99 6 0 -6.936607 8.460029 0.000241
	100 6 0 -7.465622 7.968521 -1.209562
	101 6 0 -7.465503 7.968432 1.210081
	102 6 0 -8.414245 6.960685 -1.209549
	103 1 0 -7.085818 8.354732 -2.148698
	104 1 0 -7.085595 8.354592 2.149195
	105 6 0 -8.414112 6.960602 1.210095
	106 6 0 -8.872819 6.402912 0.000269
	107 1 0 -8.776791 6.558201 -2.148673
	108 1 0 -8.776580 6.558046 2.149217
	109 6 0 -9.666564 5.226124 0.000282
	110 6 0 -10.183875 4.129475 0.000249
	111 6 0 -10.943334 -0.033939 0.000037
	112 6 0 -10.900400 0.686936 -1.209750
	113 6 0 -10.900461 0.686822 1.209891
	114 6 0 -10.725944 2.059950 -1.209683
	115 1 0 -10.956750 0.148230 -2.148901
	116 6 0 -10.726026 2.059839 1.209960
	117 1 0 -10.956884 0.148030 2.148989
	118 6 0 -10.587284 2.768545 0.000174
	119 1 0 -10.645752 2.595723 -2.148779
	120 1 0 -10.645912 2.595524 2.149113
	---------------------------------------------------------------------
cppa-[11]
Standard orientation:
	---------------------------------------------------------------------
	Center Atomic Atomic Coordinates (Angstroms)
	Number Number Type X Y Z
	---------------------------------------------------------------------
	1 6 0 5.499258 -10.704566 0.000184
	2 6 0 7.843964 -9.128172 0.000157
	3 6 0 9.815791 6.966115 -0.000216
	4 6 0 6.121833 -10.338944 -1.209671
	5 6 0 7.270403 -9.566739 -1.209684
	6 6 0 7.920832 9.061786 -0.000188
	7 6 0 -2.570106 -11.798088 -0.000165
	8 6 0 -0.440550 -12.005703 -1.209863
	9 6 0 9.364902 7.530032 -1.210064
	10 6 0 4.218090 -11.315400 0.000188
	11 6 0 3.062113 -11.681042 0.000185
	12 6 0 7.270389 -9.566676 1.210015
	13 6 0 -3.740350 -11.481066 -0.000197
	14 6 0 -1.162055 -11.976705 -0.000064
	15 6 0 1.662704 -11.918030 0.000111
	16 6 0 8.436622 8.556590 -1.210052
	17 6 0 9.365127 7.530207 1.209634
	18 6 0 -5.046041 -10.924578 -0.000174
	19 6 0 6.121818 -10.338885 1.210028
	20 6 0 -5.683413 -10.585426 1.209685
	21 6 0 0.943171 -11.976962 -1.209778
	22 6 0 8.436835 8.556751 1.209650
	23 6 0 0.943018 -11.976815 1.209918
	24 6 0 -0.440703 -12.005556 1.209831
	25 1 0 7.713822 -9.255421 2.149094
	26 1 0 5.666274 -10.632164 -2.148750
	27 1 0 7.713848 -9.255532 -2.148774
	28 1 0 5.666249 -10.632056 2.149117
	29 1 0 9.720463 7.121257 2.148718
	30 1 0 9.720068 7.120950 -2.149154
	31 1 0 8.065165 8.950967 -2.149131
	32 1 0 8.065550 8.951256 2.148743
	33 1 0 -5.215895 -10.859177 2.148764
	34 1 0 -0.982246 -12.006168 -2.148984
	35 1 0 1.484533 -11.954917 -2.148833
	36 1 0 -0.982518 -12.005907 2.148883
	37 1 0 1.484262 -11.954654 2.149038
	38 6 0 -6.229645 10.345336 0.000326
	39 6 0 -7.235906 9.669015 0.000336
	40 6 0 -8.293274 8.722187 0.000276
	41 6 0 -8.787769 8.196181 -1.209607
	42 6 0 -9.672420 7.131803 -1.209683
	43 6 0 -10.099195 6.549339 0.000122
	44 6 0 -10.836554 5.336567 0.000028
	45 6 0 -11.317225 4.223493 -0.000046
	46 6 0 -11.694435 2.855201 -0.000038
	47 6 0 -11.825554 2.145206 1.209815
	48 6 0 -11.993800 0.771453 1.209810
	49 6 0 -12.037888 0.050807 -0.000048
	50 6 0 -12.002058 -1.368076 -0.000064
	51 6 0 -11.804331 -2.564271 -0.000071
	52 6 0 -11.381712 -3.919226 -0.000075
	53 6 0 -11.108112 -4.587390 1.209770
	54 6 0 -10.506781 -5.833951 1.209759
	55 6 0 -10.154123 -6.463958 -0.000099
	56 6 0 -9.356701 -7.638111 -0.000118
	57 6 0 -8.543477 -8.537357 -0.000122
	58 6 0 -7.455023 -9.448276 -0.000136
	59 6 0 -6.863526 -9.862283 -1.209992
	60 6 0 -5.683471 -10.585459 -1.210011
	61 6 0 -6.863469 -9.862251 1.209703
	62 1 0 -7.319602 -9.569956 2.148793
	63 1 0 -5.215998 -10.859235 -2.149105
	64 1 0 -7.319699 -9.570009 -2.149068
	65 6 0 -10.506912 -5.833992 -1.209939
	66 6 0 -11.108246 -4.587432 -1.209926
	67 1 0 -11.333861 -4.094884 -2.149009
	68 1 0 -10.261854 -6.317138 -2.149033
	69 1 0 -10.261619 -6.317065 2.148842
	70 1 0 -11.333624 -4.094809 2.148860
	71 6 0 -11.994017 0.771487 -1.209891
	72 6 0 -11.825773 2.145243 -1.209886
	73 1 0 -11.749233 2.681566 -2.148971
	74 1 0 -12.049163 0.232553 -2.148981
	75 1 0 -12.048776 0.232489 2.148893
	76 1 0 -11.748843 2.681504 2.148900
	77 6 0 -9.672301 7.131534 1.210016
	78 6 0 -8.787649 8.195910 1.210091
	79 1 0 -8.433047 8.605422 2.149207
	80 1 0 -10.010124 6.707940 2.149072
	81 1 0 -10.010330 6.708418 -2.148801
	82 1 0 -8.433258 8.605900 -2.148668
	83 6 0 6.824889 9.963706 -0.000155
	84 6 0 5.791261 10.597421 -0.000151
	85 6 0 4.490391 11.165095 -0.000147
	86 6 0 3.806190 11.395710 -1.209982
	87 6 0 3.806295 11.395915 1.209712
	88 6 0 2.470261 11.757387 -1.209952
	89 1 0 4.326114 11.243532 -2.149078
	90 1 0 4.326303 11.243895 2.148788
	91 6 0 2.470349 11.757524 1.209742
	92 6 0 1.763204 11.903396 -0.000088
	93 1 0 1.944561 11.888392 -2.149026
	94 1 0 1.944716 11.888635 2.148838
	95 6 0 0.353647 12.069674 -0.000040
	96 6 0 -0.858499 12.044216 0.000034
	97 6 0 -4.953665 10.966932 0.000224
	98 6 0 -4.279813 11.226001 -1.209666
	99 6 0 -4.279758 11.226243 1.210032
	100 6 0 -2.960233 11.643393 -1.209737
	101 1 0 -4.792988 11.052207 -2.148724
	102 6 0 -2.960181 11.643635 1.209960
	103 1 0 -4.792894 11.052638 2.149146
	104 6 0 -2.259848 11.818991 0.000078
	105 1 0 -2.440556 11.796303 -2.148852
	106 1 0 -2.440460 11.796733 2.149020
	107 6 0 10.603224 5.785234 -0.000209
	108 6 0 11.130099 4.693275 -0.000164
	109 6 0 11.564388 3.342012 -0.000123
	110 6 0 11.725222 2.638109 -1.209946
	111 6 0 11.725396 2.638233 1.209748
	112 6 0 11.950978 1.272623 -1.209893
	113 1 0 11.626091 3.170688 -2.149049
	114 1 0 11.626398 3.170907 2.148810
	115 6 0 11.951152 1.272747 1.209804
	116 6 0 12.025251 0.554499 -0.000012
	117 1 0 12.028538 0.736408 -2.148956
	118 1 0 12.028844 0.736631 2.148912
	119 6 0 12.048934 -0.864640 0.000060
	120 6 0 11.901486 -2.068069 0.000106
	121 6 0 11.535903 -3.439517 0.000111
	122 6 0 11.290483 -4.118543 -1.209734
	123 6 0 11.290532 -4.118546 1.209964
	124 6 0 10.741713 -5.389120 -1.209723
	125 1 0 11.495261 -3.616987 -2.148824
	126 6 0 10.741744 -5.389114 1.209975
	127 1 0 11.495340 -3.616990 2.149047
	128 6 0 10.415626 -6.033286 0.000132
	129 1 0 10.516978 -5.882072 -2.148805
	130 1 0 10.517042 -5.882063 2.149066
	131 6 0 9.667988 -7.239750 0.000141
	132 6 0 8.893111 -8.172243 0.000135
	---------------------------------------------------------------------
cppa-[12]
Standard orientation:
	---------------------------------------------------------------------
	Center Atomic Atomic Coordinates (Angstroms)
	Number Number Type X Y Z
	---------------------------------------------------------------------
	1 6 0 -11.520070 6.299872 0.000037
	2 6 0 -12.601051 3.689203 0.000075
	3 6 0 -6.299847 -11.519794 0.000006
	4 6 0 -11.833031 5.649280 -1.209826
	5 6 0 -12.362502 4.370569 -1.209806
	6 6 0 -3.689158 -12.600730 -0.000037
	7 6 0 -5.595342 11.921313 -0.000116
	8 6 0 -7.423576 10.809594 -1.209947
	9 6 0 -5.649303 -11.832771 -1.209872
	10 6 0 -10.805810 7.526281 0.000002
	11 6 0 -10.068014 8.488273 -0.000032
	12 6 0 -12.362489 4.370594 1.209929
	13 6 0 -4.475254 12.385182 -0.000122
	14 6 0 -6.827212 11.216506 -0.000088
	15 6 0 -9.068652 9.496010 -0.000047
	16 6 0 -4.370577 -12.362223 -1.209892
	17 6 0 -5.649224 -11.832681 1.209866
	18 6 0 -3.105831 12.757921 -0.000112
	19 6 0 -11.833010 5.649314 1.209911
	20 6 0 -2.396450 12.891925 1.209763
	21 6 0 -8.521439 9.966891 -1.209925
	22 6 0 -4.370498 -12.362128 1.209845
	23 6 0 -8.521367 9.966853 1.209812
	24 6 0 -7.423503 10.809560 1.209793
	25 1 0 -12.560507 3.866291 2.148994
	26 1 0 -11.616594 6.145975 -2.148883
	27 1 0 -12.560546 3.866235 -2.148849
	28 1 0 -11.616562 6.146016 2.148962
	29 1 0 -6.145899 -11.616212 2.148926
	30 1 0 -6.146037 -11.616380 -2.148918
	31 1 0 -3.866291 -12.560300 -2.148955
	32 1 0 -3.866149 -12.560135 2.148889
	33 1 0 -2.932244 12.811384 2.148815
	34 1 0 -6.987806 11.131525 -2.149013
	35 1 0 -8.945115 9.629152 -2.148974
	36 1 0 -6.987678 11.131458 2.148844
	37 1 0 -8.944983 9.629088 2.148878
	38 6 0 12.962772 -2.316811 0.000042
	39 6 0 13.121053 -1.114848 0.000059
	40 6 0 13.126811 0.304385 0.000081
	41 6 0 13.072829 1.024321 -1.209776
	42 6 0 12.892322 2.396497 -1.209765
	43 6 0 12.758288 3.105882 0.000104
	44 6 0 12.385601 4.475319 0.000103
	45 6 0 11.921642 5.595370 0.000112
	46 6 0 11.216746 6.827192 0.000096
	47 6 0 10.809689 7.423452 1.209956
	48 6 0 9.966921 8.521267 1.209928
	49 6 0 9.496127 9.068536 0.000040
	50 6 0 8.488352 10.067858 0.000002
	51 6 0 7.526329 10.805614 -0.000004
	52 6 0 6.299894 11.519833 -0.000010
	53 6 0 5.649265 11.832684 1.209858
	54 6 0 4.370538 12.362128 1.209846
	55 6 0 3.689203 12.600761 -0.000035
	56 6 0 2.316853 12.962569 -0.000054
	57 6 0 1.114888 13.120833 -0.000050
	58 6 0 -0.304347 13.126546 -0.000074
	59 6 0 -1.024242 13.072433 -1.209951
	60 6 0 -2.396410 12.891877 -1.209970
	61 6 0 -1.024279 13.072483 1.209781
	62 1 0 -0.485919 13.133314 2.148849
	63 1 0 -2.932179 12.811299 -2.149034
	64 1 0 -0.485848 13.133226 -2.149003
	65 6 0 4.370633 12.362301 -1.209891
	66 6 0 5.649361 11.832857 -1.209879
	67 1 0 6.146099 11.616487 -2.148929
	68 1 0 3.866352 12.560408 -2.148952
	69 1 0 3.866182 12.560102 2.148893
	70 1 0 6.145933 11.616184 2.148915
	71 6 0 9.967124 8.521364 -1.209810
	72 6 0 10.809891 7.423548 -1.209784
	73 1 0 11.131908 6.987803 -2.148833
	74 1 0 9.629420 8.945023 -2.148879
	75 1 0 9.629061 8.944852 2.148973
	76 1 0 11.131550 6.987633 2.149024
	77 6 0 12.892161 2.396456 1.209969
	78 6 0 13.072670 1.024281 1.209957
	79 1 0 13.133383 0.485883 2.149010
	80 1 0 12.811543 2.932222 2.149030
	81 1 0 12.811826 2.932295 -2.148819
	82 1 0 13.133664 0.485955 -2.148841
	83 6 0 3.105887 -12.758091 -0.000107
	84 6 0 2.396472 -12.892010 -1.209972
	85 6 0 2.396488 -12.892068 1.209761
	86 1 0 2.932250 -12.811444 -2.149031
	87 6 0 1.024294 -13.072507 -1.209967
	88 6 0 1.024311 -13.072572 1.209765
	89 1 0 2.932279 -12.811553 2.148817
	90 1 0 0.485908 -13.133267 -2.149025
	91 1 0 0.485936 -13.133375 2.148826
	92 6 0 0.304387 -13.126602 -0.000097
	93 6 0 -1.114846 -13.120833 -0.000085
	94 6 0 -2.316809 -12.962541 -0.000066
	95 6 0 4.475326 -12.385414 -0.000106
	96 6 0 5.595383 -11.921471 -0.000098
	97 6 0 6.827216 -11.216596 -0.000090
	98 6 0 7.423500 -10.809579 -1.209950
	99 6 0 7.423556 -10.809716 1.209791
	100 6 0 8.521330 -9.966830 -1.209926
	101 1 0 6.987697 -11.131461 -2.149017
	102 1 0 6.987791 -11.131702 2.148840
	103 6 0 8.521383 -9.966963 1.209812
	104 6 0 9.068584 -9.496008 -0.000045
	105 1 0 8.944933 -9.628999 -2.148974
	106 1 0 8.945033 -9.629241 2.148878
	107 6 0 10.067913 -8.488241 -0.000008
	108 6 0 10.805684 -7.526229 0.000023
	109 6 0 12.600934 -3.689153 0.000024
	110 6 0 12.362312 -4.370501 -1.209850
	111 6 0 12.362423 -4.370555 1.209888
	112 6 0 11.832832 -5.649211 -1.209855
	113 1 0 12.560308 -3.866160 -2.148901
	114 6 0 11.832945 -5.649270 1.209883
	115 1 0 12.560505 -3.866260 2.148945
	116 6 0 11.519935 -6.299814 0.000014
	117 1 0 11.616330 -6.145884 -2.148910
	118 1 0 11.616529 -6.145983 2.148935
	119 6 0 -7.526282 -10.805579 0.000020
	120 6 0 -8.488310 -10.067829 0.000037
	121 6 0 -9.496100 -9.068523 0.000063
	122 6 0 -9.967066 -8.521342 -1.209797
	123 6 0 -9.966921 -8.521258 1.209941
	124 6 0 -10.809822 -7.423517 -1.209786
	125 1 0 -9.629363 -8.945016 -2.148859
	126 1 0 -9.629107 -8.944865 2.148993
	127 6 0 -10.809681 -7.423436 1.209953
	128 6 0 -11.216705 -6.827165 0.000088
	129 1 0 -11.131842 -6.987788 -2.148841
	130 1 0 -11.131587 -6.987640 2.149016
	131 6 0 -11.921571 -5.595330 0.000086
	132 6 0 -12.385478 -4.475258 0.000081
	133 6 0 -12.758186 -3.105825 0.000069
	134 6 0 -12.892165 -2.396432 -1.209799
	135 6 0 -12.892195 -2.396420 1.209930
	136 6 0 -13.072755 -1.024262 -1.209807
	137 1 0 -12.811556 -2.932220 -2.148850
	138 6 0 -13.072771 -1.024252 1.209919
	139 1 0 -12.811598 -2.932195 2.148989
	140 6 0 -13.126866 -0.304344 0.000048
	141 1 0 -13.133543 -0.485899 -2.148877
	142 1 0 -13.133577 -0.485862 2.148969
	143 6 0 -13.121158 1.114893 0.000042
	144 6 0 -12.962869 2.316854 0.000074
	---------------------------------------------------------------------
