# Supplementary material for: Alternating behavior in furan-acetylene macrocycles reveals the size-dependency of Hückel’s rule in neutral molecules
Source: Commun Chem. 2023 May 27;6:100. doi: 10.1038/s42004-023-00902-9 (PMC10224948; doi:10.1038/s42004-023-00902-9)
Supplement: Supplementary file 4 — Supplementary Data 2 [file 42004_2023_902_MOESM4_ESM.cif]

data_origi72_auto
_audit_creation_date               2021-06-08
_audit_creation_method
;
Olex2 1.3
(compiled 2019.09.11 svn.r3662 for OlexSys, GUI svn.r5938)
;
_shelx_SHELXL_version_number       '2018/3'
_audit_contact_author_address      ?
_audit_contact_author_email        ?
_audit_contact_author_name         ''
_audit_contact_author_phone        ?
_publ_contact_author_id_orcid      ?
_publ_section_references
;
Dolomanov, O.V., Bourhis, L.J., Gildea, R.J, Howard, J.A.K. & Puschmann, H.
 (2009), J. Appl. Cryst. 42, 339-341.

Sheldrick, G.M. (2015). Acta Cryst. A71, 3-8.

Sheldrick, G.M. (2015). Acta Cryst. C71, 3-8.
;
_chemical_name_common              ?
_chemical_name_systematic          ?
_chemical_formula_moiety           'C72 H84 O6'
_chemical_formula_sum              'C72 H84 O6'
_chemical_formula_weight           1045.39
_chemical_melting_point            ?
_chemical_oxdiff_formula           'C72 H60 O6'
_chemical_oxdiff_usercomment       F-6
loop_
  _atom_type_symbol
  _atom_type_description
  _atom_type_scat_dispersion_real
  _atom_type_scat_dispersion_imag
  _atom_type_scat_source
 'C' 'C' 0.0033 0.0016 'International Tables Vol C Tables 4.2.6.8 and 6.1.1.4'
 'H' 'H' 0.0000 0.0000 'International Tables Vol C Tables 4.2.6.8 and 6.1.1.4'
 'O' 'O' 0.0106 0.0060 'International Tables Vol C Tables 4.2.6.8 and 6.1.1.4'

_shelx_space_group_comment
;
The symmetry employed for this shelxl refinement is uniquely defined
by the following loop, which should always be used as a source of
symmetry information in preference to the above space-group names.
They are only intended as comments.
;
_space_group_crystal_system        'triclinic'
_space_group_IT_number             2
_space_group_name_H-M_alt          'P -1'
_space_group_name_Hall             '-P 1'
loop_
  _space_group_symop_operation_xyz
 'x, y, z'
 '-x, -y, -z'

_cell_length_a                     11.2832(11)
_cell_length_b                     12.4309(10)
_cell_length_c                     13.0840(9)
_cell_angle_alpha                  109.323(7)
_cell_angle_beta                   110.863(8)
_cell_angle_gamma                  100.650(7)
_cell_volume                       1519.9(2)
_cell_formula_units_Z              1
_cell_measurement_reflns_used      2940
_cell_measurement_temperature      149.98(11)
_cell_measurement_theta_max        28.7080
_cell_measurement_theta_min        2.6910
_shelx_estimated_absorpt_T_max     0.998
_shelx_estimated_absorpt_T_min     0.989
_exptl_absorpt_coefficient_mu      0.071
_exptl_absorpt_correction_T_max    1.000
_exptl_absorpt_correction_T_min    0.858
_exptl_absorpt_correction_type     gaussian
_exptl_absorpt_process_details
;
CrysAlisPro 1.171.41.108a (Rigaku Oxford Diffraction, 2021)
Numerical absorption correction based on gaussian integration over
a multifaceted crystal model
Empirical absorption correction using spherical harmonics,
implemented in SCALE3 ABSPACK scaling algorithm.
;
_exptl_absorpt_special_details     ?
_exptl_crystal_colour              orange
_exptl_crystal_colour_primary      orange
_exptl_crystal_density_diffrn      1.142
_exptl_crystal_density_meas        ?
_exptl_crystal_density_method      ?
_exptl_crystal_description         plate
_exptl_crystal_F_000               564
loop_
  _exptl_crystal_face_index_h
  _exptl_crystal_face_index_k
  _exptl_crystal_face_index_l
  _exptl_crystal_face_perp_dist
 -13 2 -3 0.0249
 13 -1 2 0.0010
 -8 0 17 0.0356
 7 4 -18 0.0154
 7 -17 3 0.0712
 -6 17 -4 0.0701

_exptl_crystal_size_max            0.16
_exptl_crystal_size_mid            0.07
_exptl_crystal_size_min            0.03
loop_
  _exptl_oxdiff_crystal_face_indexfrac_h
  _exptl_oxdiff_crystal_face_indexfrac_k
  _exptl_oxdiff_crystal_face_indexfrac_l
  _exptl_oxdiff_crystal_face_x
  _exptl_oxdiff_crystal_face_y
  _exptl_oxdiff_crystal_face_z
 -13.3426 1.8444 -2.5409 0.0764 -0.9693 0.2336
 13.3007 -1.3316 2.3486 -0.0769 0.9757 -0.2049
 -7.7981 0.0063 16.9845 0.9712 0.1085 -0.0403
 6.8539 3.9861 -17.9879 -0.9418 -0.0826 0.2660
 6.7767 -16.9895 2.9861 -0.2273 0.0333 -0.9767
 -5.7815 16.9839 -3.9924 0.1627 -0.0027 0.9740

_exptl_transmission_factor_max     ?
_exptl_transmission_factor_min     ?
_diffrn_reflns_av_R_equivalents    0.0575
_diffrn_reflns_av_unetI/netI       0.0751
_diffrn_reflns_Laue_measured_fraction_full  0.991
_diffrn_reflns_Laue_measured_fraction_max  0.986
_diffrn_reflns_limit_h_max         13
_diffrn_reflns_limit_h_min         -13
_diffrn_reflns_limit_k_max         14
_diffrn_reflns_limit_k_min         -15
_diffrn_reflns_limit_l_max         16
_diffrn_reflns_limit_l_min         -16
_diffrn_reflns_number              13234
_diffrn_reflns_point_group_measured_fraction_full  0.991
_diffrn_reflns_point_group_measured_fraction_max  0.986
_diffrn_reflns_theta_full          25.242
_diffrn_reflns_theta_max           25.998
_diffrn_reflns_theta_min           2.055
_diffrn_ambient_environment        N~2~
_diffrn_ambient_temperature        149.98(11)
_diffrn_detector                   'Hybrid Pixel Array Detector'
_diffrn_detector_area_resol_mean   10.0000
_diffrn_detector_type              HyPix
_diffrn_measured_fraction_theta_full  0.991
_diffrn_measured_fraction_theta_max  0.986
_diffrn_measurement_details
;
List of Runs (angles in degrees, time in seconds):

  # Type    Start    End  Width  t~exp~   \w     \q     \k     \f   Frames
--------------------------------------------------------------------------
  1  \w    -69.00  10.00   0.50  700.00    --    2.69 -37.00 120.00  158
  2  \w    -68.00 -41.00   0.50  700.00    --    2.69 -77.00 -30.00   54
  3  \w    -65.00   4.00   0.50  700.00    --    2.69 -19.00-150.00  138
  4  \w      3.00  51.00   0.50  700.00    --    2.69  37.00   0.00   96
  5  \w    -70.00   2.00   0.50  700.00    --    2.69 -37.00   0.00  144
;
_diffrn_measurement_device         'four-circle diffractometer'
_diffrn_measurement_device_type   
 'XtaLAB Synergy, Single source at offset/far, HyPix'
_diffrn_measurement_method         '\w scans'
_diffrn_orient_matrix_type        
 'CrysAlisPro convention (1999,Acta A55,543-557)'
_diffrn_orient_matrix_UB_11        -0.0131021000
_diffrn_orient_matrix_UB_12        0.0171455000
_diffrn_orient_matrix_UB_13        0.0511627000
_diffrn_orient_matrix_UB_21        0.0698417000
_diffrn_orient_matrix_UB_22        0.0326545000
_diffrn_orient_matrix_UB_23        0.0384426000
_diffrn_orient_matrix_UB_31        -0.0089742000
_diffrn_orient_matrix_UB_32        0.0527630000
_diffrn_orient_matrix_UB_33        -0.0065140000
_diffrn_radiation_monochromator    mirror
_diffrn_radiation_probe            x-ray
_diffrn_radiation_type             'Mo K\a'
_diffrn_radiation_wavelength       0.71073
_diffrn_source                     'micro-focus sealed X-ray tube'
_diffrn_source_type                'PhotonJet (Mo) X-ray Source'
_reflns_Friedel_coverage           0.000
_reflns_Friedel_fraction_full      .
_reflns_Friedel_fraction_max       .
_reflns_number_gt                  3474
_reflns_number_total               5892
_reflns_odcompleteness_completeness  98.29
_reflns_odcompleteness_iscentric   1
_reflns_odcompleteness_theta       26.32
_reflns_special_details
;
 Reflections were merged by SHELXL according to the crystal
 class for the calculation of statistics and refinement.
 
 _reflns_Friedel_fraction is defined as the number of unique
 Friedel pairs measured divided by the number that would be
 possible theoretically, ignoring centric projections and
 systematic absences.
;
_reflns_threshold_expression       'I > 2\s(I)'
_computing_cell_refinement         'CrysAlisPro 1.171.41.108a (Rigaku OD, 2021)'
_computing_data_collection         'CrysAlisPro 1.171.41.108a (Rigaku OD, 2021)'
_computing_data_reduction          'CrysAlisPro 1.171.41.108a (Rigaku OD, 2021)'
_computing_molecular_graphics      'Olex2 1.3 (Dolomanov et al., 2009)'
_computing_publication_material    'Olex2 1.3 (Dolomanov et al., 2009)'
_computing_structure_refinement    'ShelXL 2018/3 (Sheldrick, 2015)'
_computing_structure_solution      'SHELXT 2014/4 (Sheldrick, 2014)'
_refine_diff_density_max           0.562
_refine_diff_density_min           -0.254
_refine_diff_density_rms           0.062
_refine_ls_extinction_coef         .
_refine_ls_extinction_method       none
_refine_ls_goodness_of_fit_ref     1.042
_refine_ls_hydrogen_treatment      constr
_refine_ls_matrix_type             full
_refine_ls_number_parameters       355
_refine_ls_number_reflns           5892
_refine_ls_number_restraints       0
_refine_ls_R_factor_all            0.1335
_refine_ls_R_factor_gt             0.0770
_refine_ls_restrained_S_all        1.042
_refine_ls_shift/su_max            0.000
_refine_ls_shift/su_mean           0.000
_refine_ls_structure_factor_coef   Fsqd
_refine_ls_weighting_details      
 'w=1/[\s^2^(Fo^2^)+(0.1357P)^2^] where P=(Fo^2^+2Fc^2^)/3'
_refine_ls_weighting_scheme        calc
_refine_ls_wR_factor_gt            0.2078
_refine_ls_wR_factor_ref           0.2320
_refine_special_details            ?
_olex2_refinement_description
;
1. Fixed Uiso
 At 1.2 times of:
  All C(H) groups, All C(H,H) groups
 At 1.5 times of:
  All C(H,H,H) groups
2.a Secondary CH2 refined with riding coordinates:
 C19(H19A,H19B), C20(H20A,H20B), C21(H21A,H21B), C22(H22A,H22B), C23(H23A,
 H23B), C25(H25A,H25B), C26(H26A,H26B), C27(H27A,H27B), C28(H28A,H28B),
 C29(H29A,H29B), C31(H31A,H31B), C32(H32A,H32B), C33(H33A,H33B), C34(H34A,H34B),
  C35(H35A,H35B)
2.b Aromatic/amide H refined with riding coordinates:
 C3(H3), C9(H9), C15(H15)
2.c Idealised Me refined as rotating group:
 C24(H24A,H24B,H24C), C30(H30A,H30B,H30C), C36(H36A,H36B,H36C)
;
_atom_sites_solution_hydrogens     geom
_atom_sites_solution_primary       dual
_atom_sites_solution_secondary     ?
loop_
  _atom_site_label
  _atom_site_type_symbol
  _atom_site_fract_x
  _atom_site_fract_y
  _atom_site_fract_z
  _atom_site_U_iso_or_equiv
  _atom_site_adp_type
  _atom_site_occupancy
  _atom_site_site_symmetry_order
  _atom_site_calc_flag
  _atom_site_refinement_flags_posn
  _atom_site_refinement_flags_adp
  _atom_site_refinement_flags_occupancy
  _atom_site_disorder_assembly
  _atom_site_disorder_group
 O1 O -0.0276(2) 0.23982(19) 0.24630(18) 0.0403(6) Uani 1 1 d . . . . .
 O2 O 0.2228(2) 0.45906(18) 0.70825(18) 0.0376(5) Uani 1 1 d . . . . .
 O3 O 0.2464(2) 0.22210(18) 0.96350(18) 0.0372(5) Uani 1 1 d . . . . .
 C1 C -0.0985(3) 0.1944(3) 0.1233(3) 0.0367(7) Uani 1 1 d . . . . .
 C2 C -0.1033(3) 0.2843(3) 0.0867(3) 0.0349(7) Uani 1 1 d . . . . .
 C3 C -0.0299(3) 0.3935(3) 0.1950(3) 0.0383(8) Uani 1 1 d . . . . .
 H3 H -0.014313 0.473585 0.200878 0.046 Uiso 1 1 calc R U . . .
 C4 C 0.0142(3) 0.3625(3) 0.2895(3) 0.0350(7) Uani 1 1 d . . . . .
 C5 C 0.0923(3) 0.4286(3) 0.4155(3) 0.0375(7) Uani 1 1 d . . . . .
 C6 C 0.1597(3) 0.4792(3) 0.5234(3) 0.0330(7) Uani 1 1 d . . . . .
 C7 C 0.2381(3) 0.5319(3) 0.6518(3) 0.0353(7) Uani 1 1 d . . . . .
 C8 C 0.3326(3) 0.6437(3) 0.7318(3) 0.0328(7) Uani 1 1 d . . . . .
 C9 C 0.3800(3) 0.6396(3) 0.8468(3) 0.0383(8) Uani 1 1 d . . . . .
 H9 H 0.447429 0.703269 0.921963 0.046 Uiso 1 1 calc R U . . .
 C10 C 0.3102(3) 0.5268(2) 0.8287(3) 0.0323(7) Uani 1 1 d . . . . .
 C11 C 0.3101(3) 0.4717(3) 0.9056(3) 0.0324(7) Uani 1 1 d . . . . .
 C12 C 0.3016(3) 0.4166(3) 0.9652(3) 0.0329(7) Uani 1 1 d . . . . .
 C13 C 0.2840(3) 0.3443(3) 1.0270(3) 0.0367(7) Uani 1 1 d . . . . .
 C14 C 0.2919(4) 0.3736(3) 1.1396(3) 0.0393(8) Uani 1 1 d . . . . .
 C15 C 0.2569(4) 0.2612(3) 1.1464(3) 0.0430(8) Uani 1 1 d . . . . .
 H15 H 0.252565 0.250237 1.213674 0.052 Uiso 1 1 calc R U . . .
 C16 C 0.2308(3) 0.1718(3) 1.0381(3) 0.0348(7) Uani 1 1 d . . . . .
 C17 C 0.1885(3) 0.0445(3) 0.9893(3) 0.0378(7) Uani 1 1 d . . . . .
 C18 C 0.1504(3) -0.0658(3) 0.9415(3) 0.0356(7) Uani 1 1 d . . . . .
 C19 C -0.1685(4) 0.2706(3) -0.0402(3) 0.0415(8) Uani 1 1 d . . . . .
 H19A H -0.208576 0.335001 -0.041043 0.050 Uiso 1 1 calc R U . . .
 H19B H -0.242844 0.191357 -0.091005 0.050 Uiso 1 1 calc R U . . .
 C20 C -0.0706(3) 0.2782(3) -0.0960(3) 0.0422(8) Uani 1 1 d . . . . .
 H20A H -0.000118 0.359742 -0.048869 0.051 Uiso 1 1 calc R U . . .
 H20B H -0.025477 0.217864 -0.089668 0.051 Uiso 1 1 calc R U . . .
 C21 C -0.1398(4) 0.2550(3) -0.2280(3) 0.0417(8) Uani 1 1 d . . . . .
 H21A H -0.221878 0.181831 -0.271375 0.050 Uiso 1 1 calc R U . . .
 H21B H -0.168855 0.324478 -0.232313 0.050 Uiso 1 1 calc R U . . .
 C22 C -0.0521(4) 0.2371(3) -0.2928(3) 0.0411(8) Uani 1 1 d . . . . .
 H22A H 0.029117 0.310950 -0.250400 0.049 Uiso 1 1 calc R U . . .
 H22B H -0.021527 0.168698 -0.287077 0.049 Uiso 1 1 calc R U . . .
 C23 C -0.1214(5) 0.2117(4) -0.4246(3) 0.0615(11) Uani 1 1 d . . . . .
 H23A H -0.209212 0.145310 -0.464300 0.074 Uiso 1 1 calc R U . . .
 H23B H -0.140373 0.284930 -0.429649 0.074 Uiso 1 1 calc R U . . .
 C24 C -0.0431(4) 0.1772(4) -0.4937(3) 0.0584(10) Uani 1 1 d . . . . .
 H24A H -0.093982 0.164551 -0.577438 0.088 Uiso 1 1 calc R U . . .
 H24B H -0.028125 0.102050 -0.493419 0.088 Uiso 1 1 calc R U . . .
 H24C H 0.044115 0.242231 -0.455412 0.088 Uiso 1 1 calc R U . . .
 C25 C 0.3797(4) 0.7470(3) 0.7052(3) 0.0440(8) Uani 1 1 d . . . . .
 H25A H 0.312010 0.733205 0.624715 0.053 Uiso 1 1 calc R U . . .
 H25B H 0.465203 0.747220 0.700120 0.053 Uiso 1 1 calc R U . . .
 C26 C 0.4023(4) 0.8696(3) 0.7968(3) 0.0401(8) Uani 1 1 d . . . . .
 H26A H 0.480923 0.889835 0.873891 0.048 Uiso 1 1 calc R U . . .
 H26B H 0.322308 0.865557 0.812418 0.048 Uiso 1 1 calc R U . . .
 C27 C 0.4270(4) 0.9705(3) 0.7578(3) 0.0456(8) Uani 1 1 d . . . . .
 H27A H 0.505960 0.973424 0.740634 0.055 Uiso 1 1 calc R U . . .
 H27B H 0.347649 0.950916 0.681471 0.055 Uiso 1 1 calc R U . . .
 C28 C 0.4522(4) 1.0938(3) 0.8506(3) 0.0439(8) Uani 1 1 d . . . . .
 H28A H 0.541256 1.120334 0.920672 0.053 Uiso 1 1 calc R U . . .
 H28B H 0.382783 1.086893 0.879910 0.053 Uiso 1 1 calc R U . . .
 C29 C 0.4500(4) 1.1910(3) 0.8035(3) 0.0496(9) Uani 1 1 d . . . . .
 H29A H 0.482032 1.271047 0.872815 0.060 Uiso 1 1 calc R U . . .
 H29B H 0.513964 1.193137 0.767849 0.060 Uiso 1 1 calc R U . . .
 C30 C 0.3122(4) 1.1710(3) 0.7094(3) 0.0526(10) Uani 1 1 d . . . . .
 H30A H 0.285028 1.097481 0.635780 0.079 Uiso 1 1 calc R U . . .
 H30B H 0.315958 1.240923 0.690066 0.079 Uiso 1 1 calc R U . . .
 H30C H 0.246430 1.161703 0.741317 0.079 Uiso 1 1 calc R U . . .
 C31 C 0.3257(4) 0.4976(3) 1.2352(3) 0.0506(9) Uani 1 1 d . . . . .
 H31A H 0.261728 0.493429 1.270712 0.061 Uiso 1 1 calc R U . . .
 H31B H 0.312681 0.553511 1.196385 0.061 Uiso 1 1 calc R U . . .
 C32 C 0.4687(4) 0.5500(3) 1.3367(3) 0.0496(9) Uani 1 1 d . . . . .
 H32A H 0.532800 0.553136 1.301201 0.059 Uiso 1 1 calc R U . . .
 H32B H 0.481373 0.495034 1.376609 0.059 Uiso 1 1 calc R U . . .
 C33 C 0.5025(4) 0.6764(3) 1.4318(3) 0.0521(9) Uani 1 1 d . . . . .
 H33A H 0.479026 0.728564 1.390311 0.062 Uiso 1 1 calc R U . . .
 H33B H 0.445216 0.671162 1.473574 0.062 Uiso 1 1 calc R U . . .
 C34 C 0.6469(4) 0.7359(3) 1.5250(3) 0.0519(10) Uani 1 1 d . . . . .
 H34A H 0.704516 0.732758 1.482776 0.062 Uiso 1 1 calc R U . . .
 H34B H 0.667437 0.688393 1.572491 0.062 Uiso 1 1 calc R U . . .
 C35 C 0.6847(5) 0.8663(3) 1.6119(4) 0.0591(11) Uani 1 1 d . . . . .
 H35A H 0.655197 0.912206 1.564335 0.071 Uiso 1 1 calc R U . . .
 H35B H 0.634615 0.868691 1.660779 0.071 Uiso 1 1 calc R U . . .
 C36 C 0.8338(5) 0.9293(4) 1.6969(4) 0.0725(13) Uani 1 1 d . . . . .
 H36A H 0.863728 0.885880 1.746042 0.109 Uiso 1 1 calc R U . . .
 H36B H 0.850014 1.012935 1.750186 0.109 Uiso 1 1 calc R U . . .
 H36C H 0.884281 0.929742 1.649581 0.109 Uiso 1 1 calc R U . . .

loop_
  _atom_site_aniso_label
  _atom_site_aniso_U_11
  _atom_site_aniso_U_22
  _atom_site_aniso_U_33
  _atom_site_aniso_U_23
  _atom_site_aniso_U_13
  _atom_site_aniso_U_12
 O1 0.0555(15) 0.0384(12) 0.0232(11) 0.0119(9) 0.0162(10) 0.0137(10)
 O2 0.0476(14) 0.0329(11) 0.0276(11) 0.0092(9) 0.0163(10) 0.0123(10)
 O3 0.0507(14) 0.0368(11) 0.0267(11) 0.0145(9) 0.0189(10) 0.0164(10)
 C1 0.0409(19) 0.0484(19) 0.0197(15) 0.0130(14) 0.0143(14) 0.0146(15)
 C2 0.0420(19) 0.0415(17) 0.0266(16) 0.0184(14) 0.0173(14) 0.0148(14)
 C3 0.049(2) 0.0363(17) 0.0327(17) 0.0158(14) 0.0207(16) 0.0161(14)
 C4 0.0419(19) 0.0355(17) 0.0275(16) 0.0110(13) 0.0188(14) 0.0112(14)
 C5 0.048(2) 0.0358(16) 0.0355(19) 0.0173(14) 0.0234(16) 0.0150(14)
 C6 0.0420(19) 0.0306(15) 0.0278(17) 0.0113(13) 0.0168(15) 0.0153(13)
 C7 0.047(2) 0.0364(17) 0.0321(17) 0.0167(14) 0.0225(15) 0.0211(14)
 C8 0.0423(19) 0.0292(15) 0.0279(15) 0.0088(12) 0.0186(14) 0.0155(13)
 C9 0.050(2) 0.0321(16) 0.0292(16) 0.0097(13) 0.0173(15) 0.0132(14)
 C10 0.0448(19) 0.0283(15) 0.0265(15) 0.0101(12) 0.0190(14) 0.0153(13)
 C11 0.0407(18) 0.0287(15) 0.0234(15) 0.0075(12) 0.0131(14) 0.0119(13)
 C12 0.0355(18) 0.0375(16) 0.0242(15) 0.0131(13) 0.0112(13) 0.0141(13)
 C13 0.0365(18) 0.0374(17) 0.0280(16) 0.0091(13) 0.0105(14) 0.0126(13)
 C14 0.054(2) 0.0383(17) 0.0262(16) 0.0131(13) 0.0170(15) 0.0209(15)
 C15 0.063(2) 0.0451(19) 0.0276(16) 0.0193(15) 0.0225(16) 0.0214(17)
 C16 0.0444(19) 0.0336(16) 0.0269(16) 0.0160(13) 0.0130(14) 0.0154(14)
 C17 0.048(2) 0.047(2) 0.0222(15) 0.0187(14) 0.0150(14) 0.0203(15)
 C18 0.051(2) 0.0344(17) 0.0301(16) 0.0177(14) 0.0225(15) 0.0172(14)
 C19 0.050(2) 0.0482(19) 0.0302(17) 0.0192(15) 0.0175(16) 0.0224(16)
 C20 0.042(2) 0.053(2) 0.0280(17) 0.0150(15) 0.0149(15) 0.0154(16)
 C21 0.054(2) 0.0436(18) 0.0310(17) 0.0192(15) 0.0170(16) 0.0224(16)
 C22 0.048(2) 0.0464(18) 0.0268(16) 0.0172(14) 0.0151(15) 0.0124(15)
 C23 0.074(3) 0.076(3) 0.0315(19) 0.0227(19) 0.021(2) 0.025(2)
 C24 0.069(3) 0.059(2) 0.034(2) 0.0131(17) 0.0239(19) 0.0054(19)
 C25 0.061(2) 0.0370(17) 0.0325(18) 0.0146(14) 0.0198(17) 0.0163(16)
 C26 0.061(2) 0.0307(16) 0.0366(18) 0.0143(14) 0.0292(17) 0.0171(15)
 C27 0.065(2) 0.0419(18) 0.0367(19) 0.0191(15) 0.0268(18) 0.0200(17)
 C28 0.061(2) 0.0373(18) 0.0333(18) 0.0146(14) 0.0219(17) 0.0157(16)
 C29 0.067(3) 0.0437(19) 0.0374(19) 0.0171(16) 0.0235(19) 0.0182(17)
 C30 0.081(3) 0.050(2) 0.041(2) 0.0256(17) 0.031(2) 0.0317(19)
 C31 0.070(3) 0.048(2) 0.0376(19) 0.0165(16) 0.0271(19) 0.0279(18)
 C32 0.062(2) 0.048(2) 0.044(2) 0.0189(17) 0.0254(19) 0.0305(18)
 C33 0.066(3) 0.055(2) 0.038(2) 0.0158(17) 0.030(2) 0.0230(19)
 C34 0.088(3) 0.046(2) 0.0372(19) 0.0224(16) 0.037(2) 0.030(2)
 C35 0.085(3) 0.045(2) 0.052(2) 0.0159(18) 0.038(2) 0.026(2)
 C36 0.090(4) 0.052(2) 0.069(3) 0.023(2) 0.035(3) 0.019(2)

_geom_special_details
;
 All esds (except the esd in the dihedral angle between two l.s. planes)
 are estimated using the full covariance matrix.  The cell esds are taken
 into account individually in the estimation of esds in distances, angles
 and torsion angles; correlations between esds in cell parameters are only
 used when they are defined by crystal symmetry.  An approximate (isotropic)
 treatment of cell esds is used for estimating esds involving l.s. planes.
;
loop_
  _geom_bond_atom_site_label_1
  _geom_bond_atom_site_label_2
  _geom_bond_distance
  _geom_bond_site_symmetry_2
  _geom_bond_publ_flag
 O1 C1 1.366(3) . ?
 O1 C4 1.357(4) . ?
 O2 C7 1.368(3) . ?
 O2 C10 1.369(4) . ?
 O3 C13 1.361(4) . ?
 O3 C16 1.364(3) . ?
 C1 C2 1.356(4) . ?
 C1 C18 1.421(4) 2_556 ?
 C2 C3 1.419(4) . ?
 C2 C19 1.491(4) . ?
 C3 H3 0.9500 . ?
 C3 C4 1.369(4) . ?
 C4 C5 1.404(4) . ?
 C5 C6 1.199(4) . ?
 C6 C7 1.426(4) . ?
 C7 C8 1.363(4) . ?
 C8 C9 1.428(4) . ?
 C8 C25 1.493(4) . ?
 C9 H9 0.9500 . ?
 C9 C10 1.372(4) . ?
 C10 C11 1.392(4) . ?
 C11 C12 1.212(4) . ?
 C12 C13 1.424(4) . ?
 C13 C14 1.360(4) . ?
 C14 C15 1.422(4) . ?
 C14 C31 1.501(4) . ?
 C15 H15 0.9500 . ?
 C15 C16 1.367(4) . ?
 C16 C17 1.405(4) . ?
 C17 C18 1.216(4) . ?
 C19 H19A 0.9900 . ?
 C19 H19B 0.9900 . ?
 C19 C20 1.531(5) . ?
 C20 H20A 0.9900 . ?
 C20 H20B 0.9900 . ?
 C20 C21 1.518(4) . ?
 C21 H21A 0.9900 . ?
 C21 H21B 0.9900 . ?
 C21 C22 1.517(5) . ?
 C22 H22A 0.9900 . ?
 C22 H22B 0.9900 . ?
 C22 C23 1.508(5) . ?
 C23 H23A 0.9900 . ?
 C23 H23B 0.9900 . ?
 C23 C24 1.494(5) . ?
 C24 H24A 0.9800 . ?
 C24 H24B 0.9800 . ?
 C24 H24C 0.9800 . ?
 C25 H25A 0.9900 . ?
 C25 H25B 0.9900 . ?
 C25 C26 1.501(4) . ?
 C26 H26A 0.9900 . ?
 C26 H26B 0.9900 . ?
 C26 C27 1.519(4) . ?
 C27 H27A 0.9900 . ?
 C27 H27B 0.9900 . ?
 C27 C28 1.505(4) . ?
 C28 H28A 0.9900 . ?
 C28 H28B 0.9900 . ?
 C28 C29 1.527(5) . ?
 C29 H29A 0.9900 . ?
 C29 H29B 0.9900 . ?
 C29 C30 1.512(5) . ?
 C30 H30A 0.9800 . ?
 C30 H30B 0.9800 . ?
 C30 H30C 0.9800 . ?
 C31 H31A 0.9900 . ?
 C31 H31B 0.9900 . ?
 C31 C32 1.518(5) . ?
 C32 H32A 0.9900 . ?
 C32 H32B 0.9900 . ?
 C32 C33 1.520(5) . ?
 C33 H33A 0.9900 . ?
 C33 H33B 0.9900 . ?
 C33 C34 1.494(5) . ?
 C34 H34A 0.9900 . ?
 C34 H34B 0.9900 . ?
 C34 C35 1.511(5) . ?
 C35 H35A 0.9900 . ?
 C35 H35B 0.9900 . ?
 C35 C36 1.512(6) . ?
 C36 H36A 0.9800 . ?
 C36 H36B 0.9800 . ?
 C36 H36C 0.9800 . ?

loop_
  _geom_angle_atom_site_label_1
  _geom_angle_atom_site_label_2
  _geom_angle_atom_site_label_3
  _geom_angle
  _geom_angle_site_symmetry_1
  _geom_angle_site_symmetry_3
  _geom_angle_publ_flag
 C4 O1 C1 106.4(2) . . ?
 C7 O2 C10 106.4(2) . . ?
 C13 O3 C16 106.6(2) . . ?
 O1 C1 C18 116.0(3) . 2_556 ?
 C2 C1 O1 111.6(3) . . ?
 C2 C1 C18 132.4(3) . 2_556 ?
 C1 C2 C3 104.9(3) . . ?
 C1 C2 C19 127.3(3) . . ?
 C3 C2 C19 127.8(3) . . ?
 C2 C3 H3 126.2 . . ?
 C4 C3 C2 107.5(3) . . ?
 C4 C3 H3 126.2 . . ?
 O1 C4 C3 109.5(3) . . ?
 O1 C4 C5 116.2(3) . . ?
 C3 C4 C5 134.3(3) . . ?
 C6 C5 C4 176.4(3) . . ?
 C5 C6 C7 176.3(3) . . ?
 O2 C7 C6 116.7(3) . . ?
 C8 C7 O2 111.6(3) . . ?
 C8 C7 C6 131.6(3) . . ?
 C7 C8 C9 105.0(3) . . ?
 C7 C8 C25 127.7(3) . . ?
 C9 C8 C25 127.3(3) . . ?
 C8 C9 H9 126.3 . . ?
 C10 C9 C8 107.4(3) . . ?
 C10 C9 H9 126.3 . . ?
 O2 C10 C9 109.6(3) . . ?
 O2 C10 C11 116.7(3) . . ?
 C9 C10 C11 133.7(3) . . ?
 C12 C11 C10 175.1(3) . . ?
 C11 C12 C13 175.7(3) . . ?
 O3 C13 C12 116.8(3) . . ?
 C14 C13 O3 111.3(3) . . ?
 C14 C13 C12 131.8(3) . . ?
 C13 C14 C15 105.3(3) . . ?
 C13 C14 C31 127.6(3) . . ?
 C15 C14 C31 127.0(3) . . ?
 C14 C15 H15 126.4 . . ?
 C16 C15 C14 107.2(3) . . ?
 C16 C15 H15 126.4 . . ?
 O3 C16 C15 109.6(3) . . ?
 O3 C16 C17 116.3(2) . . ?
 C15 C16 C17 134.1(3) . . ?
 C18 C17 C16 176.8(3) . . ?
 C17 C18 C1 175.2(3) . 2_556 ?
 C2 C19 H19A 108.9 . . ?
 C2 C19 H19B 108.9 . . ?
 C2 C19 C20 113.3(3) . . ?
 H19A C19 H19B 107.7 . . ?
 C20 C19 H19A 108.9 . . ?
 C20 C19 H19B 108.9 . . ?
 C19 C20 H20A 109.0 . . ?
 C19 C20 H20B 109.0 . . ?
 H20A C20 H20B 107.8 . . ?
 C21 C20 C19 112.9(3) . . ?
 C21 C20 H20A 109.0 . . ?
 C21 C20 H20B 109.0 . . ?
 C20 C21 H21A 108.7 . . ?
 C20 C21 H21B 108.7 . . ?
 H21A C21 H21B 107.6 . . ?
 C22 C21 C20 114.2(3) . . ?
 C22 C21 H21A 108.7 . . ?
 C22 C21 H21B 108.7 . . ?
 C21 C22 H22A 108.7 . . ?
 C21 C22 H22B 108.7 . . ?
 H22A C22 H22B 107.6 . . ?
 C23 C22 C21 114.3(3) . . ?
 C23 C22 H22A 108.7 . . ?
 C23 C22 H22B 108.7 . . ?
 C22 C23 H23A 108.6 . . ?
 C22 C23 H23B 108.6 . . ?
 H23A C23 H23B 107.6 . . ?
 C24 C23 C22 114.8(4) . . ?
 C24 C23 H23A 108.6 . . ?
 C24 C23 H23B 108.6 . . ?
 C23 C24 H24A 109.5 . . ?
 C23 C24 H24B 109.5 . . ?
 C23 C24 H24C 109.5 . . ?
 H24A C24 H24B 109.5 . . ?
 H24A C24 H24C 109.5 . . ?
 H24B C24 H24C 109.5 . . ?
 C8 C25 H25A 108.6 . . ?
 C8 C25 H25B 108.6 . . ?
 C8 C25 C26 114.7(3) . . ?
 H25A C25 H25B 107.6 . . ?
 C26 C25 H25A 108.6 . . ?
 C26 C25 H25B 108.6 . . ?
 C25 C26 H26A 108.8 . . ?
 C25 C26 H26B 108.8 . . ?
 C25 C26 C27 113.8(3) . . ?
 H26A C26 H26B 107.7 . . ?
 C27 C26 H26A 108.8 . . ?
 C27 C26 H26B 108.8 . . ?
 C26 C27 H27A 108.8 . . ?
 C26 C27 H27B 108.8 . . ?
 H27A C27 H27B 107.7 . . ?
 C28 C27 C26 113.8(3) . . ?
 C28 C27 H27A 108.8 . . ?
 C28 C27 H27B 108.8 . . ?
 C27 C28 H28A 108.7 . . ?
 C27 C28 H28B 108.7 . . ?
 C27 C28 C29 114.2(3) . . ?
 H28A C28 H28B 107.6 . . ?
 C29 C28 H28A 108.7 . . ?
 C29 C28 H28B 108.7 . . ?
 C28 C29 H29A 108.8 . . ?
 C28 C29 H29B 108.8 . . ?
 H29A C29 H29B 107.7 . . ?
 C30 C29 C28 113.8(3) . . ?
 C30 C29 H29A 108.8 . . ?
 C30 C29 H29B 108.8 . . ?
 C29 C30 H30A 109.5 . . ?
 C29 C30 H30B 109.5 . . ?
 C29 C30 H30C 109.5 . . ?
 H30A C30 H30B 109.5 . . ?
 H30A C30 H30C 109.5 . . ?
 H30B C30 H30C 109.5 . . ?
 C14 C31 H31A 108.7 . . ?
 C14 C31 H31B 108.7 . . ?
 C14 C31 C32 114.0(3) . . ?
 H31A C31 H31B 107.6 . . ?
 C32 C31 H31A 108.7 . . ?
 C32 C31 H31B 108.7 . . ?
 C31 C32 H32A 108.9 . . ?
 C31 C32 H32B 108.9 . . ?
 C31 C32 C33 113.6(3) . . ?
 H32A C32 H32B 107.7 . . ?
 C33 C32 H32A 108.9 . . ?
 C33 C32 H32B 108.9 . . ?
 C32 C33 H33A 108.6 . . ?
 C32 C33 H33B 108.6 . . ?
 H33A C33 H33B 107.6 . . ?
 C34 C33 C32 114.7(3) . . ?
 C34 C33 H33A 108.6 . . ?
 C34 C33 H33B 108.6 . . ?
 C33 C34 H34A 108.5 . . ?
 C33 C34 H34B 108.5 . . ?
 C33 C34 C35 115.1(3) . . ?
 H34A C34 H34B 107.5 . . ?
 C35 C34 H34A 108.5 . . ?
 C35 C34 H34B 108.5 . . ?
 C34 C35 H35A 108.7 . . ?
 C34 C35 H35B 108.7 . . ?
 H35A C35 H35B 107.6 . . ?
 C36 C35 C34 114.4(3) . . ?
 C36 C35 H35A 108.7 . . ?
 C36 C35 H35B 108.7 . . ?
 C35 C36 H36A 109.5 . . ?
 C35 C36 H36B 109.5 . . ?
 C35 C36 H36C 109.5 . . ?
 H36A C36 H36B 109.5 . . ?
 H36A C36 H36C 109.5 . . ?
 H36B C36 H36C 109.5 . . ?

loop_
  _geom_torsion_atom_site_label_1
  _geom_torsion_atom_site_label_2
  _geom_torsion_atom_site_label_3
  _geom_torsion_atom_site_label_4
  _geom_torsion
  _geom_torsion_site_symmetry_1
  _geom_torsion_site_symmetry_2
  _geom_torsion_site_symmetry_3
  _geom_torsion_site_symmetry_4
  _geom_torsion_publ_flag
 O1 C1 C2 C3 0.1(4) . . . . ?
 O1 C1 C2 C19 178.6(3) . . . . ?
 O2 C7 C8 C9 0.3(3) . . . . ?
 O2 C7 C8 C25 178.6(3) . . . . ?
 O3 C13 C14 C15 0.2(4) . . . . ?
 O3 C13 C14 C31 -178.0(3) . . . . ?
 C1 O1 C4 C3 0.1(3) . . . . ?
 C1 O1 C4 C5 -178.8(3) . . . . ?
 C1 C2 C3 C4 0.0(4) . . . . ?
 C1 C2 C19 C20 -94.9(4) . . . . ?
 C2 C3 C4 O1 -0.1(4) . . . . ?
 C2 C3 C4 C5 178.5(4) . . . . ?
 C2 C19 C20 C21 175.8(3) . . . . ?
 C3 C2 C19 C20 83.4(4) . . . . ?
 C4 O1 C1 C2 -0.1(3) . . . . ?
 C4 O1 C1 C18 179.0(3) . . . 2_556 ?
 C6 C7 C8 C9 -177.0(3) . . . . ?
 C6 C7 C8 C25 1.3(6) . . . . ?
 C7 O2 C10 C9 -0.6(3) . . . . ?
 C7 O2 C10 C11 178.5(3) . . . . ?
 C7 C8 C9 C10 -0.7(3) . . . . ?
 C7 C8 C25 C26 140.1(3) . . . . ?
 C8 C9 C10 O2 0.9(3) . . . . ?
 C8 C9 C10 C11 -178.1(3) . . . . ?
 C8 C25 C26 C27 -170.3(3) . . . . ?
 C9 C8 C25 C26 -42.0(5) . . . . ?
 C10 O2 C7 C6 178.0(3) . . . . ?
 C10 O2 C7 C8 0.2(3) . . . . ?
 C12 C13 C14 C15 176.9(3) . . . . ?
 C12 C13 C14 C31 -1.3(6) . . . . ?
 C13 O3 C16 C15 0.6(3) . . . . ?
 C13 O3 C16 C17 178.5(3) . . . . ?
 C13 C14 C15 C16 0.2(4) . . . . ?
 C13 C14 C31 C32 -103.0(4) . . . . ?
 C14 C15 C16 O3 -0.5(4) . . . . ?
 C14 C15 C16 C17 -177.9(4) . . . . ?
 C14 C31 C32 C33 179.0(3) . . . . ?
 C15 C14 C31 C32 79.2(5) . . . . ?
 C16 O3 C13 C12 -177.8(3) . . . . ?
 C16 O3 C13 C14 -0.5(3) . . . . ?
 C18 C1 C2 C3 -178.8(3) 2_556 . . . ?
 C18 C1 C2 C19 -0.3(6) 2_556 . . . ?
 C19 C2 C3 C4 -178.5(3) . . . . ?
 C19 C20 C21 C22 -168.5(3) . . . . ?
 C20 C21 C22 C23 178.9(3) . . . . ?
 C21 C22 C23 C24 -172.0(3) . . . . ?
 C25 C8 C9 C10 -179.0(3) . . . . ?
 C25 C26 C27 C28 -178.9(3) . . . . ?
 C26 C27 C28 C29 -168.7(3) . . . . ?
 C27 C28 C29 C30 67.7(4) . . . . ?
 C31 C14 C15 C16 178.4(3) . . . . ?
 C31 C32 C33 C34 -173.4(3) . . . . ?
 C32 C33 C34 C35 173.8(3) . . . . ?
 C33 C34 C35 C36 -173.8(3) . . . . ?

loop_
  _refln_index_h
  _refln_index_k
  _refln_index_l
  _refln_F_squared_meas
  _refln_F_squared_sigma
 0 0 2 56.78 2.05
 0 0 3 1.52 0.31
 0 0 4 118.5 4.26
 0 0 -5 16.69 0.74
 0 0 5 15.91 0.73
 0 0 -6 1.69 0.47
 0 0 6 1.56 0.4
 0 0 -6 1.79 0.42
 0 0 -7 18.14 0.79
 0 0 7 14.78 0.76
 0 0 -7 15.92 0.8
 0 0 -8 -0.02 0.56
 0 0 -8 0.84 0.51
 0 0 8 0.05 0.48
 0 0 9 5.71 0.59
 0 0 -9 6.19 0.71
 0 0 -9 7.47 0.66
 0 0 -10 0.2 0.64
 0 0 -10 -0.64 0.73
 0 0 10 -0.22 0.58
 0 0 11 3.89 0.67
 0 0 -11 3.89 0.82
 0 0 12 0.69 0.67
 0 0 -12 1.1 0.87
 0 0 13 1.32 0.73
 0 0 -13 -0.34 0.97
 0 0 14 -0.01 0.79
 0 -1 15 1.31 0.82
 0 -1 14 0.11 0.75
 0 -1 13 1.22 0.71
 0 1 -13 1.58 0.93
 0 -1 12 3.5 0.68
 0 1 -12 3.76 0.88
 0 -1 12 3.57 0.67
 0 -1 11 2.31 0.62
 0 1 -11 1.51 0.79
 0 -1 10 1.68 0.57
 0 1 -10 1.83 0.72
 0 1 -9 6.68 0.68
 0 -1 9 6.08 0.57
 0 -1 8 4.24 0.5
 0 1 -8 5.07 0.61
 0 -1 7 13.09 0.66
 0 1 -7 13.63 0.71
 0 -1 6 9.45 0.55
 0 1 -6 10.98 0.61
 0 -1 5 10.3 0.51
 0 1 -5 9.7 0.55
 0 -1 4 0.21 0.31
 0 -1 3 5.06 0.33
 0 -1 2 77.68 2.79
 0 1 1 13.63 0.54
 0 -1 -1 14.53 0.55
 0 -1 -2 3.59 0.34
 0 1 2 3.41 0.31
 0 1 3 12.46 0.57
 0 1 4 19.76 0.81
 0 1 5 49.53 1.9
 0 -1 -5 52.28 1.9
 0 -1 -6 2.53 0.46
 0 1 6 1.87 0.44
 0 -1 -7 3.11 0.5
 0 -1 -7 2.54 0.53
 0 1 7 2.39 0.46
 0 -1 -8 0.51 0.54
 0 -1 -8 0.94 0.59
 0 1 8 0.24 0.49
 0 -1 -9 3.81 0.64
 0 -1 -9 4.34 0.71
 0 1 9 3.18 0.58
 0 -1 -10 1.65 0.67
 0 -1 -10 1.81 0.75
 0 1 10 2.1 0.62
 0 -1 -11 0.4 0.7
 0 -1 -11 0.66 0.81
 0 1 11 2.01 0.67
 0 -1 -12 0.58 0.75
 0 -1 -12 -0.07 0.9
 0 1 12 0.12 0.71
 0 1 13 -0.02 0.79
 0 -1 -13 1.47 0.81
 0 -2 15 1.48 0.78
 0 -2 14 -0.06 0.72
 0 2 -14 -0.07 0.79
 0 -2 13 0.47 0.68
 0 -2 13 0.76 0.68
 0 2 -13 0.84 0.75
 0 -2 12 2.28 0.65
 0 2 -12 2.36 0.72
 0 -2 12 1.86 0.65
 0 2 -11 6.22 0.8
 0 -2 11 4.33 0.64
 0 2 -10 2.11 0.72
 0 -2 10 1.71 0.56
 0 2 -9 0.39 0.6
 0 -2 9 0.22 0.48
 0 -2 8 14.51 0.72
 0 2 -8 15.15 0.79
 0 -2 7 6.18 0.48
 0 2 -7 7.53 0.56
 0 -2 6 99.71 3.7
 0 2 -6 105.74 3.71
 0 -2 5 49.93 1.88
 0 2 -5 52.48 1.9
 0 -2 4 0.75 0.32
 0 -2 2 92.89 3.33
 0 -2 1 113.79 4.07
 0 -2 0 162.23 5.8
 0 -2 -1 1.21 0.29
 0 2 1 1.57 0.26
 0 -2 -2 0.51 0.33
 0 2 2 0.12 0.29
 0 -2 -3 0.21 0.37
 0 -2 -3 0.23 0.35
 0 2 3 0.32 0.32
 0 -2 -4 44.95 1.64
 0 2 4 42.12 1.63
 0 2 5 0.89 0.39
 0 -2 -5 0.69 0.43
 0 2 6 0.18 0.43
 0 -2 -6 1.02 0.46
 0 2 7 0.93 0.49
 0 -2 -7 0.26 0.5
 0 2 8 6.62 0.63
 0 -2 -8 7.77 0.72
 0 -2 -8 9.14 0.68
 0 2 9 1.91 0.6
 0 -2 -9 1.31 0.72
 0 -2 -9 3.23 0.65
 0 2 10 2.63 0.65
 0 -2 -10 1.94 0.79
 0 -2 -10 2.05 0.69
 0 2 11 0.01 0.7
 0 -2 -11 0.19 0.86
 0 -2 -11 0.15 0.73
 0 -2 -12 4.07 0.79
 0 2 12 4.39 0.8
 0 2 13 1.03 0.83
 0 -3 16 0.24 0.79
 0 3 -15 0.06 0.83
 0 -3 15 1.07 0.75
 0 3 -14 0.48 0.77
 0 -3 14 -0.09 0.7
 0 3 -13 -1.4 0.74
 0 -3 13 0.43 0.64
 0 3 -12 3.6 0.71
 0 -3 12 3.62 0.64
 0 3 -11 -0.27 0.64
 0 -3 11 0.6 0.56
 0 3 -10 0.96 0.57
 0 -3 10 0.88 0.52
 0 3 -9 7.21 0.6
 0 -3 9 7.77 0.56
 0 -3 8 7.41 0.51
 0 3 -8 6.75 0.54
 0 -3 7 31.93 1.23
 0 3 -7 31.81 1.26
 0 -3 6 14.01 0.65
 0 3 -6 13.73 0.65
 0 -3 5 21.08 0.86
 0 -3 4 6.77 0.43
 0 -3 3 10.24 0.48
 0 -3 2 5.66 0.34
 0 -3 1 265.08 9.46
 0 -3 0 115.4 4.09
 0 -3 0 112.34 4.1
 0 -3 -1 0.41 0.32
 0 -3 -1 0.17 0.29
 0 3 2 15.32 0.69
 0 -3 -2 16.28 0.71
 0 -3 -2 17.31 0.7
 0 3 3 0.2 0.36
 0 -3 -3 -0.02 0.41
 0 -3 -3 -0.06 0.37
 0 3 4 7.62 0.51
 0 -3 -4 8.82 0.54
 0 3 5 1.09 0.42
 0 -3 -5 1.14 0.44
 0 3 6 27.52 1.17
 0 -3 -6 29.8 1.19
 0 3 7 3.2 0.53
 0 -3 -7 3.43 0.56
 0 3 8 0.48 0.57
 0 -3 -8 1.57 0.62
 0 3 9 5.12 0.67
 0 -3 -9 4.29 0.79
 0 -3 -9 5.02 0.7
 0 3 10 2.85 0.71
 0 -3 -10 3.22 0.84
 0 -3 -10 4.35 0.72
 0 3 11 0.97 0.74
 0 -3 -11 0.76 0.74
 0 3 12 -0.09 0.81
 0 -3 -12 0.88 0.82
 0 -4 16 0.8 0.77
 0 -4 15 2.14 0.74
 0 4 -15 3.53 0.81
 0 -4 14 0.69 0.68
 0 4 -14 0.87 0.75
 0 -4 13 0.67 0.64
 0 4 -13 0.8 0.7
 0 -4 12 0.87 0.59
 0 4 -12 1.6 0.66
 0 -4 11 3.21 0.62
 0 4 -11 5.23 0.65
 0 -4 11 4.23 0.59
 0 -4 10 8.9 0.61
 0 -4 10 8.24 0.64
 0 4 -10 9 0.66
 0 -4 9 1.35 0.49
 0 -4 9 1.21 0.46
 0 4 -9 1.16 0.5
 0 -4 8 4.72 0.46
 0 4 -8 5.61 0.49
 0 -4 8 4.69 0.49
 0 -4 7 0.07 0.4
 0 4 -7 0.1 0.4
 0 -4 7 0.01 0.39
 0 -4 6 54.67 2.09
 0 -4 6 57.56 2.09
 0 4 -6 57.88 2.09
 0 4 -5 0.18 0.33
 0 -4 5 0.16 0.37
 0 4 -4 290.49 10.34
 0 -4 4 288.19 10.35
 0 4 -3 7.54 0.31
 0 -4 3 6.2 0.4
 0 -4 2 18.74 0.77
 0 4 -2 20.86 0.77
 0 4 -1 46.27 1.67
 0 -4 1 46.49 1.65
 0 -4 1 45.19 1.67
 0 4 0 117.19 4.11
 0 -4 0 112.32 4.12
 0 -4 0 113.73 4.14
 0 -4 -1 40.43 1.5
 0 -4 -1 40.82 1.52
 0 -4 -2 0.22 0.39
 0 -4 -2 0.76 0.35
 0 -4 -3 15.64 0.71
 0 -4 -3 15.83 0.75
 0 4 3 16.62 0.73
 0 4 4 6.16 0.49
 0 -4 -4 5.85 0.53
 0 -4 -4 6.34 0.5
 0 -4 -5 40.3 1.63
 0 4 5 40.76 1.61
 0 -4 -5 43.48 1.61
 0 4 6 0.05 0.51
 0 -4 -6 0.24 0.51
 0 4 7 17.55 0.93
 0 -4 -7 19.69 0.95
 0 4 8 -0.09 0.62
 0 -4 -8 1.35 0.63
 0 4 9 5.81 0.75
 0 -4 -9 5.81 0.72
 0 4 10 1.34 0.74
 0 -4 -10 2.04 0.85
 0 -4 -10 1.13 0.72
 0 -4 -11 0.13 0.79
 0 -5 16 -0.56 0.75
 0 -5 15 0.91 0.69
 0 5 -15 0.61 0.78
 0 -5 14 0.76 0.66
 0 5 -14 0.88 0.73
 0 -5 13 6.08 0.67
 0 5 -13 6.77 0.73
 0 -5 13 5.69 0.72
 0 -5 12 11.65 0.8
 0 -5 12 11.58 0.76
 0 5 -12 11.85 0.8
 0 -5 11 40.9 1.67
 0 5 -11 44.23 1.68
 0 -5 11 41.27 1.65
 0 -5 10 3.51 0.5
 0 5 -10 3.07 0.55
 0 -5 10 3.43 0.55
 0 -5 9 4.76 0.52
 0 -5 9 4.93 0.5
 0 5 -9 4.79 0.51
 0 -5 8 15.82 0.73
 0 -5 8 15.93 0.75
 0 5 -8 15.16 0.73
 0 -5 7 0.95 0.41
 0 -5 7 1.2 0.41
 0 5 -7 1.41 0.38
 0 -5 6 1.99 0.4
 0 5 -6 1.94 0.34
 0 -5 5 9.88 0.53
 0 5 -5 9.74 0.47
 0 5 -4 0.3 0.2
 0 -5 4 0.22 0.33
 0 -5 3 1.19 0.3
 0 5 -3 1.18 0.31
 0 -5 2 23.64 0.92
 0 5 -2 25.22 0.92
 0 5 -1 3.35 0.28
 0 -5 1 3.73 0.22
 0 -5 0 1.58 0.37
 0 5 0 1.61 0.22
 0 -5 0 1.62 0.26
 0 -5 -1 18.73 0.77
 0 -5 -1 19.09 0.82
 0 -5 -2 4.43 0.4
 0 -5 -2 4.34 0.47
 0 -5 -3 7.84 0.5
 0 -5 -3 7.17 0.56
 0 -5 -4 37.88 1.46
 0 -5 -4 36.68 1.48
 0 -5 -5 7.17 0.57
 0 -5 -5 6.32 0.63
 0 5 5 5.74 0.58
 0 -5 -6 1.95 0.56
 0 -5 -6 1.8 0.64
 0 5 6 1.66 0.58
 0 -5 -7 9 0.73
 0 5 7 9.68 0.74
 0 5 7 9.56 0.73
 0 -5 -8 5.77 0.71
 0 -5 -9 0.43 0.69
 0 -5 -10 1.27 0.75
 0 -5 -11 0.99 0.81
 0 -6 16 -0.15 0.71
 0 6 -16 -0.08 0.81
 0 -6 15 0.68 0.68
 0 6 -15 1.57 0.75
 0 -6 14 1.04 0.63
 0 6 -14 0.04 0.7
 0 -6 13 3.17 0.68
 0 -6 13 3.79 0.62
 0 6 -13 2.14 0.66
 0 -6 12 0.7 0.62
 0 -6 12 0.68 0.57
 0 6 -12 0.98 0.6
 0 -6 11 2.35 0.59
 0 -6 11 2.86 0.54
 0 6 -11 3.1 0.59
 0 -6 10 0.88 0.53
 0 6 -10 1.22 0.51
 0 -6 10 0.87 0.5
 0 -6 9 4.75 0.53
 0 6 -9 4.8 0.5
 0 -6 9 4.68 0.49
 0 -6 8 5.36 0.49
 0 6 -8 5.02 0.46
 0 -6 8 4.89 0.5
 0 -6 7 9.28 0.55
 0 6 -7 8.89 0.5
 0 -6 6 40.6 1.52
 0 6 -6 39.63 1.48
 0 -6 5 2.19 0.37
 0 6 -5 2.38 0.25
 0 -6 4 43.36 1.61
 0 6 -3 26.63 0.99
 0 -6 3 25.27 0.99
 0 6 -2 10.69 0.47
 0 -6 2 10 0.45
 0 -6 1 10.45 0.52
 0 6 -1 8.92 0.44
 0 -6 1 9.82 0.41
 0 6 0 4.45 0.29
 0 -6 0 5.11 0.44
 0 -6 0 5.1 0.33
 0 -6 -1 32.58 1.3
 0 -6 -1 33.69 1.26
 0 -6 -2 1.76 0.37
 0 -6 -2 1.16 0.46
 0 -6 -3 0.09 0.43
 0 -6 -3 0 0.5
 0 -6 -4 5.85 0.53
 0 -6 -4 5.61 0.61
 0 -6 -5 0.37 0.62
 0 -6 -5 0.61 0.53
 0 -6 -6 16.01 0.93
 0 -6 -6 15.41 0.85
 0 -6 -7 0.42 0.74
 0 -6 -7 0.03 0.62
 0 -6 -8 1.19 0.68
 0 -6 -9 -0.63 0.72
 0 -6 -10 0.06 0.77
 0 7 -16 3.83 0.82
 0 -7 15 1.66 0.66
 0 7 -15 2.04 0.72
 0 -7 14 0.35 0.62
 0 7 -14 -0.26 0.69
 0 -7 13 0.53 0.57
 0 -7 13 0.13 0.67
 0 7 -13 -0.28 0.63
 0 -7 12 0.43 0.55
 0 -7 12 1.07 0.64
 0 7 -12 0.86 0.59
 0 -7 11 1.56 0.52
 0 -7 11 1.11 0.6
 0 7 -11 1.36 0.53
 0 7 -10 26.08 1.1
 0 -7 10 26.76 1.15
 0 -7 10 26.59 1.1
 0 7 -9 16.95 0.78
 0 -7 9 17.58 0.82
 0 -7 9 17.71 0.84
 0 -7 8 0.73 0.45
 0 7 -8 0.39 0.36
 0 -7 7 12.4 0.61
 0 7 -7 11.16 0.54
 0 -7 6 15.93 0.73
 0 7 -6 15.67 0.63
 0 7 -5 2.17 0.16
 0 -7 5 0.43 0.36
 0 -7 4 0.22 0.33
 0 -7 3 8.79 0.43
 0 7 -3 8.81 0.45
 0 7 -2 20.2 0.79
 0 -7 1 48.08 1.7
 0 -7 1 46.88 1.76
 0 7 -1 45.62 1.71
 0 -7 0 17.22 0.65
 0 7 0 15.06 0.63
 0 7 0 15.61 0.61
 0 7 0 15.72 0.61
 0 -7 0 16.58 0.74
 0 7 1 2.29 0.27
 0 -7 -1 2.47 0.35
 0 -7 -1 3.19 0.48
 0 -7 -2 -0.22 0.39
 0 -7 -2 -0.05 0.5
 0 -7 -3 2.6 0.46
 0 -7 -3 2.54 0.59
 0 -7 -4 10.3 0.77
 0 -7 -4 10.41 0.65
 0 -7 -5 0.57 0.55
 0 -7 -5 0.48 0.68
 0 -7 -6 11.42 0.89
 0 -7 -6 12.25 0.78
 0 -7 -7 2.77 0.82
 0 -7 -7 3.59 0.68
 0 -7 -8 3.06 0.71
 0 -7 -9 2 0.75
 0 8 -16 1.48 0.75
 0 -8 15 -0.59 0.64
 0 8 -15 0.28 0.7
 0 8 -14 0.69 0.66
 0 -8 14 0.34 0.59
 0 8 -13 6.95 0.66
 0 -8 13 5.96 0.71
 0 -8 13 5.27 0.61
 0 8 -12 5.82 0.61
 0 -8 12 5.66 0.68
 0 -8 12 5.94 0.58
 0 8 -11 0.56 0.5
 0 -8 11 0.02 0.56
 0 -8 11 0.07 0.51
 0 8 -10 3.59 0.48
 0 -8 10 3.46 0.54
 0 -8 10 3.49 0.57
 0 -8 9 9.09 0.65
 0 -8 9 9.15 0.63
 0 8 -9 9.59 0.55
 0 -8 8 3.66 0.5
 0 8 -8 3.06 0.37
 0 -8 7 -0.33 0.46
 0 8 -7 -0.22 0.26
 0 8 -6 1.9 0.18
 0 -8 6 1.14 0.4
 0 -8 5 2.36 0.37
 0 -8 4 -0.13 0.32
 0 8 -3 1.69 0.31
 0 -8 3 1.43 0.29
 0 -8 2 37.88 1.36
 0 8 -2 33.81 1.3
 0 -8 1 1.64 0.25
 0 -8 1 1.66 0.44
 0 8 -1 1.58 0.27
 0 -8 0 9.59 0.45
 0 -8 0 9.31 0.59
 0 8 0 8 0.41
 0 8 0 8.58 0.39
 0 8 1 0.01 0.27
 0 -8 -1 0.12 0.37
 0 -8 -1 0.29 0.53
 0 8 2 10.94 0.56
 0 -8 -2 13.28 0.77
 0 -8 -2 15.24 0.65
 0 -8 -3 15.23 0.9
 0 -8 -3 16.62 0.79
 0 -8 -4 4.26 0.55
 0 -8 -5 0.86 0.57
 0 -8 -5 2.12 0.75
 0 -8 -6 1.32 0.62
 0 -8 -6 0.4 0.76
 0 -8 -7 0.28 0.66
 0 -8 -8 4.72 0.78
 0 -8 -9 -0.4 0.77
 0 9 -16 1.74 0.7
 0 9 -15 0.43 0.66
 0 -9 14 -0.01 0.57
 0 9 -14 0.87 0.61
 0 -9 13 2.4 0.57
 0 9 -13 2.07 0.58
 0 -9 13 2.29 0.68
 0 -9 12 1.14 0.55
 0 9 -12 0.53 0.53
 0 -9 12 0.72 0.62
 0 -9 11 4.85 0.63
 0 9 -11 4.44 0.52
 0 -9 11 4.01 0.57
 0 -9 10 3.43 0.59
 0 -9 10 3.53 0.55
 0 9 -10 3.6 0.45
 0 9 -9 11.35 0.56
 0 -9 9 11.22 0.72
 0 -9 8 4.93 0.55
 0 9 -8 5.62 0.36
 0 -9 7 11.44 0.63
 0 -9 6 0.38 0.41
 0 -9 5 0.22 0.35
 0 -9 4 17.81 0.73
 0 9 -3 0.11 0.31
 0 -9 3 0.18 0.42
 0 9 -2 0.18 0.29
 0 -9 2 -0.29 0.45
 0 9 -1 5.48 0.37
 0 -9 1 6.34 0.35
 0 -9 1 6.2 0.56
 0 9 0 1.68 0.23
 0 -9 0 1.43 0.33
 0 -9 0 1.35 0.56
 0 9 0 1.01 0.29
 0 -9 -1 31.07 1.05
 0 -9 -1 28.95 1.17
 0 9 1 21.76 0.99
 0 9 1 27.27 1
 0 -9 -2 2.26 0.45
 0 9 2 2.13 0.33
 0 -9 -2 2.4 0.64
 0 -9 -3 8.98 0.77
 0 -9 -3 10.7 0.61
 0 9 3 6.88 0.47
 0 -9 -4 2.53 0.55
 0 -9 -4 1.89 0.74
 0 -9 -5 4.54 0.62
 0 -9 -5 4.84 0.82
 0 -9 -6 0.06 0.63
 0 -9 -7 0.36 0.68
 0 -9 -8 3.8 0.76
 0 10 -17 -0.11 0.69
 0 10 -16 1.84 0.66
 0 10 -15 0.33 0.62
 0 10 -14 0.29 0.58
 0 -10 14 0.93 0.56
 0 10 -13 0.51 0.53
 0 -10 13 0.33 0.67
 0 -10 13 0.06 0.52
 0 -10 12 -0.55 0.53
 0 10 -12 0.39 0.49
 0 -10 12 -0.19 0.66
 0 -10 11 0.74 0.55
 0 10 -11 1.52 0.44
 0 -10 11 0.91 0.63
 0 -10 10 0.27 0.59
 0 -10 10 0.33 0.57
 0 10 -10 0.52 0.38
 0 -10 9 -0.5 0.51
 0 10 -9 0.38 0.31
 0 -10 8 11.85 0.7
 0 -10 7 42.95 1.65
 0 -10 6 1.2 0.4
 0 -10 5 7.47 0.48
 0 -10 4 24.1 1.04
 0 -10 4 24.12 1.04
 0 -10 4 25.71 0.98
 0 -10 3 34.46 1.37
 0 10 -2 1.63 0.32
 0 -10 2 1.61 0.54
 0 -10 1 -0.21 0.27
 0 -10 1 -0.16 0.56
 0 10 -1 0.45 0.29
 0 -10 0 14.65 0.59
 0 10 0 10.32 0.54
 0 -10 0 13.97 0.8
 0 10 1 0.96 0.29
 0 10 1 0.76 0.3
 0 -10 -1 1.5 0.65
 0 -10 -1 1.48 0.41
 0 10 2 3.67 0.36
 0 -10 -2 5.74 0.74
 0 10 2 4.66 0.39
 0 -10 -2 5.37 0.5
 0 -10 -3 2.43 0.52
 0 -10 -3 2.62 0.74
 0 10 3 1.56 0.34
 0 -10 -4 0.01 0.55
 0 -10 -4 -0.2 0.79
 0 10 4 -0.19 0.37
 0 -10 -5 0.26 0.6
 0 -10 -6 -1.01 0.67
 0 -10 -7 1.13 0.71
 0 -10 -8 0.85 0.76
 0 11 -16 3.48 0.64
 0 11 -15 0.05 0.57
 0 11 -14 2.28 0.54
 0 -11 13 0.23 0.55
 0 11 -13 0.54 0.48
 0 -11 13 0.77 0.69
 0 11 -12 -0.25 0.43
 0 -11 12 -0.61 0.55
 0 -11 12 -0.57 0.65
 0 11 -11 0.15 0.38
 0 -11 11 0.19 0.59
 0 -11 11 0.14 0.57
 0 -11 10 -0.01 0.57
 0 11 -10 0.06 0.31
 0 -11 9 5.29 0.6
 0 -11 8 2.18 0.51
 0 -11 7 0.51 0.44
 0 -11 6 11.08 0.6
 0 -11 5 56.54 2.03
 0 -11 5 53.99 2.07
 0 -11 5 53.21 2.06
 0 -11 4 13.33 0.72
 0 -11 3 5.22 0.57
 0 -11 2 0.15 0.57
 0 11 -1 0.18 0.28
 0 -11 1 0.66 0.61
 0 11 0 3.74 0.34
 0 -11 0 5.68 0.68
 0 -11 0 5.64 0.4
 0 11 1 0.41 0.29
 0 -11 -1 -0.35 0.71
 0 11 1 0.15 0.28
 0 -11 -1 0.15 0.42
 0 11 2 0.79 0.31
 0 -11 -2 1.79 0.76
 0 -11 -2 1.9 0.48
 0 11 2 1.25 0.34
 0 11 3 0.02 0.31
 0 11 3 0.36 0.39
 0 -11 -3 1.3 0.52
 0 11 4 0.35 0.44
 0 -11 -4 0.89 0.57
 0 11 4 0.59 0.33
 0 11 5 1.5 0.5
 0 11 5 0.75 0.36
 0 -11 -5 1.66 0.63
 0 -11 -6 0.52 0.67
 0 12 -15 0.19 0.52
 0 12 -14 -0.19 0.49
 0 12 -13 0.89 0.43
 0 -12 12 0.03 0.57
 0 12 -12 1.12 0.37
 0 -12 12 0.4 0.65
 0 -12 11 2.19 0.63
 0 -12 11 1.28 0.62
 0 -12 10 -0.47 0.58
 0 -12 9 1.68 0.53
 0 -12 8 2.91 0.49
 0 -12 7 0.01 0.44
 0 -12 6 11.98 0.68
 0 -12 6 12.3 0.69
 0 -12 6 13.49 0.64
 0 -12 5 3.12 0.54
 0 -12 4 8.73 0.65
 0 -12 3 1.09 0.58
 0 -12 2 0.21 0.63
 0 -12 1 0.14 0.66
 0 -12 0 0.79 0.71
 0 -12 0 0.54 0.36
 0 -12 -1 0.7 0.75
 0 -12 -1 -0.59 0.42
 0 12 1 -0.08 0.2
 0 -12 -2 0.88 0.49
 0 12 2 0.52 0.24
 0 12 2 0.41 0.31
 0 -12 -3 -0.01 0.53
 0 12 3 0.08 0.28
 0 12 3 0.45 0.37
 0 13 -13 2.68 0.35
 0 -13 12 0.26 0.66
 0 -13 11 0.64 0.6
 0 -13 10 0.34 0.56
 0 -13 9 0.13 0.51
 0 -13 8 4.39 0.52
 0 -13 7 0.75 0.45
 0 -13 7 0.21 0.45
 0 -13 6 4.09 0.55
 0 -13 6 3.53 0.44
 0 -13 5 3.13 0.57
 0 -13 4 0.83 0.59
 0 -13 3 -0.23 0.64
 0 -13 2 2.12 0.69
 0 -13 1 2.74 0.74
 0 -13 0 0.4 0.78
 0 -14 12 0.26 0.63
 0 -14 11 0.57 0.58
 0 -14 10 -0.12 0.55
 0 -14 9 0.3 0.41
 0 -14 9 0.44 0.51
 0 -14 8 1.23 0.45
 0 -14 8 1.51 0.49
 0 -14 7 0.75 0.51
 0 -14 7 0.61 0.45
 0 -14 6 0.34 0.57
 0 -14 5 2.72 0.65
 0 -14 4 -0.25 0.65
 0 -14 3 0.14 0.69
 0 -14 2 2.76 0.75
 0 -15 6 0.66 0.64
 0 -15 5 0.42 0.67
 0 -15 4 1.14 0.72
 0 -15 3 1.65 0.76
 1 -15 3 -0.16 0.72
 1 -15 4 0.18 0.68
 1 -15 5 0.76 0.64
 1 -14 1 0.78 0.76
 1 -14 2 0.33 0.71
 1 -14 3 1.66 0.68
 1 -14 4 3.86 0.65
 1 -14 5 0.26 0.58
 1 -14 6 -0.35 0.5
 1 -14 7 2.64 0.45
 1 -14 7 3.45 0.44
 1 -14 8 2.94 0.42
 1 -14 8 4.55 0.49
 1 -14 9 1.55 0.51
 1 -14 10 0.32 0.56
 1 -14 11 2.14 0.63
 1 -14 12 1.6 0.67
 1 -13 -1 0.15 0.78
 1 -13 0 9999 356.35
 1 -13 1 2.67 0.72
 1 -13 2 0.61 0.67
 1 -13 3 0.3 0.61
 1 -13 4 1.9 0.58
 1 -13 5 0.15 0.51
 1 -13 6 1.01 0.38
 1 -13 6 0.86 0.44
 1 -13 7 0.82 0.44
 1 -13 7 0.95 0.38
 1 -13 8 0.36 0.47
 1 -13 8 0.24 0.26
 1 -13 8 -0.21 0.36
 1 -13 9 0.57 0.35
 1 -13 9 0.04 0.52
 1 -13 10 -0.58 0.58
 1 -13 11 0.37 0.62
 1 -13 12 -0.84 0.65
 -1 13 -13 0.31 0.38
 1 -12 -4 0.05 0.56
 -1 12 4 0.25 0.42
 1 -12 -3 2.28 0.53
 -1 12 3 2.6 0.39
 1 -12 -2 0.57 0.45
 -1 12 2 0.09 0.33
 1 -12 -2 -0.11 0.78
 1 -12 -1 1.11 0.73
 1 -12 -1 1.3 0.39
 1 -12 0 0.09 0.32
 1 -12 0 0.47 0.67
 1 -12 1 7.63 0.73
 1 -12 2 6.91 0.67
 1 -12 3 0.11 0.58
 1 -12 4 0.19 0.52
 1 -12 5 0.57 0.34
 1 -12 5 -0.13 0.45
 1 -12 6 0.47 0.39
 1 -12 6 -0.38 0.39
 1 -12 7 2.21 0.37
 1 -12 7 1.89 0.27
 1 -12 7 3.39 0.45
 1 -12 8 -0.12 0.5
 1 -12 9 3.16 0.58
 1 -12 10 0.85 0.49
 1 -12 10 1.98 0.58
 1 -12 11 -0.41 0.43
 -1 12 -11 0.29 0.33
 1 -12 11 -0.08 0.6
 -1 12 -12 0.06 0.41
 1 -12 12 -0.6 0.66
 -1 12 -13 2.74 0.49
 -1 12 -14 0 0.5
 -1 12 -15 1.62 0.56
 1 -11 -7 0.25 0.7
 -1 11 6 -0.28 0.53
 1 -11 -6 -1.29 0.67
 -1 11 5 0.09 0.32
 -1 11 5 0.54 0.48
 1 -11 -5 0.07 0.6
 -1 11 5 0.72 0.29
 -1 11 4 0.27 0.43
 -1 11 4 0.19 0.24
 1 -11 -4 0.46 0.54
 -1 11 3 3.04 0.41
 1 -11 -3 3.21 0.79
 1 -11 -3 3.01 0.52
 -1 11 2 2.38 0.35
 1 -11 -2 1.57 0.72
 1 -11 -2 2.56 0.46
 1 -11 -1 2.46 0.68
 1 -11 -1 2.63 0.41
 -1 11 1 2.21 0.31
 1 -11 0 0.43 0.32
 1 -11 0 0.46 0.64
 1 -11 1 0.83 0.59
 1 -11 2 -0.25 0.54
 1 -11 3 4.09 0.56
 1 -11 4 2.11 0.46
 1 -11 4 1.61 0.33
 1 -11 5 23.94 1.05
 1 -11 5 28.21 1.03
 1 -11 6 35.87 1.26
 1 -11 6 35.16 1.26
 1 -11 6 27.96 1.21
 1 -11 6 41.21 1.29
 1 -11 7 21.91 0.96
 1 -11 8 -0.06 0.5
 1 -11 9 9.94 0.67
 -1 11 -10 2.73 0.37
 1 -11 10 2.23 0.62
 1 -11 10 1.81 0.46
 1 -11 11 0.26 0.41
 -1 11 -11 0.24 0.41
 1 -11 11 0.23 0.63
 -1 11 -12 -0.9 0.47
 1 -11 12 0.12 0.65
 1 -11 12 -0.14 0.41
 -1 11 -13 1.16 0.52
 -1 11 -14 1.06 0.57
 -1 11 -15 -0.45 0.61
 -1 11 -16 -0.16 0.64
 1 -10 -8 -0.21 0.74
 1 -10 -7 2.45 0.71
 -1 10 7 1.69 0.45
 -1 10 6 0.11 0.4
 1 -10 -6 -0.13 0.63
 -1 10 5 0.85 0.48
 1 -10 -5 1.36 0.59
 -1 10 4 -0.26 0.43
 1 -10 -4 -1.31 0.54
 1 -10 -4 0.16 0.76
 -1 10 4 0.26 0.28
 -1 10 3 2.76 0.4
 -1 10 3 1.46 0.26
 1 -10 -3 2.86 0.74
 1 -10 -3 2.58 0.5
 -1 10 2 0.95 0.19
 -1 10 2 2.51 0.35
 1 -10 -2 2.79 0.44
 1 -10 -1 8.33 0.51
 -1 10 1 8.21 0.43
 1 -10 -1 9.59 0.73
 1 -10 0 -0.12 0.31
 1 -10 0 0.12 0.58
 1 -10 1 2.14 0.56
 1 -10 1 1.95 0.25
 1 -10 2 14.25 0.75
 1 -10 3 30.34 1.21
 1 -10 4 25.77 0.95
 1 -10 4 22.68 0.99
 1 -10 5 4.99 0.39
 1 -10 5 3.37 0.38
 1 -10 5 3.48 0.26
 1 -10 6 3.65 0.46
 1 -10 7 0.94 0.45
 1 -10 8 1.65 0.52
 1 -10 9 7.03 0.61
 -1 10 -9 6.61 0.43
 1 -10 9 5.08 0.52
 1 -10 10 0.54 0.57
 1 -10 10 0.82 0.43
 -1 10 -10 0 0.42
 1 -10 11 0.64 0.59
 -1 10 -11 0.25 0.45
 1 -10 11 -0.39 0.42
 1 -10 12 -0.92 0.63
 -1 10 -12 -0.29 0.51
 1 -10 12 0.06 0.43
 1 -10 13 -0.59 0.67
 -1 10 -13 0.02 0.55
 1 -10 13 0.37 0.45
 -1 10 -14 3.43 0.62
 -1 10 -15 -0.51 0.64
 -1 10 -16 1.09 0.67
 1 -9 -9 0.78 0.76
 1 -9 -8 4.03 0.74
 -1 9 8 2.65 0.52
 1 -9 -7 1.93 0.68
 -1 9 7 1.9 0.48
 1 -9 -6 1.38 0.63
 1 -9 -5 3.51 0.77
 1 -9 -5 2.95 0.59
 1 -9 -4 3.26 0.74
 1 -9 -4 3.83 0.55
 1 -9 -3 0.63 0.66
 -1 9 3 0.13 0.27
 -1 9 3 -0.03 0.38
 1 -9 -3 0.53 0.47
 1 -9 -2 3.44 0.44
 -1 9 2 2.16 0.25
 1 -9 -2 3.88 0.64
 -1 9 2 3.5 0.36
 1 -9 -1 0.01 0.57
 1 -9 -1 0.22 0.36
 -1 9 1 0.48 0.28
 -1 9 1 0.49 0.16
 1 -9 0 9.64 0.46
 1 -9 0 8.6 0.63
 -1 9 0 8.76 0.41
 1 -9 1 16.72 0.82
 1 -9 1 17.59 0.67
 1 -9 2 3.94 0.46
 1 -9 3 3.87 0.41
 1 -9 3 3.78 0.3
 1 -9 4 6.94 0.41
 1 -9 4 5.42 0.29
 1 -9 4 6.63 0.38
 1 -9 5 3.43 0.4
 1 -9 6 1.9 0.41
 -1 9 -7 2.58 0.27
 1 -9 7 3.4 0.47
 1 -9 8 7.08 0.55
 -1 9 -8 6.91 0.44
 -1 9 -9 7.96 0.5
 1 -9 9 7.92 0.61
 1 -9 9 7.09 0.52
 -1 9 -10 2.84 0.46
 1 -9 10 2.31 0.57
 1 -9 10 2.64 0.43
 -1 9 -11 2.33 0.5
 1 -9 11 2.97 0.61
 1 -9 11 1.61 0.45
 -1 9 -12 0.51 0.54
 1 -9 12 0.05 0.64
 1 -9 12 0.36 0.46
 -1 9 -13 3.79 0.62
 1 -9 13 3.1 0.7
 1 -9 13 3.01 0.51
 -1 9 -14 -0.02 0.64
 -1 9 -15 -0.26 0.68
 -1 9 -16 -0.3 0.74
 1 -8 -9 3.74 0.78
 -1 8 9 3.17 0.58
 1 -8 -8 0.15 0.7
 -1 8 8 -0.25 0.51
 1 -8 -7 0.72 0.64
 1 -8 -6 0.58 0.6
 1 -8 -6 1.55 0.78
 1 -8 -5 4.26 0.59
 1 -8 -5 3.83 0.73
 1 -8 -4 1.4 0.52
 1 -8 -4 1.78 0.67
 1 -8 -3 0.85 0.46
 1 -8 -3 0.87 0.61
 1 -8 -2 1.55 0.57
 -1 8 2 1.62 0.23
 1 -8 -2 2.03 0.42
 -1 8 2 1.87 0.33
 1 -8 -1 0.41 0.5
 -1 8 1 0.71 0.19
 -1 8 1 0.6 0.27
 1 -8 -1 1.15 0.35
 1 -8 0 2.07 0.46
 1 -8 0 1.53 0.29
 -1 8 0 1.26 0.23
 1 -8 1 26.09 0.96
 1 -8 1 25.53 1.05
 1 -8 2 35.57 1.35
 1 -8 3 0.66 0.25
 1 -8 3 0.58 0.18
 1 -8 3 0.59 0.32
 1 -8 4 0.64 0.32
 1 -8 5 8.62 0.51
 1 -8 6 3.1 0.42
 -1 8 -6 3.47 0.27
 -1 8 -7 9.46 0.47
 1 -8 7 9.25 0.57
 1 -8 8 0.58 0.49
 1 -8 8 0.75 0.39
 -1 8 -8 1.4 0.37
 -1 8 -9 9.34 0.57
 1 -8 9 9.94 0.65
 1 -8 9 9.06 0.53
 -1 8 -10 12.64 0.7
 1 -8 10 12.19 0.64
 1 -8 10 13.76 0.76
 1 -8 11 1.7 0.61
 -1 8 -11 2.42 0.54
 1 -8 11 2.06 0.47
 -1 8 -12 8.96 0.69
 1 -8 12 9.14 0.74
 1 -8 12 8.2 0.6
 -1 8 -13 0.37 0.62
 1 -8 13 -0.02 0.53
 1 -8 13 -0.15 0.68
 -1 8 -14 0.5 0.68
 1 -8 14 0.82 0.54
 -1 8 -15 1.15 0.73
 -1 8 -16 0.3 0.77
 -1 7 11 0.32 0.63
 1 -7 -10 -0.07 0.78
 -1 7 10 -1.35 0.61
 1 -7 -9 8.11 0.78
 -1 7 9 4.2 0.61
 1 -7 -8 -0.57 0.68
 1 -7 -7 1.09 0.63
 1 -7 -7 -0.6 0.78
 1 -7 -6 0.61 0.58
 1 -7 -6 0.26 0.71
 1 -7 -5 1.72 0.56
 1 -7 -5 1.04 0.65
 1 -7 -4 0.37 0.48
 1 -7 -4 0.08 0.6
 1 -7 -3 2.24 0.44
 1 -7 -3 1.98 0.56
 1 -7 -2 6.21 0.55
 1 -7 -2 5.89 0.45
 1 -7 -1 9.46 0.47
 1 -7 -1 9.8 0.57
 -1 7 1 9.04 0.42
 -1 7 1 7.58 0.35
 -1 7 0 1.69 0.16
 1 -7 0 0.72 0.27
 1 -7 0 0.72 0.42
 -1 7 0 0.85 0.23
 1 -7 1 12.39 0.6
 1 -7 2 3.72 0.38
 1 -7 2 4.35 0.26
 1 -7 3 0.34 0.19
 1 -7 3 0.4 0.27
 1 -7 4 26.5 1.03
 1 -7 5 2.35 0.37
 -1 7 -5 2.8 0.24
 -1 7 -6 34.59 1.29
 1 -7 6 34.76 1.34
 1 -7 7 1.68 0.43
 1 -7 7 2.08 0.37
 -1 7 -7 1.92 0.35
 -1 7 -8 7.9 0.5
 1 -7 8 8.01 0.57
 1 -7 8 8.74 0.49
 -1 7 -9 18.94 0.83
 1 -7 9 17.81 0.87
 1 -7 9 17.75 0.78
 -1 7 -10 28.88 1.22
 1 -7 10 29.33 1.25
 1 -7 10 29.94 1.17
 -1 7 -11 9.81 0.71
 1 -7 11 10.14 0.73
 1 -7 11 10.56 0.62
 -1 7 -12 1.25 0.61
 1 -7 12 1.23 0.63
 1 -7 12 1.15 0.51
 -1 7 -13 2.15 0.65
 1 -7 13 1.9 0.56
 1 -7 13 1.65 0.68
 -1 7 -14 0.65 0.69
 1 -7 14 0.38 0.57
 -1 7 -15 0.34 0.75
 1 -6 -11 3.38 0.82
 -1 6 11 2.5 0.65
 1 -6 -10 3.9 0.78
 -1 6 10 1.85 0.61
 1 -6 -9 4.18 0.74
 -1 6 9 3.33 0.76
 1 -6 -8 4.79 0.71
 1 -6 -8 1.74 0.82
 -1 6 8 3.2 0.71
 1 -6 -7 -0.37 0.62
 1 -6 -7 1.61 0.74
 -1 6 7 0.5 0.63
 1 -6 -6 68.36 2.59
 1 -6 -6 67.17 2.54
 1 -6 -5 3.35 0.53
 1 -6 -5 3.21 0.61
 1 -6 -4 4.91 0.6
 1 -6 -4 6.6 0.52
 1 -6 -3 23.4 0.96
 1 -6 -2 19.53 0.87
 -1 6 1 0.06 0.25
 -1 6 1 0.12 0.17
 1 -6 -1 -0.36 0.41
 -1 6 0 27.53 0.96
 1 -6 0 29.23 1.03
 -1 6 0 24.55 0.94
 1 -6 1 90.11 3.26
 1 -6 2 64.41 2.27
 1 -6 2 61.62 2.25
 1 -6 2 62.8 2.25
 1 -6 3 8.97 0.44
 -1 6 -4 60.22 2.12
 1 -6 4 55.79 2.16
 1 -6 5 6.14 0.43
 -1 6 -5 6.58 0.35
 1 -6 6 36.4 1.41
 -1 6 -6 37.57 1.38
 1 -6 6 36.72 1.38
 1 -6 7 2.11 0.43
 -1 6 -7 1.95 0.37
 1 -6 7 2.44 0.34
 1 -6 8 5.51 0.52
 1 -6 8 5.38 0.43
 -1 6 -8 6.01 0.48
 1 -6 9 3.35 0.43
 -1 6 -9 3.85 0.5
 1 -6 9 3.65 0.53
 1 -6 10 12.61 0.77
 -1 6 -10 13.37 0.75
 1 -6 10 14.33 0.69
 1 -6 11 3.46 0.52
 1 -6 11 3.41 0.62
 -1 6 -11 4.35 0.62
 1 -6 12 3.5 0.58
 1 -6 12 2.4 0.65
 -1 6 -12 2.76 0.64
 1 -6 13 3.49 0.7
 1 -6 13 2.99 0.6
 -1 6 -13 4.3 0.71
 1 -6 14 1.56 0.62
 -1 6 -14 0.71 0.73
 1 -6 15 -0.09 0.66
 -1 6 -15 0.51 0.77
 -1 5 11 1.3 0.64
 1 -5 -11 0.16 0.78
 -1 5 11 1.6 0.81
 -1 5 10 0.49 0.58
 1 -5 -10 0.57 0.74
 -1 5 10 0.15 0.74
 1 -5 -9 4.19 0.73
 -1 5 9 4.61 0.72
 1 -5 -8 -0.37 0.63
 -1 5 8 0.09 0.62
 1 -5 -7 18.38 0.99
 -1 5 7 16.83 0.91
 1 -5 -7 18.88 0.92
 1 -5 -6 7.55 0.71
 -1 5 6 7.65 0.63
 1 -5 -6 9.17 0.65
 1 -5 -5 0.8 0.47
 1 -5 -5 1.12 0.55
 1 -5 -4 0.02 0.48
 1 -5 -3 19.48 0.87
 1 -5 -2 -0.08 0.42
 1 -5 -1 25.7 1.02
 -1 5 0 41.89 1.51
 1 -5 0 41 1.55
 1 -5 1 13.14 0.5
 1 -5 1 13.16 0.5
 1 -5 1 13.37 0.57
 1 -5 1 12.86 0.5
 1 -5 2 16.7 0.65
 1 -5 3 54.67 1.99
 -1 5 -4 6.32 0.34
 1 -5 4 5.82 0.41
 -1 5 -5 -0.03 0.3
 1 -5 5 -0.01 0.3
 -1 5 -6 57.76 2.14
 1 -5 6 58.87 2.13
 -1 5 -7 20.23 0.87
 1 -5 7 20.67 0.83
 1 -5 8 4.85 0.41
 -1 5 -8 5.09 0.49
 -1 5 -9 16.84 0.8
 1 -5 9 15.57 0.74
 -1 5 -10 21.51 0.97
 1 -5 10 20.23 0.92
 -1 5 -11 1.26 0.61
 1 -5 11 1.23 0.52
 1 -5 11 1.7 0.61
 -1 5 -12 -0.1 0.64
 1 -5 12 -0.17 0.55
 1 -5 12 -0.05 0.63
 1 -5 13 1 0.68
 -1 5 -13 0.97 0.69
 1 -5 13 -0.23 0.58
 -1 5 -14 -0.24 0.76
 1 -5 14 0.23 0.63
 1 -5 15 -0.44 0.69
 -1 5 -15 0.12 0.79
 -1 4 12 2 0.68
 -1 4 12 3.1 0.83
 1 -4 -12 3.4 0.83
 -1 4 11 -0.27 0.63
 -1 4 11 0.01 0.74
 1 -4 -11 0.32 0.75
 -1 4 10 0.68 0.68
 1 -4 -10 1.04 0.72
 -1 4 9 8.08 0.75
 1 -4 -9 10.43 0.78
 -1 4 8 1.3 0.59
 1 -4 -8 0.9 0.61
 -1 4 7 0.65 0.54
 1 -4 -7 0.33 0.55
 1 -4 -6 13.48 0.76
 -1 4 6 12.03 0.69
 1 -4 -6 12.16 0.7
 -1 4 5 6.6 0.52
 1 -4 -5 7.22 0.58
 1 -4 -4 54.86 2.06
 1 -4 -3 125.85 4.55
 1 -4 -2 8.92 0.53
 1 -4 -1 12.27 0.58
 1 -4 0 0.27 0.3
 -1 4 0 0.25 0.19
 1 -4 1 32.87 1.21
 1 -4 1 33.36 1.21
 1 -4 1 34.19 1.23
 1 -4 2 36.7 1.36
 1 -4 2 37.61 1.35
 -1 4 -3 2.82 0.24
 -1 4 -4 0.44 0.29
 1 -4 4 0.45 0.26
 1 -4 5 5.39 0.33
 -1 4 -5 4.16 0.39
 -1 4 -6 -0.14 0.36
 1 -4 6 0.1 0.3
 -1 4 -7 24.66 1.01
 1 -4 8 34.33 1.32
 -1 4 -8 34.59 1.36
 1 -4 9 7.97 0.56
 -1 4 -9 7.66 0.6
 1 -4 10 11.1 0.68
 -1 4 -10 11.51 0.74
 1 -4 11 1.63 0.54
 -1 4 -11 2.25 0.63
 1 -4 12 4.96 0.61
 -1 4 -12 5.04 0.71
 1 -4 13 -0.11 0.61
 -1 4 -13 1.25 0.72
 1 -4 14 3.57 0.72
 -1 4 -14 5.84 0.82
 1 -4 15 1.31 0.74
 -1 3 13 2.62 0.86
 -1 3 12 -0.57 0.76
 -1 3 12 0.17 0.65
 1 -3 -12 0.17 0.78
 1 -3 -11 4.99 0.78
 -1 3 11 2.65 0.64
 -1 3 11 3.13 0.73
 1 -3 -11 4.87 0.91
 1 -3 -10 13.52 0.98
 -1 3 10 12.58 0.84
 1 -3 -10 13.1 0.88
 1 -3 -9 8.52 0.73
 -1 3 9 7.38 0.69
 1 -3 -8 6.45 0.66
 -1 3 8 6.44 0.62
 1 -3 -7 0.42 0.51
 -1 3 7 -0.18 0.48
 -1 3 6 11.15 0.63
 1 -3 -5 7.03 0.56
 -1 3 5 6.65 0.5
 1 -3 -4 7.62 0.52
 -1 3 4 7.17 0.49
 -1 3 3 46.5 1.77
 1 -3 -3 48.66 1.78
 1 -3 -2 -0.17 0.36
 1 -3 -1 46.89 1.72
 1 -3 0 81.92 2.96
 1 -3 0 82.58 2.95
 1 -3 1 80.54 2.88
 1 -3 2 207.98 7.42
 1 -3 3 197.35 7.12
 1 -3 3 199.76 7.1
 -1 3 -3 199.17 7.11
 1 -3 4 0.81 0.25
 -1 3 -4 0.6 0.31
 1 -3 5 9.56 0.46
 -1 3 -5 9.26 0.51
 -1 3 -6 3.34 0.45
 1 -3 6 3.38 0.37
 -1 3 -6 2.4 0.43
 -1 3 -7 -0.19 0.46
 1 -3 7 -0.08 0.37
 -1 3 -7 0.24 0.43
 -1 3 -8 0 0.51
 1 -3 8 0.12 0.41
 -1 3 -8 0.29 0.48
 -1 3 -9 0.76 0.58
 1 -3 9 1.35 0.47
 -1 3 -9 1.86 0.52
 1 -3 10 25.32 1.14
 -1 3 -10 28.23 1.23
 -1 3 -10 27.22 1.18
 -1 3 -11 0.07 0.64
 -1 3 -11 0.02 0.73
 1 -3 11 0.79 0.57
 1 -3 12 3.81 0.64
 -1 3 -12 3.72 0.71
 1 -3 13 -0.27 0.65
 -1 3 -13 0.72 0.74
 1 -3 14 -0.46 0.7
 -1 3 -14 -0.1 0.8
 1 -3 15 -1.51 0.78
 -1 2 13 0.26 0.78
 1 -2 -13 0.75 0.82
 1 -2 -12 -0.6 0.77
 -1 2 12 -0.25 0.72
 1 -2 -12 0.52 0.92
 -1 2 12 0.63 0.64
 1 -2 -11 5.86 0.78
 1 -2 -11 6.38 0.9
 -1 2 11 5.54 0.66
 -1 2 11 6.08 0.74
 1 -2 -10 5.96 0.82
 -1 2 10 4.44 0.68
 1 -2 -10 6.16 0.71
 1 -2 -9 38.78 1.6
 -1 2 9 35.75 1.54
 1 -2 -9 40.47 1.57
 1 -2 -8 14.97 0.79
 -1 2 8 14.25 0.78
 -1 2 7 0.71 0.47
 -1 2 6 39.54 1.52
 -1 2 5 25.88 1.04
 -1 2 4 4.65 0.42
 1 -2 -4 4.85 0.47
 1 -2 -3 0.69 0.39
 -1 2 3 0.58 0.34
 1 -2 -2 127.55 4.54
 -1 2 2 125.34 4.54
 1 -2 -1 162.03 5.8
 1 -2 0 100.26 3.64
 1 -2 0 103 3.64
 1 -2 1 15.73 0.59
 1 -2 2 191.01 6.83
 1 -2 3 125.86 4.5
 -1 2 -3 129.09 4.5
 1 -2 3 120.24 4.52
 1 -2 4 3.91 0.3
 -1 2 -4 3.11 0.35
 1 -2 5 7.29 0.43
 -1 2 -5 7.66 0.46
 1 -2 6 15.81 0.72
 -1 2 -6 16.82 0.74
 1 -2 7 14.61 0.71
 -1 2 -7 16.03 0.75
 -1 2 -8 2.13 0.53
 1 -2 8 1.2 0.45
 -1 2 -9 2.99 0.6
 1 -2 9 2.3 0.5
 -1 2 -10 -0.65 0.67
 1 -2 10 -0.13 0.54
 -1 2 -11 2.53 0.76
 1 -2 11 1.71 0.59
 -1 2 -12 7.3 0.87
 1 -2 12 6.12 0.7
 -1 2 -13 0.96 0.76
 -1 2 -13 0.77 0.9
 1 -2 13 0.26 0.68
 1 -2 14 0.65 0.77
 -1 2 -14 -0.24 0.84
 -1 1 14 -0.92 0.8
 -1 1 13 0.27 0.74
 1 -1 -13 0.22 0.8
 -1 1 13 1.35 0.7
 1 -1 -12 0.42 0.73
 1 -1 -12 0.47 0.91
 -1 1 12 1.71 0.65
 -1 1 12 0.78 0.7
 -1 1 11 -0.09 0.6
 1 -1 -11 -0.66 0.83
 -1 1 11 0.27 0.64
 1 -1 -11 -0.24 0.69
 1 -1 -10 31.23 1.3
 -1 1 10 28.05 1.29
 1 -1 -10 29.08 1.36
 1 -1 -9 2.93 0.59
 -1 1 9 2.88 0.57
 1 -1 -9 4.82 0.7
 -1 1 8 2.53 0.5
 1 -1 -8 2.57 0.61
 -1 1 7 32.45 1.29
 -1 1 6 4.93 0.46
 -1 1 5 1.75 0.38
 -1 1 4 25.65 1.01
 -1 1 3 125.71 4.51
 1 -1 -3 125.52 4.52
 -1 1 2 42.16 1.57
 1 -1 -2 43.47 1.57
 -1 1 1 33.2 1.25
 1 -1 -1 33 1.25
 -1 1 1 36.02 1.24
 -1 1 -1 0.81 0.17
 1 -1 1 1 0.19
 1 -1 2 451.24 16.11
 1 -1 2 451.79 16.1
 1 -1 3 41.35 1.48
 1 -1 3 38.98 1.51
 -1 1 -4 15.5 0.68
 1 -1 4 16.16 0.66
 -1 1 -5 -0.03 0.38
 1 -1 5 0.12 0.36
 -1 1 -6 101.75 3.62
 1 -1 6 97.9 3.61
 -1 1 -7 0.14 0.47
 1 -1 7 0.07 0.41
 1 -1 8 -0.1 0.46
 -1 1 -8 0.1 0.54
 1 -1 9 -0.56 0.51
 -1 1 -9 -0.16 0.63
 1 -1 10 1.17 0.57
 -1 1 -10 1.79 0.71
 1 -1 11 9.08 0.75
 -1 1 -11 9.94 0.87
 1 -1 12 0.32 0.68
 -1 1 -12 1.17 0.83
 1 -1 13 0.68 0.74
 -1 1 -13 -0.94 0.93
 1 -1 14 2.2 0.82
 -1 0 15 -0.08 0.84
 -1 0 14 0.21 0.77
 -1 0 13 0.85 0.68
 -1 0 13 0.97 0.72
 1 0 -13 0.66 0.94
 -1 0 12 3.51 0.67
 1 0 -12 4.5 0.9
 -1 0 12 2.93 0.7
 -1 0 11 1.19 0.6
 -1 0 11 0.63 0.65
 1 0 -11 1.39 0.81
 -1 0 10 30.45 1.37
 1 0 -10 34.4 1.45
 -1 0 10 33.85 1.35
 1 0 -9 0.17 0.65
 -1 0 9 0.7 0.52
 1 0 -9 0.67 0.55
 -1 0 8 0.15 0.47
 1 0 -8 0.54 0.57
 -1 0 6 12.85 0.64
 -1 0 5 19.29 0.81
 -1 0 4 8.54 0.48
 -1 0 3 74.85 2.71
 1 0 -2 5.99 0.29
 -1 0 2 6.05 0.34
 -1 0 1 41.52 0.35
 -1 0 1 41.28 0.34
 1 0 1 76.09 2.69
 -1 0 -1 73.73 2.69
 -1 0 -2 128.62 4.51
 1 0 2 123.93 4.52
 1 0 2 125.01 4.51
 -1 0 -3 0.16 0.34
 1 0 3 0.3 0.29
 1 0 4 137.8 5
 -1 0 -4 141.11 5.02
 1 0 5 18.04 0.81
 -1 0 -5 19.82 0.83
 -1 0 -5 20.55 0.85
 1 0 6 29.56 1.22
 -1 0 -6 32.43 1.25
 -1 0 -6 31.85 1.25
 -1 0 -7 1.33 0.51
 1 0 7 1.54 0.44
 -1 0 -7 1.65 0.49
 -1 0 -8 0.66 0.57
 1 0 8 0.51 0.48
 -1 0 -8 0.18 0.53
 -1 0 -9 3.32 0.67
 1 0 9 2.19 0.57
 -1 0 -9 2.79 0.62
 -1 0 -10 -0.43 0.72
 1 0 10 0.07 0.61
 -1 0 -10 -1.08 0.67
 -1 0 -11 -0.12 0.78
 1 0 11 0.37 0.65
 -1 0 -11 0.18 0.7
 -1 0 -12 2.1 0.87
 1 0 12 2.51 0.73
 1 0 13 0.3 0.78
 -1 -1 15 0.9 0.8
 -1 -1 14 0.62 0.72
 -1 -1 13 -0.36 0.66
 -1 -1 13 -0.39 0.72
 -1 -1 12 21.73 1.05
 -1 -1 12 20.94 1.07
 1 1 -12 21.29 1.2
 -1 -1 11 -0.74 0.6
 -1 -1 11 0.17 0.63
 1 1 -11 -0.41 0.8
 1 1 -10 9.9 0.81
 -1 -1 10 8.14 0.68
 -1 -1 10 8.03 0.65
 1 1 -9 0.19 0.63
 -1 -1 9 -0.35 0.5
 1 1 -8 0.71 0.57
 -1 -1 8 0.31 0.46
 -1 -1 7 4.68 0.47
 1 1 -7 5.02 0.56
 -1 -1 6 36.51 1.4
 -1 -1 5 66.6 2.43
 -1 -1 4 1.65 0.34
 -1 -1 4 1.86 0.38
 -1 -1 3 5.71 0.36
 1 1 -3 5.63 0.35
 1 1 -2 41.45 1.47
 -1 -1 2 39.25 1.47
 1 1 -1 14.07 0.53
 -1 -1 1 13.4 0.53
 -1 -1 1 14.21 0.51
 -1 -1 0 12.36 0.48
 -1 -1 -1 29.3 1.11
 -1 -1 -1 30.21 1.11
 -1 -1 -2 0.25 0.3
 1 1 2 0.39 0.3
 -1 -1 -3 0.44 0.36
 1 1 3 0.59 0.33
 1 1 4 10.77 0.56
 -1 -1 -4 11.74 0.59
 -1 -1 -5 2.76 0.44
 1 1 5 1.64 0.41
 -1 -1 -6 0.78 0.45
 1 1 6 0.68 0.42
 -1 -1 -6 0.68 0.46
 1 1 7 3.95 0.51
 -1 -1 -7 4 0.59
 -1 -1 -7 4.56 0.55
 1 1 8 0.01 0.52
 -1 -1 -8 0.39 0.57
 -1 -1 -8 0.91 0.61
 1 1 9 6.76 0.67
 -1 -1 -9 8.55 0.78
 -1 -1 -9 8.14 0.71
 1 1 10 0.28 0.64
 -1 -1 -10 0.81 0.77
 1 1 11 0.8 0.7
 -1 -1 -11 1.5 0.72
 -1 -1 -11 1.17 0.82
 -1 -1 -12 0.82 0.77
 -1 -2 16 1.55 0.82
 -1 -2 15 -0.57 0.78
 1 2 -15 0.13 0.84
 -1 -2 14 1.6 0.74
 1 2 -14 3.27 0.81
 1 2 -13 2.79 0.74
 -1 -2 13 2.73 0.68
 -1 -2 13 1.85 0.71
 -1 -2 12 12.33 0.82
 -1 -2 12 13.02 0.83
 1 2 -12 12.76 0.87
 -1 -2 11 3.21 0.63
 -1 -2 10 4.2 0.58
 -1 -2 9 1.31 0.49
 -1 -2 8 3.92 0.48
 -1 -2 7 6 0.51
 -1 -2 6 6.51 0.47
 -1 -2 6 7.09 0.5
 -1 -2 5 4.44 0.43
 -1 -2 5 4.49 0.4
 -1 -2 4 20.93 0.9
 -1 -2 4 25.74 0.94
 1 2 -3 193.58 6.97
 -1 -2 3 196.27 6.97
 -1 -2 2 342.7 12.23
 -1 -2 1 135.36 4.84
 -1 -2 0 151.69 5.42
 -1 -2 -1 3.43 0.35
 -1 -2 -1 3.45 0.32
 -1 -2 -2 14.55 0.66
 -1 -2 -2 15.65 0.65
 1 2 3 2.76 0.38
 -1 -2 -3 2.36 0.39
 1 2 4 4.62 0.44
 -1 -2 -4 5.25 0.47
 1 2 5 12.9 0.66
 -1 -2 -5 12.83 0.67
 1 2 6 10.23 0.63
 -1 -2 -6 10.99 0.66
 -1 -2 -7 14.3 0.82
 1 2 7 14.36 0.78
 -1 -2 -7 14.87 0.79
 1 2 8 10.79 0.74
 -1 -2 -8 11.67 0.81
 -1 -2 -8 11.46 0.76
 -1 -2 -9 1.99 0.66
 -1 -2 -9 1.65 0.71
 1 2 9 1.15 0.64
 -1 -2 -10 1.39 0.7
 -1 -2 -10 1.44 0.78
 1 2 10 2.68 0.71
 -1 -2 -11 0.28 0.75
 -1 -2 -11 1.2 0.87
 -1 -2 -12 1.1 0.81
 -1 -3 16 3.53 0.82
 1 3 -15 15.83 1.05
 -1 -3 15 14.03 0.98
 1 3 -14 1.75 0.79
 -1 -3 14 0.36 0.73
 1 3 -13 3.19 0.72
 -1 -3 13 3.05 0.7
 1 3 -12 -0.08 0.64
 -1 -3 12 -0.61 0.64
 1 3 -11 33.72 1.41
 -1 -3 11 32.73 1.38
 -1 -3 10 2.53 0.53
 1 3 -10 2.67 0.57
 -1 -3 9 17.49 0.83
 -1 -3 9 17.23 0.83
 -1 -3 8 4.53 0.5
 -1 -3 8 4.69 0.48
 -1 -3 7 -0.17 0.41
 -1 -3 7 0.19 0.42
 -1 -3 6 -0.14 0.39
 -1 -3 6 -0.55 0.45
 -1 -3 5 4.12 0.4
 -1 -3 4 13.7 0.63
 -1 -3 3 12.55 0.56
 -1 -3 2 47.08 1.72
 1 3 -1 310.86 11.09
 -1 -3 1 310.84 11.09
 -1 -3 0 67.48 2.48
 1 3 0 69.77 2.48
 -1 -3 -1 1.88 0.35
 -1 -3 -1 1.6 0.32
 -1 -3 -2 18.44 0.79
 -1 -3 -2 19.04 0.78
 -1 -3 -3 17.47 0.79
 -1 -3 -3 17.81 0.77
 -1 -3 -4 29.02 1.16
 1 3 5 18.98 0.88
 1 3 5 18.81 0.88
 -1 -3 -5 20.28 0.88
 1 3 6 27.41 1.17
 1 3 6 27.28 1.17
 -1 -3 -6 28.77 1.17
 1 3 7 69.24 2.65
 1 3 7 69.2 2.65
 -1 -3 -7 72.88 2.65
 -1 -3 -8 8.65 0.8
 -1 -3 -8 8.6 0.73
 -1 -3 -9 0.71 0.75
 -1 -3 -9 1.74 0.68
 -1 -3 -10 1.44 0.82
 -1 -3 -10 0.98 0.72
 -1 -3 -11 0.86 0.78
 -1 -4 17 1.7 0.83
 -1 -4 16 3.75 0.8
 -1 -4 15 -0.02 0.74
 1 4 -15 1.14 0.79
 -1 -4 14 -0.06 0.68
 1 4 -14 0.88 0.74
 -1 -4 13 5.98 0.71
 1 4 -13 6.03 0.74
 1 4 -12 15.16 0.86
 -1 -4 12 13.38 0.84
 1 4 -11 16.93 0.89
 -1 -4 11 16.17 0.87
 -1 -4 11 16.18 0.87
 1 4 -10 9.07 0.64
 -1 -4 10 8.8 0.64
 -1 -4 10 8.47 0.64
 -1 -4 9 15.71 0.8
 -1 -4 9 17.28 0.8
 -1 -4 8 0.79 0.47
 -1 -4 8 0.58 0.44
 -1 -4 7 0.24 0.46
 -1 -4 7 0.3 0.42
 -1 -4 6 153.11 5.51
 -1 -4 5 1.14 0.38
 -1 -4 4 6.01 0.41
 -1 -4 3 0.58 0.3
 -1 -4 2 4.83 0.35
 1 4 -2 5.68 0.35
 1 4 -2 5.18 0.26
 1 4 -1 16.97 0.66
 -1 -4 1 16.36 0.65
 1 4 -1 16.7 0.65
 -1 -4 0 90.99 3.28
 -1 -4 -1 104.28 3.74
 -1 -4 -1 102.77 3.73
 -1 -4 -2 2.15 0.41
 -1 -4 -2 2.28 0.37
 -1 -4 -3 11.14 0.63
 -1 -4 -3 11.65 0.6
 -1 -4 -4 23.59 1.04
 -1 -4 -4 24.55 1.01
 -1 -4 -5 3.1 0.51
 -1 -4 -6 7.34 0.63
 -1 -4 -7 -0.21 0.6
 -1 -4 -8 -0.51 0.75
 -1 -4 -8 0.82 0.64
 -1 -4 -9 0.73 0.8
 -1 -4 -9 1.13 0.69
 -1 -4 -10 -0.27 0.75
 -1 -4 -11 -0.05 0.79
 -1 -5 16 7.64 0.86
 1 5 -16 9.93 0.91
 -1 -5 15 0.22 0.71
 1 5 -15 0.31 0.76
 -1 -5 14 1.32 0.67
 1 5 -14 1.02 0.73
 -1 -5 13 -0.54 0.67
 -1 -5 13 -0.01 0.63
 1 5 -13 0.55 0.66
 -1 -5 12 0.28 0.62
 1 5 -12 0.5 0.61
 -1 -5 12 0.6 0.61
 1 5 -11 43.12 1.66
 -1 -5 11 39.79 1.64
 -1 -5 11 41.74 1.66
 1 5 -10 10.13 0.64
 -1 -5 10 9.17 0.66
 -1 -5 10 9.43 0.67
 -1 -5 9 -0.03 0.49
 -1 -5 9 0.66 0.49
 -1 -5 8 13.22 0.66
 -1 -5 8 12.07 0.69
 -1 -5 7 8.27 0.52
 -1 -5 6 0.39 0.4
 1 5 -5 4.73 0.41
 -1 -5 5 4.26 0.41
 -1 -5 4 54.42 2.06
 1 5 -4 57.74 2.06
 1 5 -3 32.96 1.21
 -1 -5 3 34.55 1.25
 1 5 -3 34.33 1.27
 1 5 -2 0.19 0.3
 -1 -5 2 -0.05 0.27
 1 5 -2 -0.1 0.19
 1 5 -1 4.95 0.33
 -1 -5 1 4.52 0.3
 1 5 0 13.11 0.57
 -1 -5 0 13.32 0.58
 -1 -5 0 14.26 0.64
 -1 -5 -1 0.69 0.34
 -1 -5 -1 1.01 0.41
 -1 -5 -2 4.65 0.48
 -1 -5 -2 4.47 0.41
 -1 -5 -3 4.75 0.47
 -1 -5 -3 4.48 0.52
 -1 -5 -4 0.72 0.46
 -1 -5 -4 0.68 0.52
 -1 -5 -5 24.79 1.09
 -1 -5 -6 1.1 0.58
 -1 -5 -7 -0.06 0.63
 -1 -5 -8 1.07 0.68
 -1 -5 -9 0.83 0.73
 -1 -5 -10 0.64 0.76
 -1 -6 16 -0.94 0.75
 1 6 -16 -0.92 0.8
 -1 -6 15 1.47 0.71
 1 6 -15 2.72 0.75
 -1 -6 14 0.36 0.65
 1 6 -14 -0.41 0.7
 -1 -6 13 -0.2 0.63
 -1 -6 13 -0.1 0.65
 1 6 -13 -0.28 0.66
 -1 -6 12 0.27 0.59
 1 6 -12 0.52 0.59
 -1 -6 12 0.42 0.61
 -1 -6 11 11.32 0.74
 -1 -6 11 11.7 0.75
 1 6 -11 12.24 0.73
 -1 -6 10 4.38 0.56
 1 6 -10 3.74 0.53
 -1 -6 10 4.25 0.59
 1 6 -9 5.26 0.5
 -1 -6 9 5.83 0.58
 -1 -6 9 6.24 0.55
 -1 -6 8 12.92 0.68
 -1 -6 7 32.74 1.29
 -1 -6 6 78.82 2.88
 -1 -6 5 21.4 0.88
 1 6 -5 21.36 0.88
 -1 -6 4 1.24 0.33
 1 6 -4 1.75 0.36
 -1 -6 3 8.97 0.48
 1 6 -3 10.66 0.51
 1 6 -2 18.42 0.75
 1 6 -1 55.6 2.14
 -1 -6 1 61.7 2.13
 1 6 0 18.58 0.77
 -1 -6 0 20.92 0.85
 -1 -6 0 20.26 0.78
 -1 -6 -1 17.46 0.81
 -1 -6 -1 17.74 0.74
 -1 -6 -2 0.42 0.39
 -1 -6 -2 0.29 0.47
 -1 -6 -3 2.38 0.46
 -1 -6 -3 1.9 0.54
 -1 -6 -4 6.66 0.67
 -1 -6 -4 6.52 0.57
 -1 -6 -5 41.35 1.73
 -1 -6 -5 43.27 1.68
 -1 -6 -6 6.93 0.67
 -1 -6 -7 0.4 0.66
 -1 -6 -8 1.13 0.7
 -1 -6 -9 0.85 0.74
 -1 -6 -10 -0.45 0.81
 -1 -7 16 1.13 0.72
 1 7 -16 1.71 0.76
 -1 -7 15 1.28 0.68
 1 7 -15 0.49 0.71
 -1 -7 14 4.11 0.68
 1 7 -14 4.95 0.7
 -1 -7 13 2.09 0.65
 1 7 -13 1.93 0.64
 -1 -7 13 1.69 0.61
 -1 -7 12 12 0.78
 -1 -7 12 12.58 0.8
 1 7 -12 13.67 0.78
 -1 -7 11 0.78 0.57
 -1 -7 11 1.3 0.59
 1 7 -11 0.79 0.53
 -1 -7 10 19.24 0.93
 -1 -7 10 19.94 0.92
 1 7 -10 18.25 0.86
 1 7 -9 0.1 0.42
 -1 -7 9 0.49 0.52
 -1 -7 8 11.53 0.64
 1 7 -8 9.49 0.54
 -1 -7 7 2.25 0.44
 -1 -7 6 2.61 0.43
 1 7 -5 3.93 0.41
 -1 -7 5 3.48 0.4
 1 7 -4 44.93 1.65
 -1 -7 4 43.98 1.65
 1 7 -3 1.12 0.35
 -1 -7 3 0.58 0.31
 1 7 -2 1.95 0.33
 -1 -7 1 3.33 0.3
 1 7 -1 2.73 0.31
 -1 -7 1 3.63 0.46
 1 7 0 5.95 0.37
 -1 -7 0 5.79 0.52
 -1 -7 0 5.96 0.39
 -1 -7 -1 0.49 0.37
 -1 -7 -1 0.67 0.48
 1 7 1 0.1 0.31
 -1 -7 -2 1.63 0.42
 -1 -7 -2 1.43 0.55
 -1 -7 -3 51.62 2.06
 -1 -7 -3 54.28 2.01
 -1 -7 -4 23.09 1.12
 -1 -7 -4 23.35 1.03
 -1 -7 -5 3.49 0.6
 -1 -7 -5 2.92 0.72
 -1 -7 -6 0.47 0.62
 -1 -7 -6 1.71 0.76
 -1 -7 -7 1.02 0.67
 -1 -7 -8 0.68 0.71
 -1 -7 -9 0.12 0.78
 1 8 -17 -0.09 0.76
 1 8 -16 0.16 0.72
 -1 -8 15 0.13 0.66
 1 8 -15 1.15 0.69
 -1 -8 14 2.49 0.66
 1 8 -14 2.6 0.65
 -1 -8 13 2.07 0.68
 1 8 -13 2.21 0.6
 -1 -8 13 2.35 0.63
 -1 -8 12 4.41 0.67
 -1 -8 12 3.53 0.63
 1 8 -12 4.09 0.58
 -1 -8 11 3.11 0.63
 -1 -8 11 3.86 0.63
 1 8 -11 3.64 0.53
 -1 -8 10 0.6 0.62
 1 8 -10 0.72 0.45
 -1 -8 10 0.02 0.58
 1 8 -9 2.83 0.41
 -1 -8 9 2.86 0.55
 1 8 -8 0.25 0.32
 -1 -8 8 0.14 0.46
 -1 -8 7 4.54 0.49
 1 8 -7 4.98 0.32
 -1 -8 6 4.54 0.45
 1 8 -6 5.46 0.23
 1 8 -5 3.03 0.41
 -1 -8 5 2.96 0.39
 1 8 -4 14.03 0.66
 -1 -8 4 15.04 0.64
 1 8 -3 8.56 0.49
 1 8 -2 -0.03 0.33
 -1 -8 1 1 0.3
 1 8 -1 0.87 0.32
 -1 -8 1 1.33 0.46
 -1 -8 0 0.05 0.36
 -1 -8 0 -0.06 0.49
 1 8 0 0.23 0.31
 -1 -8 -1 1.46 0.56
 1 8 1 1.28 0.33
 -1 -8 -1 1.82 0.41
 -1 -8 -2 2.92 0.62
 -1 -8 -2 2.76 0.47
 -1 -8 -3 0.22 0.65
 -1 -8 -3 -0.14 0.49
 -1 -8 -4 4.39 0.73
 -1 -8 -4 3.74 0.58
 -1 -8 -5 1.03 0.75
 -1 -8 -5 0.39 0.59
 -1 -8 -6 2.52 0.66
 -1 -8 -7 0.34 0.69
 -1 -8 -8 2.24 0.75
 1 9 -17 7 0.8
 1 9 -16 0.4 0.67
 -1 -9 15 1.36 0.66
 1 9 -15 1.56 0.66
 -1 -9 14 -0.35 0.62
 1 9 -14 -0.03 0.61
 1 9 -13 0.51 0.56
 -1 -9 13 0.49 0.7
 -1 -9 13 0.56 0.62
 1 9 -12 2.44 0.51
 -1 -9 12 1.59 0.67
 -1 -9 12 2.19 0.64
 1 9 -11 5.32 0.51
 -1 -9 11 6.4 0.67
 -1 -9 11 5.54 0.68
 -1 -9 10 12.4 0.73
 1 9 -10 11.15 0.6
 -1 -9 9 13.75 0.74
 1 9 -9 11.91 0.58
 1 9 -8 8.48 0.42
 -1 -9 8 9.5 0.61
 -1 -9 7 2.1 0.46
 -1 -9 6 1.1 0.41
 1 9 -5 5.62 0.45
 -1 -9 5 4.49 0.42
 1 9 -4 8.01 0.5
 -1 -9 4 8.97 0.49
 1 9 -3 2.57 0.39
 1 9 -2 47.66 1.85
 -1 -9 2 55.09 1.91
 -1 -9 1 38.34 1.4
 -1 -9 1 36.19 1.3
 1 9 -1 31.11 1.31
 1 9 0 1.27 0.23
 -1 -9 0 1.65 0.56
 1 9 0 0.8 0.35
 -1 -9 0 1.37 0.37
 1 9 1 7.32 0.47
 -1 -9 -1 8.99 0.72
 -1 -9 -1 9.28 0.54
 1 9 2 0.77 0.37
 -1 -9 -2 2.15 0.66
 -1 -9 -2 1.32 0.47
 -1 -9 -3 0.48 0.71
 -1 -9 -3 1.45 0.52
 -1 -9 -4 1.78 0.75
 -1 -9 -4 0.42 0.58
 -1 -9 -5 1.98 0.63
 -1 -9 -6 0.88 0.67
 -1 -9 -7 2.11 0.73
 -1 -9 -8 0.95 0.76
 1 10 -17 1.42 0.68
 1 10 -16 1.45 0.64
 1 10 -15 2.63 0.62
 1 10 -14 0.92 0.56
 -1 -10 14 0.22 0.64
 1 10 -13 2.57 0.52
 -1 -10 13 3.9 0.68
 -1 -10 13 1.65 0.64
 -1 -10 12 -0.82 0.63
 1 10 -12 -0.52 0.47
 -1 -10 12 0.91 0.66
 -1 -10 12 0.46 0.75
 1 10 -11 1.53 0.42
 -1 -10 11 1.78 0.6
 1 10 -10 2.21 0.36
 -1 -10 10 1.75 0.58
 -1 -10 9 1.98 0.55
 1 10 -9 3.68 0.3
 -1 -10 8 0.65 0.5
 -1 -10 7 0.36 0.45
 -1 -10 6 1.07 0.42
 -1 -10 5 6.98 0.47
 1 10 -5 6.37 0.5
 1 10 -4 -0.04 0.4
 1 10 -3 9.84 0.55
 -1 -10 3 11.51 0.68
 1 10 -2 7.32 0.48
 -1 -10 2 8.97 0.63
 -1 -10 1 3.59 0.6
 -1 -10 1 2.63 0.35
 1 10 -1 2.75 0.39
 -1 -10 0 -0.45 0.62
 1 10 0 0.08 0.21
 1 10 0 0.21 0.35
 -1 -10 0 0.24 0.39
 -1 -10 -1 1.97 0.68
 1 10 1 1.97 0.3
 -1 -10 -1 2.3 0.45
 1 10 1 1.35 0.37
 1 10 2 0.62 0.37
 -1 -10 -2 0.35 0.71
 -1 -10 -2 0.04 0.48
 1 10 3 0.4 0.39
 -1 -10 -3 1.72 0.77
 -1 -10 -3 0.18 0.53
 -1 -10 -4 0.02 0.57
 1 10 4 -0.44 0.42
 -1 -10 -5 6.96 0.7
 -1 -10 -6 1.66 0.68
 -1 -10 -7 -0.21 0.73
 1 11 -16 -0.46 0.6
 1 11 -15 2.52 0.57
 -1 -11 14 -0.31 0.64
 1 11 -14 1.01 0.5
 -1 -11 13 3.86 0.69
 -1 -11 13 3.26 0.67
 1 11 -13 3.04 0.48
 -1 -11 12 0.2 0.66
 1 11 -12 -0.41 0.4
 -1 -11 12 -0.71 0.68
 -1 -11 11 7.3 0.68
 1 11 -11 5.86 0.42
 1 11 -10 7.19 0.38
 -1 -11 10 6.36 0.65
 -1 -11 9 5.23 0.58
 -1 -11 8 0.51 0.48
 -1 -11 7 10.25 0.61
 -1 -11 6 3.9 0.46
 1 11 -4 0.15 0.4
 -1 -11 4 -0.27 0.54
 1 11 -3 3.63 0.41
 -1 -11 3 3.56 0.6
 1 11 -2 11.12 0.59
 -1 -11 2 13.52 0.77
 -1 -11 1 0.62 0.63
 1 11 -1 0.43 0.36
 -1 -11 0 -0.27 0.67
 1 11 0 0.7 0.37
 -1 -11 0 -0.1 0.39
 1 11 1 0.76 0.27
 -1 -11 -1 1.17 0.72
 1 11 1 0.79 0.36
 -1 -11 -1 0.83 0.47
 1 11 2 0.79 0.34
 1 11 2 0.83 0.37
 -1 -11 -2 0.48 0.78
 -1 -11 -2 0.61 0.51
 1 11 3 0.24 0.38
 -1 -11 -3 0.44 0.56
 1 11 4 0.05 0.4
 -1 -11 -4 0.13 0.62
 1 11 5 -0.56 0.42
 -1 -11 -5 0.37 0.65
 1 12 -15 3.58 0.52
 1 12 -14 1.9 0.46
 -1 -12 13 -0.8 0.69
 -1 -12 13 -0.53 0.7
 1 12 -13 -0.15 0.39
 -1 -12 12 1.9 0.66
 1 12 -12 1.09 0.34
 -1 -12 11 1.84 0.62
 -1 -12 10 0.15 0.56
 -1 -12 9 -0.44 0.53
 -1 -12 8 2.47 0.5
 -1 -12 7 0.26 0.46
 -1 -12 6 1.34 0.44
 -1 -12 5 1.57 0.58
 1 12 -4 1.53 0.41
 -1 -12 4 0.76 0.59
 1 12 -3 -0.46 0.38
 -1 -12 3 -0.2 0.61
 1 12 -2 0.07 0.35
 -1 -12 2 -0.03 0.65
 1 12 -1 1.14 0.37
 -1 -12 1 1.63 0.7
 -1 -12 0 1.14 0.73
 1 12 0 -0.08 0.35
 -1 -12 0 0.11 0.39
 1 12 1 0.62 0.37
 -1 -12 -1 1.23 0.47
 1 12 2 0.18 0.3
 -1 -12 -2 1.21 0.52
 1 12 2 0.11 0.35
 1 12 3 0.26 0.36
 1 13 -13 0.18 0.29
 -1 -13 12 0.45 0.63
 -1 -13 11 0.1 0.58
 -1 -13 10 1.17 0.55
 -1 -13 9 -0.49 0.53
 -1 -13 8 0.21 0.49
 -1 -13 7 1.67 0.49
 -1 -13 6 0.03 0.57
 -1 -13 5 -0.38 0.59
 -1 -13 4 0.48 0.63
 -1 -13 3 -0.69 0.66
 1 13 -2 1.03 0.34
 -1 -13 2 1.98 0.71
 1 13 -1 0.44 0.32
 -1 -13 1 1.71 0.75
 1 13 0 -0.4 0.31
 1 13 1 -0.25 0.33
 -1 -14 12 2.5 0.63
 -1 -14 11 1.03 0.6
 -1 -14 10 0.48 0.55
 -1 -14 9 -0.17 0.52
 -1 -14 8 1.37 0.51
 -1 -14 8 0.01 0.57
 -1 -14 7 0.15 0.59
 -1 -14 6 2.21 0.64
 -1 -14 5 1.69 0.65
 -1 -14 4 -0.14 0.68
 -1 -14 3 -0.89 0.73
 -1 -15 7 -0.58 0.64
 -1 -15 6 -0.94 0.66
 -1 -15 5 0.17 0.7
 2 -15 1 0.61 0.78
 2 -15 2 0.04 0.73
 2 -15 3 -0.26 0.71
 2 -15 4 1.25 0.66
 2 -14 0 -0.43 0.77
 2 -14 1 2.16 0.74
 2 -14 2 -0.2 0.69
 2 -14 3 -0.01 0.63
 2 -14 4 0.32 0.58
 2 -14 5 0.54 0.5
 2 -14 6 0.9 0.34
 2 -14 6 0.32 0.42
 2 -14 7 1.73 0.4
 2 -14 7 0.75 0.38
 2 -14 8 0.88 0.45
 2 -14 8 0.25 0.28
 2 -14 9 0.65 0.53
 2 -14 10 0.22 0.58
 2 -14 11 1.04 0.63
 2 -14 12 0.61 0.65
 -2 13 3 1.26 0.38
 2 -13 -1 0.5 0.37
 2 -13 -1 0.58 0.76
 2 -13 0 0.86 0.28
 2 -13 0 0.86 0.72
 2 -13 1 1.76 0.68
 2 -13 2 2.86 0.64
 2 -13 3 0.3 0.58
 2 -13 4 0.67 0.53
 2 -13 5 2.62 0.33
 2 -13 5 1.78 0.46
 2 -13 6 0.68 0.38
 2 -13 6 0.53 0.35
 2 -13 7 3.39 0.43
 2 -13 7 1.77 0.29
 2 -13 7 1.72 0.36
 2 -13 8 0.28 0.33
 2 -13 8 0.1 0.32
 2 -13 8 0.61 0.5
 2 -13 9 0.24 0.23
 2 -13 9 -0.11 0.55
 2 -13 10 1.6 0.57
 2 -13 11 1.1 0.62
 2 -13 12 0.84 0.67
 -2 13 -13 -0.09 0.42
 -2 12 5 -0.45 0.47
 2 -12 -5 -0.24 0.61
 -2 12 4 0.38 0.44
 2 -12 -4 -0.2 0.55
 -2 12 3 2.17 0.41
 2 -12 -3 2.64 0.52
 2 -12 -3 2.37 0.83
 2 -12 -2 -0.23 0.75
 -2 12 2 -0.33 0.35
 2 -12 -2 -0.4 0.44
 2 -12 -1 0.1 0.38
 2 -12 -1 -0.26 0.71
 2 -12 0 0.26 0.31
 2 -12 0 -0.87 0.67
 2 -12 1 6.03 0.68
 2 -12 2 5.38 0.63
 2 -12 3 0.82 0.53
 2 -12 4 6.89 0.55
 2 -12 5 -0.23 0.39
 2 -12 5 0.93 0.32
 2 -12 6 2.91 0.3
 2 -12 6 4.1 0.4
 2 -12 6 3.39 0.37
 2 -12 7 0.35 0.46
 2 -12 7 0.15 0.3
 2 -12 7 0.07 0.32
 2 -12 8 -0.1 0.29
 2 -12 8 0.96 0.49
 2 -12 9 1.11 0.21
 2 -12 9 0.87 0.18
 2 -12 10 1.07 0.6
 -2 12 -11 1.56 0.39
 2 -12 11 1.25 0.63
 -2 12 -12 2.98 0.46
 2 -12 12 3.11 0.68
 -2 12 -13 0.48 0.5
 -2 12 -14 0.7 0.56
 2 -11 -7 6.29 0.74
 -2 11 7 5.38 0.63
 2 -11 -6 2.73 0.65
 -2 11 6 0.74 0.18
 -2 11 6 2.54 0.54
 2 -11 -5 -0.11 0.58
 -2 11 5 0.48 0.47
 2 -11 -4 0.3 0.84
 2 -11 -4 1.22 0.53
 -2 11 4 0.81 0.44
 2 -11 -3 0.68 0.75
 2 -11 -3 0.78 0.49
 -2 11 3 0.76 0.39
 2 -11 -2 2.76 0.71
 2 -11 -2 2.63 0.45
 -2 11 2 2.89 0.38
 -2 11 1 2.4 0.33
 2 -11 -1 2.56 0.39
 2 -11 -1 1.71 0.67
 2 -11 0 0.51 0.31
 2 -11 0 0.36 0.62
 2 -11 1 0.08 0.56
 2 -11 1 0.12 0.21
 2 -11 2 5.95 0.59
 2 -11 3 1.9 0.5
 2 -11 4 15.78 0.63
 2 -11 4 14.33 0.71
 2 -11 5 5.52 0.39
 2 -11 5 5.05 0.4
 2 -11 5 4.1 0.32
 2 -11 6 2.3 0.31
 2 -11 6 1.37 0.32
 2 -11 6 2.38 0.43
 2 -11 7 1.23 0.3
 2 -11 7 2.25 0.47
 2 -11 8 0.13 0.25
 2 -11 8 0.45 0.53
 2 -11 9 1.15 0.54
 2 -11 9 0.23 0.17
 -2 11 -10 0.13 0.4
 2 -11 10 0.25 0.57
 -2 11 -11 0.61 0.46
 2 -11 11 1.63 0.6
 -2 11 -12 0.86 0.5
 2 -11 12 0.95 0.63
 -2 11 -13 -0.04 0.54
 -2 11 -14 3.04 0.61
 -2 11 -15 -0.1 0.62
 -2 11 -16 -0.28 0.67
 2 -10 -9 1.56 0.77
 -2 10 8 0.04 0.62
 2 -10 -8 -0.37 0.72
 -2 10 7 0.04 0.56
 2 -10 -7 0.65 0.66
 -2 10 7 0.1 0.39
 -2 10 6 0.42 0.51
 2 -10 -6 -0.1 0.63
 -2 10 6 0.22 0.34
 -2 10 5 -0.05 0.29
 -2 10 5 -0.25 0.48
 2 -10 -5 0.18 0.82
 2 -10 -5 0.07 0.58
 -2 10 4 0.92 0.43
 2 -10 -4 1.4 0.77
 2 -10 -4 1.12 0.53
 2 -10 -3 -0.07 0.5
 -2 10 3 -0.21 0.38
 2 -10 -3 0.25 0.68
 2 -10 -2 2.13 0.66
 -2 10 2 2.23 0.36
 2 -10 -2 1.69 0.45
 2 -10 -1 0.42 0.61
 2 -10 -1 0.04 0.38
 -2 10 1 0.41 0.31
 2 -10 0 15.24 0.82
 2 -10 0 14.97 0.64
 2 -10 1 52.73 1.79
 2 -10 1 45.08 1.69
 2 -10 2 20.32 0.9
 2 -10 3 13.03 0.52
 2 -10 3 11.87 0.64
 2 -10 4 1.92 0.35
 2 -10 4 1.89 0.24
 2 -10 4 2.28 0.29
 2 -10 5 0.53 0.34
 2 -10 5 0.19 0.29
 2 -10 5 0.82 0.26
 2 -10 6 1.6 0.43
 2 -10 6 0.79 0.27
 2 -10 7 1.11 0.46
 2 -10 8 0.65 0.48
 2 -10 8 -0.06 0.26
 -2 10 -8 0.01 0.33
 -2 10 -9 10.23 0.49
 2 -10 9 11.78 0.62
 -2 10 -10 9.14 0.52
 2 -10 10 9.06 0.64
 2 -10 11 0.32 0.62
 -2 10 -11 -0.01 0.5
 2 -10 12 1.84 0.67
 -2 10 -12 0.88 0.56
 -2 10 -13 -0.25 0.59
 -2 10 -14 0.01 0.64
 -2 10 -15 -0.3 0.68
 -2 10 -16 0.24 0.71
 2 -9 -9 0.93 0.75
 2 -9 -8 0.3 0.7
 -2 9 8 0.77 0.46
 2 -9 -7 5.41 0.69
 -2 9 7 2.39 0.45
 2 -9 -6 4.94 0.65
 -2 9 6 2.6 0.4
 2 -9 -6 5.33 0.85
 2 -9 -5 3.76 0.79
 -2 9 5 2.34 0.34
 2 -9 -5 3.69 0.59
 -2 9 5 3.37 0.49
 2 -9 -4 1.38 0.7
 -2 9 4 1.47 0.43
 2 -9 -4 0.82 0.52
 -2 9 4 0.5 0.26
 2 -9 -3 1.22 0.65
 -2 9 3 0.81 0.38
 2 -9 -3 1.28 0.48
 2 -9 -2 1.73 0.61
 -2 9 2 1.51 0.35
 2 -9 -2 1.85 0.44
 2 -9 -1 0.52 0.56
 -2 9 1 0 0.3
 2 -9 0 20.25 0.92
 2 -9 1 2.21 0.46
 2 -9 2 11.67 0.61
 2 -9 3 38.13 1.39
 2 -9 3 39.41 1.35
 2 -9 3 34 1.35
 2 -9 4 5.58 0.33
 2 -9 4 5.88 0.37
 2 -9 4 6.71 0.36
 2 -9 5 1.21 0.25
 2 -9 5 1.52 0.36
 2 -9 6 0.46 0.4
 -2 9 -7 8.62 0.46
 2 -9 7 9.07 0.57
 -2 9 -8 -0.03 0.39
 2 -9 8 0.2 0.24
 2 -9 8 -0.45 0.49
 -2 9 -9 2.3 0.46
 2 -9 9 2.06 0.29
 2 -9 9 2.77 0.54
 -2 9 -10 2.63 0.5
 2 -9 10 2.24 0.32
 2 -9 10 3.23 0.57
 -2 9 -11 0.51 0.52
 2 -9 11 -0.13 0.34
 2 -9 11 -0.05 0.6
 -2 9 -12 0.2 0.57
 2 -9 12 0.81 0.39
 2 -9 12 -0.53 0.64
 -2 9 -13 -0.51 0.64
 2 -9 13 -0.32 0.42
 -2 9 -14 5.41 0.72
 -2 9 -15 0.22 0.69
 -2 8 10 -0.71 0.56
 2 -8 -10 -0.83 0.8
 -2 8 9 0.54 0.53
 2 -8 -9 -0.13 0.73
 -2 8 8 0.03 0.49
 2 -8 -8 -0.36 0.7
 2 -8 -7 0.15 0.83
 -2 8 7 -0.21 0.44
 2 -8 -7 -0.33 0.64
 2 -8 -6 6.97 0.83
 -2 8 6 5.51 0.47
 2 -8 -6 6.78 0.65
 2 -8 -5 2.06 0.56
 2 -8 -5 2.63 0.75
 -2 8 5 1.34 0.35
 2 -8 -4 22.94 0.88
 -2 8 4 16.45 0.74
 2 -8 -4 20.37 1
 -2 8 4 19.41 0.83
 -2 8 4 19.24 0.82
 -2 8 3 6.32 0.34
 -2 8 3 10.6 0.49
 2 -8 -3 11.05 0.69
 -2 8 2 0.8 0.32
 2 -8 -2 0.74 0.54
 2 -8 -1 3.07 0.51
 -2 8 1 3.09 0.31
 -2 8 0 4.9 0.33
 2 -8 0 5.74 0.5
 2 -8 1 4.44 0.45
 2 -8 2 28.03 0.89
 2 -8 2 27.53 0.96
 2 -8 2 23.29 0.91
 2 -8 2 21.87 0.88
 2 -8 3 29.28 1.07
 2 -8 3 29.08 1.09
 2 -8 3 28.33 1.07
 2 -8 4 1.71 0.24
 2 -8 4 2.03 0.3
 2 -8 5 -0.05 0.36
 2 -8 6 0.69 0.4
 -2 8 -6 0.93 0.29
 -2 8 -7 8.25 0.46
 2 -8 7 6.36 0.35
 2 -8 7 7.59 0.53
 2 -8 8 1.12 0.48
 -2 8 -8 1.24 0.42
 2 -8 8 0.89 0.26
 2 -8 9 1.45 0.53
 2 -8 9 2.26 0.32
 -2 8 -9 2.98 0.47
 2 -8 10 1.75 0.36
 -2 8 -10 1.74 0.51
 2 -8 10 0.89 0.57
 2 -8 11 0.87 0.39
 -2 8 -11 0.81 0.56
 2 -8 11 1.46 0.61
 2 -8 12 0.18 0.43
 -2 8 -12 0.07 0.6
 2 -8 12 0.48 0.63
 2 -8 13 2.4 0.48
 -2 8 -13 2.51 0.67
 -2 8 -14 0.42 0.71
 -2 8 -15 1.4 0.74
 -2 7 11 -0.23 0.61
 -2 7 10 0.69 0.58
 2 -7 -10 0.48 0.77
 -2 7 10 0.83 0.82
 2 -7 -9 3.14 0.74
 -2 7 9 3.05 0.55
 2 -7 -8 0.15 0.83
 2 -7 -8 0.61 0.66
 -2 7 8 0.36 0.48
 2 -7 -7 1.87 0.78
 -2 7 7 1.64 0.44
 2 -7 -7 1.57 0.62
 2 -7 -6 45.93 1.68
 -2 7 6 39.65 1.6
 2 -7 -6 45.4 1.76
 -2 7 5 21.54 0.88
 2 -7 -5 23.69 1.1
 -2 7 4 1.03 0.29
 2 -7 -4 1.53 0.6
 -2 7 4 1.28 0.51
 2 -7 -3 0.28 0.52
 -2 7 3 0.69 0.46
 -2 7 3 0.35 0.34
 2 -7 -2 7.53 0.57
 -2 7 2 8.15 0.53
 -2 7 2 7.34 0.43
 2 -7 -1 3.44 0.47
 -2 7 1 3.45 0.3
 2 -7 0 28.65 1.08
 -2 7 0 26.48 1.02
 2 -7 1 4.31 0.39
 2 -7 2 2.75 0.22
 2 -7 2 2.38 0.19
 2 -7 2 3.8 0.31
 2 -7 2 2.97 0.23
 2 -7 3 0.62 0.16
 2 -7 3 0.42 0.22
 2 -7 3 0.53 0.23
 2 -7 4 8.62 0.38
 2 -7 4 8.66 0.38
 2 -7 4 9.67 0.46
 2 -7 5 12.77 0.63
 -2 7 -5 13.86 0.57
 -2 7 -6 74.2 2.43
 2 -7 6 63.75 2.39
 -2 7 -7 22.2 0.87
 2 -7 7 20.36 0.79
 -2 7 -8 9.88 0.58
 2 -7 8 9.41 0.46
 -2 7 -9 0.83 0.48
 2 -7 9 1.27 0.34
 2 -7 10 30.85 1.21
 -2 7 -10 32.39 1.3
 2 -7 11 -0.35 0.43
 -2 7 -11 -0.28 0.58
 2 -7 11 0.96 0.61
 2 -7 12 0.81 0.47
 -2 7 -12 0.69 0.62
 2 -7 12 -0.67 0.64
 2 -7 13 0.27 0.51
 -2 7 -13 -0.11 0.68
 2 -7 14 0.66 0.58
 -2 7 -14 1.13 0.74
 -2 7 -15 3.7 0.82
 -2 6 12 0.44 0.66
 -2 6 11 -0.64 0.63
 2 -6 -11 0.92 0.79
 -2 6 11 0.57 0.82
 -2 6 10 7.31 0.83
 -2 6 10 5.75 0.65
 2 -6 -10 9.44 0.84
 -2 6 9 1.17 0.53
 2 -6 -9 3 0.88
 2 -6 -9 2.31 0.7
 -2 6 9 2.3 0.7
 2 -6 -8 0.67 0.79
 -2 6 8 0.36 0.49
 2 -6 -8 0.03 0.65
 2 -6 -7 -0.94 0.76
 -2 6 7 0.06 0.44
 2 -6 -7 0.77 0.59
 2 -6 -6 2.94 0.68
 -2 6 6 2.21 0.41
 2 -6 -5 0.17 0.6
 2 -6 -4 1.04 0.54
 2 -6 -3 0.22 0.48
 -2 6 3 0.12 0.41
 2 -6 -2 61.39 2.23
 -2 6 2 60.84 2.22
 -2 6 2 58.95 2.19
 2 -6 -1 5.84 0.47
 -2 6 1 6.08 0.43
 -2 6 1 5.5 0.35
 2 -6 0 10.99 0.53
 -2 6 0 9.74 0.45
 2 -6 1 26.19 0.98
 2 -6 1 25.44 0.92
 2 -6 1 24.84 0.94
 2 -6 2 1.88 0.19
 2 -6 2 1.92 0.22
 2 -6 2 1.76 0.24
 2 -6 2 1.6 0.22
 2 -6 3 8.01 0.35
 2 -6 3 8.19 0.37
 -2 6 -4 0 0.26
 2 -6 4 -0.04 0.27
 -2 6 -5 5.33 0.38
 2 -6 5 4.95 0.24
 -2 6 -6 5.68 0.42
 2 -6 6 5.91 0.31
 2 -6 7 0.24 0.26
 -2 6 -7 0.38 0.39
 -2 6 -8 4.09 0.49
 2 -6 8 4.04 0.36
 -2 6 -9 5.12 0.56
 2 -6 9 5.09 0.43
 -2 6 -10 6.65 0.62
 2 -6 10 6.33 0.49
 -2 6 -11 -0.04 0.59
 2 -6 11 -0.55 0.46
 -2 6 -12 0.07 0.65
 2 -6 12 0.58 0.51
 -2 6 -13 3.72 0.74
 2 -6 13 3.82 0.59
 -2 6 -14 0.98 0.76
 -2 5 12 0.24 0.67
 2 -5 -12 0.2 0.84
 -2 5 11 0.12 0.61
 -2 5 11 1.09 0.75
 2 -5 -11 -0.37 0.77
 -2 5 10 0.75 0.56
 -2 5 10 0.74 0.7
 2 -5 -10 0.2 0.7
 -2 5 9 3.17 0.55
 -2 5 9 2.8 0.66
 2 -5 -9 4.08 0.7
 -2 5 8 1.46 0.49
 2 -5 -8 2.35 0.63
 -2 5 8 2.44 0.61
 2 -5 -8 2.22 0.75
 -2 5 7 2.39 0.57
 2 -5 -7 3.26 0.7
 -2 5 7 2.14 0.45
 2 -5 -6 0.35 0.6
 -2 5 6 1.05 0.38
 2 -5 -5 5.55 0.61
 2 -5 -4 0.87 0.5
 2 -5 -3 -0.71 0.46
 -2 5 3 -0.11 0.23
 -2 5 2 134.45 4.88
 -2 5 2 136.46 4.9
 2 -5 -2 142.11 4.93
 -2 5 2 141.27 4.92
 -2 5 1 89.96 3.23
 2 -5 -1 89.45 3.25
 -2 5 1 89.56 3.24
 2 -5 0 3.2 0.36
 -2 5 0 4.14 0.32
 2 -5 0 3.47 0.28
 -2 5 0 3.38 0.28
 2 -5 1 109.77 3.96
 2 -5 1 110.65 3.95
 2 -5 2 1.62 0.22
 2 -5 2 0.9 0.18
 -2 5 -3 6.8 0.34
 2 -5 3 5.57 0.35
 -2 5 -4 3.8 0.34
 2 -5 4 3.54 0.35
 2 -5 5 22.42 0.83
 -2 5 -5 21.95 0.89
 2 -5 6 45.15 1.64
 -2 5 -6 44.69 1.69
 2 -5 7 0.07 0.3
 -2 5 -7 -0.14 0.42
 2 -5 8 6.8 0.44
 -2 5 -8 7.03 0.55
 2 -5 9 6.83 0.48
 -2 5 -9 6.94 0.61
 2 -5 10 35.87 1.42
 -2 5 -10 37.3 1.49
 2 -5 11 5.83 0.55
 -2 5 -11 5.48 0.67
 2 -5 12 2.14 0.56
 -2 5 -12 3.63 0.68
 2 -5 13 0.98 0.6
 -2 5 -13 0.87 0.73
 -2 5 -14 0.7 0.78
 -2 4 12 -0.18 0.66
 2 -4 -12 -1.05 0.8
 -2 4 12 0.46 0.77
 -2 4 11 1.62 0.61
 2 -4 -11 0.24 0.74
 -2 4 11 1.21 0.72
 -2 4 10 3.4 0.58
 -2 4 10 2.94 0.69
 2 -4 -10 2.56 0.73
 2 -4 -9 0.3 0.64
 -2 4 9 1.46 0.53
 -2 4 9 1.5 0.62
 -2 4 8 41.82 1.66
 -2 4 8 41.73 1.62
 -2 4 7 -0.01 0.52
 -2 4 7 0.61 0.42
 2 -4 -7 0.17 0.63
 -2 4 6 13.06 0.63
 -2 4 6 12.53 0.71
 2 -4 -6 14.45 0.78
 -2 4 5 2.07 0.35
 2 -4 -5 2.55 0.52
 2 -4 -4 17.45 0.82
 -2 4 4 17.46 0.71
 2 -4 -3 58.32 2.18
 -2 4 3 58.82 2.12
 2 -4 -2 28.94 1.14
 -2 4 2 27.59 1.1
 -2 4 2 29.8 1.06
 -2 4 1 0.63 0.26
 2 -4 -1 0.16 0.36
 -2 4 0 6.54 0.33
 2 -4 0 6.51 0.33
 2 -4 0 5.98 0.38
 -2 4 0 6.34 0.34
 2 -4 1 20.47 0.78
 2 -4 1 20.51 0.77
 2 -4 2 60.97 2.2
 -2 4 -3 0.85 0.29
 2 -4 3 0.7 0.29
 -2 4 -4 0.42 0.32
 2 -4 4 0.46 0.32
 2 -4 5 13.99 0.66
 2 -4 5 13.34 0.67
 -2 4 -5 15.12 0.65
 2 -4 5 14.86 0.58
 -2 4 -6 1.73 0.41
 2 -4 6 2.19 0.3
 2 -4 7 17.01 0.72
 -2 4 -7 17.5 0.8
 -2 4 -8 0.01 0.49
 2 -4 8 0.09 0.38
 -2 4 -8 0.35 0.48
 2 -4 9 18.36 0.83
 -2 4 -9 19.98 0.92
 -2 4 -9 18.14 0.92
 -2 4 -10 0.47 0.6
 2 -4 10 0.97 0.49
 2 -4 11 0.69 0.53
 -2 4 -11 0.41 0.64
 2 -4 12 0.38 0.59
 -2 4 -12 0.53 0.69
 2 -4 13 0.02 0.64
 -2 4 -13 1.95 0.75
 -2 4 -14 4.38 0.83
 -2 3 13 0.88 0.7
 -2 3 13 0.01 0.79
 2 -3 -13 -0.21 0.83
 -2 3 12 1.12 0.65
 2 -3 -12 1.42 0.79
 -2 3 12 2.23 0.76
 -2 3 11 1.8 0.7
 2 -3 -11 2.96 0.74
 -2 3 11 2.54 0.61
 2 -3 -11 3.7 0.92
 2 -3 -10 4.5 0.7
 -2 3 10 5.05 0.68
 -2 3 10 4.37 0.59
 -2 3 9 38.34 1.57
 -2 3 9 38.6 1.52
 -2 3 8 4.18 0.57
 -2 3 8 3.87 0.5
 -2 3 7 3.42 0.51
 -2 3 7 2.84 0.44
 -2 3 6 12.77 0.67
 2 -3 -6 13.23 0.74
 -2 3 6 12.46 0.61
 -2 3 5 6.43 0.41
 -2 3 5 5.85 0.49
 2 -3 -5 5.28 0.55
 -2 3 4 51.7 1.9
 2 -3 -4 52.91 1.96
 2 -3 -3 2.55 0.43
 -2 3 3 2.53 0.28
 -2 3 2 70.28 2.48
 2 -3 -2 64.93 2.52
 2 -3 -1 5.76 0.41
 2 -3 -1 6.12 0.33
 2 -3 0 464.8 16.65
 2 -3 0 468.76 16.65
 2 -3 1 57.04 2.06
 2 -3 2 3.39 0.32
 -2 3 -3 10.76 0.42
 2 -3 3 9.3 0.51
 2 -3 4 0.51 0.35
 -2 3 -4 0.47 0.26
 2 -3 4 0.31 0.22
 2 -3 5 3.5 0.31
 -2 3 -5 4.22 0.35
 2 -3 5 3.27 0.43
 -2 3 -6 32.18 1.19
 2 -3 6 30.67 1.17
 -2 3 -6 29.57 1.22
 -2 3 -7 12.47 0.63
 2 -3 7 11.48 0.59
 -2 3 -7 11.75 0.66
 -2 3 -8 0.72 0.49
 2 -3 8 0.49 0.41
 -2 3 -8 0.6 0.51
 -2 3 -9 26.68 1.12
 2 -3 9 24.12 1.06
 -2 3 -9 24.94 1.12
 -2 3 -10 -0.07 0.62
 2 -3 10 0.34 0.53
 -2 3 -10 0.39 0.64
 -2 3 -11 14.79 0.91
 -2 3 -11 17.67 0.96
 2 -3 11 13.37 0.84
 -2 3 -12 5.63 0.77
 -2 3 -12 6.05 0.84
 2 -3 12 5.29 0.68
 2 -3 12 5.3 0.67
 -2 3 -13 1.05 0.86
 -2 3 -13 -0.17 0.76
 -2 2 14 2.15 0.83
 -2 2 13 -0.27 0.7
 -2 2 13 0.19 0.77
 2 -2 -13 -0.08 0.81
 2 -2 -12 4.09 0.98
 2 -2 -12 4.47 0.77
 -2 2 12 3.71 0.74
 -2 2 12 4.1 0.67
 2 -2 -11 1.6 0.85
 -2 2 11 1.12 0.59
 -2 2 11 1 0.67
 2 -2 -11 2.04 0.7
 -2 2 10 14.28 0.8
 2 -2 -10 15.01 0.99
 -2 2 10 13.8 0.86
 -2 2 9 0.46 0.57
 -2 2 9 0.11 0.5
 -2 2 8 0.61 0.51
 -2 2 8 0.6 0.45
 -2 2 7 14.06 0.73
 -2 2 7 14.61 0.69
 -2 2 6 12.27 0.59
 -2 2 6 11.63 0.63
 2 -2 -6 11.12 0.69
 -2 2 5 12.3 0.57
 -2 2 5 11.92 0.61
 2 -2 -5 11.91 0.67
 -2 2 4 -0.11 0.37
 2 -2 -4 -0.13 0.44
 -2 2 4 0.16 0.31
 2 -2 -3 36.49 1.42
 -2 2 3 37.74 1.38
 2 -2 -2 153.97 5.57
 2 -2 -2 156.45 5.54
 -2 2 2 154.03 5.54
 2 -2 -1 57.15 2.07
 2 -2 -1 55.44 2.09
 2 -2 -1 57.9 2.06
 2 -2 0 247 8.82
 2 -2 1 274.05 9.79
 2 -2 2 4.03 0.5
 2 -2 2 4.36 0.35
 -2 2 -2 5.08 0.25
 -2 2 -3 0.97 0.25
 2 -2 3 0.63 0.34
 2 -2 4 9.29 0.45
 -2 2 -4 8.82 0.47
 2 -2 4 9.36 0.45
 2 -2 4 9.39 0.53
 -2 2 -5 69.56 2.51
 2 -2 5 68.05 2.5
 2 -2 5 68.96 2.53
 2 -2 6 5.77 0.42
 -2 2 -6 5.96 0.46
 -2 2 -6 6.77 0.5
 2 -2 7 3.18 0.41
 -2 2 -7 4.25 0.49
 -2 2 -7 4.05 0.48
 -2 2 -8 0.15 0.53
 2 -2 8 0.51 0.44
 -2 2 -9 7.67 0.66
 2 -2 9 6.81 0.59
 -2 2 -10 -1.27 0.69
 2 -2 10 -0.63 0.55
 -2 2 -11 6.25 0.8
 2 -2 11 5.22 0.68
 -2 2 -12 1.14 0.82
 -2 2 -13 0.47 0.89
 -2 2 -13 0.79 0.8
 2 -1 -14 0.15 0.83
 -2 1 14 0.79 0.79
 -2 1 13 0.02 0.74
 -2 1 13 0.54 0.68
 2 -1 -13 -0.03 0.77
 2 -1 -13 -0.11 0.99
 -2 1 12 0.71 0.62
 2 -1 -12 0.59 0.72
 2 -1 -12 1.64 0.92
 -2 1 12 1.56 0.7
 -2 1 11 1.02 0.58
 2 -1 -11 0.91 0.66
 -2 1 11 1.06 0.65
 2 -1 -11 1.52 0.83
 -2 1 10 2.35 0.63
 -2 1 10 1.64 0.55
 2 -1 -10 2.71 0.79
 -2 1 9 0.86 0.49
 -2 1 9 1.32 0.56
 -2 1 8 3.55 0.46
 -2 1 8 3.97 0.52
 -2 1 7 14.44 0.75
 -2 1 7 16.01 0.71
 -2 1 6 0.29 0.37
 -2 1 6 0.26 0.41
 -2 1 5 48.25 1.77
 2 -1 -5 47.54 1.82
 -2 1 5 47.64 1.8
 2 -1 -4 27.76 1.12
 -2 1 4 27.43 1.08
 2 -1 -3 35.19 1.25
 2 -1 -3 33.42 1.31
 -2 1 3 31.53 1.28
 -2 1 2 265.58 9.48
 2 -1 -2 265.51 9.48
 2 -1 -1 59.49 2.15
 -2 1 1 59.92 2.15
 2 -1 -1 59.88 2.15
 2 -1 0 91.26 3.31
 2 -1 0 94.07 3.34
 2 -1 1 51.84 1.94
 -2 1 -1 53.68 1.94
 2 -1 1 54.95 1.99
 -2 1 -2 48.91 1.78
 2 -1 2 47.81 1.78
 2 -1 3 0.16 0.36
 -2 1 -3 -0.15 0.28
 -2 1 -4 36.88 1.43
 2 -1 4 40.26 1.46
 2 -1 5 7.74 0.48
 -2 1 -5 7.67 0.49
 -2 1 -6 38.76 1.49
 2 -1 6 38.79 1.48
 2 -1 7 0.04 0.43
 -2 1 -7 0.45 0.49
 -2 1 -8 9.86 0.68
 2 -1 8 9.08 0.62
 2 -1 9 4.81 0.6
 -2 1 -9 5.6 0.68
 2 -1 10 1.67 0.63
 -2 1 -10 1.46 0.71
 -2 1 -11 -0.06 0.78
 -2 1 -12 2.22 0.86
 -2 0 15 2.77 0.83
 -2 0 14 2.77 0.8
 -2 0 13 0.23 0.71
 -2 0 13 1.06 0.69
 -2 0 12 12.51 0.89
 -2 0 12 15.38 0.85
 2 0 -11 0.3 0.82
 -2 0 11 0.73 0.64
 -2 0 11 0.31 0.58
 -2 0 10 9.7 0.74
 2 0 -10 11.3 0.87
 -2 0 10 11.03 0.69
 2 0 -9 0.84 0.67
 -2 0 9 0.89 0.53
 -2 0 9 1.02 0.47
 -2 0 8 17.46 0.84
 -2 0 8 18.46 0.82
 -2 0 7 4.72 0.44
 -2 0 7 4.3 0.49
 -2 0 6 34.9 1.36
 -2 0 5 0.12 0.41
 -2 0 4 5.36 0.45
 2 0 -4 6.06 0.39
 2 0 -3 541.65 19.32
 2 0 -2 116.04 4.24
 -2 0 2 119.86 4.25
 2 0 -2 120.05 4.25
 -2 0 1 5.36 0.51
 2 0 -1 5.92 0.55
 -2 0 1 2.65 0.24
 2 0 -1 2.3 0.21
 2 0 -1 2.86 0.24
 -2 0 0 61.06 2.17
 2 0 0 58.75 2.17
 2 0 1 638.33 22.82
 -2 0 -1 640.98 22.82
 2 0 2 90.26 3.4
 -2 0 -2 97.73 3.4
 2 0 3 19.75 0.8
 -2 0 -3 18.32 0.8
 2 0 4 2.28 0.41
 -2 0 -4 2.33 0.42
 -2 0 -4 1.89 0.4
 -2 0 -5 4.83 0.46
 -2 0 -5 4.72 0.45
 -2 0 -6 9.4 0.59
 -2 0 -6 8.52 0.58
 2 0 6 8.87 0.57
 2 0 6 8.85 0.57
 -2 0 -7 4 0.55
 -2 0 -7 4.9 0.56
 2 0 7 4.75 0.52
 2 0 7 4.76 0.52
 -2 0 -8 12.99 0.76
 2 0 8 11.57 0.74
 2 0 8 11.73 0.75
 -2 0 -8 13.11 0.78
 -2 0 -9 18.23 0.96
 -2 0 -9 18.11 0.98
 -2 0 -10 1.38 0.69
 -2 0 -10 1.26 0.72
 -2 0 -11 1.12 0.74
 -2 0 -11 2.48 0.81
 -2 0 -12 0.71 0.78
 -2 0 -12 0.92 0.88
 -2 -1 15 6.24 0.86
 -2 -1 14 0.21 0.76
 -2 -1 13 0.74 0.67
 2 1 -13 1.33 0.65
 -2 -1 13 -0.19 0.71
 -2 -1 12 0.8 0.63
 2 1 -12 0.14 0.69
 -2 -1 12 -0.19 0.68
 -2 -1 11 -0.08 0.61
 -2 -1 11 0.01 0.58
 -2 -1 10 0.84 0.57
 -2 -1 10 0.51 0.53
 -2 -1 9 0.98 0.51
 -2 -1 8 -0.46 0.48
 -2 -1 7 5.8 0.52
 -2 -1 6 3.59 0.47
 2 1 -5 0.04 0.33
 2 1 -5 -1.05 0.56
 -2 -1 5 -0.14 0.44
 -2 -1 4 14.79 0.67
 2 1 -4 15.75 0.66
 -2 -1 3 866.92 30.98
 -2 -1 3 873 30.99
 2 1 -3 867 30.98
 -2 -1 2 0.79 0.21
 -2 -1 2 0.61 0.27
 2 1 -2 0.95 0.25
 2 1 -1 120.99 4.34
 -2 -1 0 489.14 17.45
 -2 -1 -1 5.14 0.37
 -2 -1 -2 25.9 1.01
 -2 -1 -3 15.48 0.7
 -2 -1 -4 3.79 0.44
 -2 -1 -5 46.58 1.79
 -2 -1 -5 48.05 1.8
 -2 -1 -6 4 0.52
 -2 -1 -6 4.13 0.52
 -2 -1 -7 1.68 0.56
 -2 -1 -7 1.09 0.55
 -2 -1 -8 16.81 0.89
 -2 -1 -8 15.81 0.91
 -2 -1 -9 0.63 0.7
 -2 -1 -9 -0.16 0.65
 -2 -1 -10 2.68 0.79
 -2 -1 -10 2.99 0.73
 -2 -1 -11 2.64 0.77
 -2 -1 -11 3.65 0.87
 -2 -1 -12 -0.36 0.8
 -2 -2 16 1.53 0.84
 2 2 -15 0.29 0.83
 -2 -2 15 0.35 0.79
 2 2 -14 0.07 0.76
 -2 -2 14 -0.12 0.72
 2 2 -13 3.76 0.74
 -2 -2 13 2.87 0.68
 -2 -2 13 3.32 0.71
 2 2 -12 -0.73 0.66
 -2 -2 12 0.8 0.65
 -2 -2 12 0.58 0.62
 -2 -2 11 49.19 1.93
 -2 -2 10 6.52 0.61
 -2 -2 9 -0.27 0.5
 -2 -2 8 4.63 0.53
 -2 -2 7 0.18 0.48
 -2 -2 6 3.3 0.5
 -2 -2 6 3.44 0.41
 -2 -2 5 3.14 0.41
 2 2 -5 3.27 0.38
 -2 -2 4 106.66 3.81
 -2 -2 4 103.28 3.78
 2 2 -4 104.91 3.77
 -2 -2 3 13.9 0.55
 -2 -2 3 12.69 0.59
 2 2 -3 14.07 0.59
 -2 -2 2 53.4 1.89
 -2 -2 2 50.54 1.91
 -2 -2 0 9.29 0.46
 -2 -2 -1 2.89 0.35
 -2 -2 -2 0.55 0.37
 -2 -2 -3 17.51 0.77
 -2 -2 -4 1.13 0.43
 -2 -2 -5 23.46 1.01
 -2 -2 -6 5.95 0.59
 -2 -2 -7 16.83 0.9
 -2 -2 -7 17.17 0.9
 -2 -2 -8 0.63 0.67
 -2 -2 -8 1.34 0.63
 -2 -2 -9 15.83 1
 -2 -2 -9 16.96 0.97
 -2 -2 -10 10.17 0.93
 -2 -2 -10 10.84 0.87
 -2 -2 -11 -0.96 0.77
 -2 -3 16 0.2 0.83
 2 3 -15 1.79 0.81
 -2 -3 15 0.86 0.77
 -2 -3 14 -0.78 0.73
 2 3 -14 0.59 0.73
 -2 -3 14 -0.98 0.69
 2 3 -13 0.95 0.69
 -2 -3 12 8.59 0.73
 -2 -3 11 16.54 0.88
 -2 -3 10 6.61 0.64
 -2 -3 9 13.33 0.75
 -2 -3 9 13.29 0.7
 -2 -3 8 16.45 0.77
 -2 -3 8 16.99 0.81
 -2 -3 7 10.35 0.58
 -2 -3 7 10.44 0.67
 -2 -3 6 54.87 2.11
 2 3 -6 57.09 2.08
 -2 -3 6 56 2.08
 -2 -3 5 3.81 0.4
 -2 -3 4 36.72 1.38
 -2 -3 3 8.65 0.36
 -2 -3 3 7.39 0.45
 2 3 -2 5.91 0.35
 2 3 -2 7.18 0.29
 -2 -3 2 5.68 0.39
 2 3 -1 17.45 0.7
 -2 -3 1 17.07 0.69
 2 3 0 22.2 0.83
 -2 -3 0 19.31 0.82
 -2 -3 -1 1.71 0.35
 2 3 1 2.11 0.39
 -2 -3 -2 3.71 0.42
 2 3 2 4.1 0.43
 -2 -3 -3 37.03 1.43
 -2 -3 -4 0.85 0.44
 -2 -3 -5 1.1 0.49
 -2 -3 -6 3.16 0.61
 -2 -3 -6 3.5 0.58
 -2 -3 -7 1.27 0.66
 -2 -3 -7 1.7 0.61
 -2 -3 -8 1.95 0.67
 -2 -3 -8 3.12 0.71
 -2 -3 -9 1.05 0.7
 -2 -3 -9 1.4 0.78
 -2 -3 -10 -1.51 0.76
 -2 -3 -11 0.58 0.81
 -2 -4 17 0.3 0.85
 2 4 -16 1.98 0.85
 -2 -4 16 0.85 0.81
 2 4 -15 0.89 0.77
 -2 -4 15 0.72 0.76
 2 4 -14 2.17 0.72
 -2 -4 14 1.14 0.71
 2 4 -13 0.83 0.68
 -2 -4 13 1.7 0.68
 -2 -4 12 4.01 0.65
 -2 -4 11 1.84 0.62
 -2 -4 11 2.88 0.58
 -2 -4 10 1.9 0.57
 -2 -4 10 1.98 0.52
 -2 -4 9 8.68 0.66
 -2 -4 9 9.29 0.6
 -2 -4 8 3.46 0.47
 -2 -4 8 3.17 0.56
 -2 -4 7 11.05 0.6
 -2 -4 7 8.56 0.73
 -2 -4 6 0.66 0.4
 -2 -4 5 20.92 0.88
 -2 -4 4 -0.15 0.34
 -2 -4 3 0.83 0.32
 -2 -4 3 1.25 0.16
 2 4 -2 0.67 0.26
 2 4 -2 0.77 0.32
 -2 -4 2 0.95 0.31
 2 4 -2 1.84 0.14
 2 4 -1 7.22 0.4
 -2 -4 1 6.47 0.37
 2 4 -1 5.89 0.38
 -2 -4 0 10.32 0.54
 2 4 0 11.75 0.54
 -2 -4 -1 5.46 0.46
 2 4 1 6.38 0.43
 -2 -4 -1 5.5 0.43
 -2 -4 -2 9.92 0.58
 -2 -4 -2 10.58 0.57
 -2 -4 -3 3.73 0.46
 -2 -4 -4 1.32 0.49
 -2 -4 -5 6.29 0.6
 -2 -4 -6 23.85 1.09
 -2 -4 -7 1.58 0.71
 -2 -4 -7 0.85 0.63
 -2 -4 -8 1.11 0.75
 -2 -4 -8 0.6 0.67
 -2 -4 -9 -0.39 0.72
 -2 -4 -10 2.58 0.79
 -2 -5 17 2.92 0.83
 2 5 -16 1.21 0.82
 -2 -5 16 0.62 0.78
 2 5 -15 0.36 0.76
 -2 -5 15 -0.31 0.72
 2 5 -14 0.6 0.7
 -2 -5 14 -0.25 0.69
 -2 -5 13 5.92 0.69
 2 5 -13 5.99 0.71
 -2 -5 13 4.49 0.7
 -2 -5 12 0.49 0.65
 -2 -5 12 0.5 0.61
 -2 -5 11 2.16 0.61
 -2 -5 11 2.34 0.58
 -2 -5 10 0.79 0.59
 -2 -5 10 1.28 0.53
 -2 -5 9 10.84 0.64
 -2 -5 9 9.22 0.71
 -2 -5 8 9.36 0.75
 -2 -5 8 10.32 0.62
 -2 -5 7 54.73 2.04
 -2 -5 6 2.23 0.43
 -2 -5 5 199.46 7.17
 2 5 -5 200.51 7.17
 -2 -5 4 9.68 0.39
 -2 -5 4 9.26 0.51
 2 5 -4 9.61 0.52
 2 5 -3 13.87 0.56
 -2 -5 3 13.27 0.61
 2 5 -3 13.75 0.61
 2 5 -2 67.49 2.47
 2 5 -2 68.14 2.45
 2 5 -1 4.26 0.35
 -2 -5 1 3.77 0.34
 2 5 -1 4.64 0.34
 2 5 0 11.13 0.53
 -2 -5 0 10.75 0.53
 -2 -5 -1 0.84 0.36
 -2 -5 -1 0.28 0.42
 -2 -5 -2 2.2 0.42
 -2 -5 -2 1.81 0.47
 -2 -5 -3 19.85 0.88
 -2 -5 -3 19.57 0.93
 -2 -5 -4 1.42 0.5
 -2 -5 -5 52.63 2.03
 -2 -5 -6 11.09 0.76
 -2 -5 -7 5.64 0.71
 -2 -5 -8 0.34 0.79
 -2 -5 -8 0.87 0.7
 -2 -5 -9 2.52 0.78
 -2 -6 17 1.07 0.8
 2 6 -16 8.65 0.89
 -2 -6 16 8.05 0.85
 2 6 -15 0.07 0.73
 -2 -6 15 0.25 0.73
 -2 -6 14 1.25 0.7
 2 6 -14 2.21 0.69
 -2 -6 14 0.72 0.68
 -2 -6 13 0.35 0.65
 -2 -6 13 0.39 0.67
 2 6 -13 1.02 0.64
 -2 -6 12 1.56 0.63
 -2 -6 12 1.68 0.66
 2 6 -12 1.86 0.58
 -2 -6 11 38.36 1.59
 -2 -6 11 40.22 1.59
 -2 -6 10 1.91 0.57
 -2 -6 10 2.1 0.63
 -2 -6 9 5.12 0.74
 -2 -6 9 5.79 0.56
 -2 -6 8 24.76 1.04
 2 6 -7 1.74 0.43
 -2 -6 7 0.9 0.45
 2 6 -6 44.66 1.66
 -2 -6 6 43.42 1.66
 2 6 -5 0.81 0.38
 -2 -6 5 0.73 0.37
 2 6 -4 3.59 0.25
 -2 -6 4 3.62 0.37
 2 6 -4 3.45 0.38
 -2 -6 3 16.8 0.73
 2 6 -3 17.25 0.67
 2 6 -3 17.54 0.73
 2 6 -2 8.69 0.43
 2 6 -2 8.94 0.47
 2 6 -1 6.69 0.4
 2 6 -1 5.51 0.4
 -2 -6 1 5.93 0.38
 -2 -6 0 3.58 0.37
 -2 -6 0 4.29 0.48
 2 6 0 3.81 0.37
 -2 -6 -1 5.38 0.52
 -2 -6 -1 5.33 0.45
 -2 -6 -2 0.71 0.49
 -2 -6 -2 0.86 0.43
 -2 -6 -3 2.17 0.59
 -2 -6 -3 2.63 0.51
 -2 -6 -4 0.09 0.63
 -2 -6 -4 0.4 0.54
 -2 -6 -5 3.83 0.61
 -2 -6 -6 0.12 0.62
 -2 -6 -7 -0.76 0.68
 -2 -6 -8 0.98 0.73
 -2 -6 -9 1.19 0.78
 -2 -7 17 1.36 0.79
 2 7 -17 -0.4 0.8
 2 7 -16 -1.5 0.78
 -2 -7 15 1.08 0.7
 2 7 -15 1.09 0.71
 -2 -7 14 2.38 0.74
 -2 -7 14 1.18 0.7
 2 7 -14 1.77 0.66
 2 7 -13 12.45 0.79
 -2 -7 13 13.11 0.86
 -2 -7 13 11.68 0.85
 2 7 -12 5.82 0.63
 -2 -7 12 6.67 0.71
 -2 -7 12 5.29 0.71
 -2 -7 11 9.8 0.73
 -2 -7 11 8.82 0.75
 -2 -7 10 8.11 0.64
 -2 -7 10 6.95 0.83
 -2 -7 9 7.01 0.58
 -2 -7 8 1.38 0.49
 2 7 -7 19.77 0.85
 -2 -7 7 18.49 0.86
 2 7 -6 20.56 0.89
 -2 -7 6 20.75 0.87
 2 7 -5 0.1 0.38
 -2 -7 5 -0.14 0.36
 -2 -7 4 1.03 0.35
 2 7 -4 1.13 0.37
 2 7 -4 0.75 0.2
 2 7 -3 3.92 0.29
 2 7 -3 4.72 0.4
 2 7 -2 14.82 0.65
 -2 -7 1 0.37 0.31
 2 7 -1 0.84 0.33
 -2 -7 0 0.96 0.48
 -2 -7 0 1.06 0.36
 2 7 0 1.21 0.33
 -2 -7 -1 4.55 0.46
 2 7 1 4.02 0.42
 -2 -7 -1 3.98 0.55
 -2 -7 -2 0.19 0.57
 -2 -7 -2 0.69 0.45
 -2 -7 -3 0.61 0.63
 -2 -7 -3 0.46 0.5
 -2 -7 -4 2.93 0.7
 -2 -7 -4 3.78 0.59
 -2 -7 -5 1.19 0.73
 -2 -7 -5 2.21 0.64
 -2 -7 -6 1.44 0.67
 -2 -7 -7 1.18 0.71
 -2 -7 -8 0.31 0.74
 2 8 -17 -0.45 0.76
 -2 -8 16 1.03 0.74
 2 8 -16 0.58 0.72
 -2 -8 15 0.63 0.69
 2 8 -15 0.73 0.69
 -2 -8 14 0.58 0.7
 2 8 -14 1.25 0.63
 -2 -8 13 0.71 0.68
 -2 -8 13 0.21 0.68
 2 8 -13 0.2 0.58
 -2 -8 12 0.28 0.63
 -2 -8 12 -0.1 0.68
 2 8 -12 -0.21 0.55
 -2 -8 11 1.12 0.71
 2 8 -11 0.69 0.49
 -2 -8 11 1.22 0.58
 -2 -8 11 2.01 0.79
 -2 -8 10 6.33 0.62
 -2 -8 9 17.7 0.87
 -2 -8 8 2.93 0.51
 2 8 -7 2.8 0.47
 -2 -8 7 2.82 0.45
 2 8 -6 3.69 0.46
 -2 -8 6 2.9 0.2
 -2 -8 6 2.88 0.2
 -2 -8 6 3.21 0.42
 -2 -8 5 27.58 0.83
 2 8 -5 26.76 0.84
 2 8 -5 16.74 0.71
 2 8 -4 16.84 0.76
 -2 -8 4 16.87 0.74
 2 8 -3 0.08 0.4
 2 8 -2 0.2 0.35
 2 8 -1 7.18 0.48
 -2 -8 1 9.3 0.62
 -2 -8 1 8.62 0.47
 -2 -8 0 2.89 0.43
 -2 -8 0 3.44 0.56
 2 8 0 3.08 0.4
 2 8 1 1.15 0.4
 -2 -8 -1 1.36 0.45
 -2 -8 -1 1.58 0.58
 -2 -8 -2 5.22 0.55
 -2 -8 -2 3.76 0.68
 -2 -8 -3 4.43 0.58
 -2 -8 -3 5.87 0.73
 -2 -8 -4 2.22 0.59
 -2 -8 -4 2.9 0.74
 -2 -8 -5 0.45 0.62
 -2 -8 -6 -0.18 0.67
 -2 -8 -7 0.93 0.72
 -2 -8 -8 1.28 0.77
 2 9 -17 5.49 0.76
 2 9 -16 0.3 0.68
 -2 -9 16 -0.14 0.73
 -2 -9 15 0.79 0.72
 2 9 -15 -0.69 0.64
 -2 -9 14 0.2 0.69
 2 9 -14 -0.44 0.6
 -2 -9 13 4.14 0.73
 2 9 -13 4.93 0.59
 -2 -9 13 4.16 0.69
 -2 -9 12 -0.13 0.73
 2 9 -12 0.05 0.5
 -2 -9 12 1.03 0.79
 -2 -9 12 0.1 0.63
 -2 -9 11 7.92 0.7
 2 9 -11 6.84 0.55
 -2 -9 10 6.26 0.64
 2 9 -10 5.6 0.47
 -2 -9 9 0.19 0.54
 -2 -9 8 0.34 0.49
 2 9 -7 0.33 0.47
 -2 -9 7 0.42 0.2
 -2 -9 7 0.3 0.46
 2 9 -6 9.43 0.6
 -2 -9 6 9.43 0.56
 2 9 -5 14.39 0.7
 -2 -9 5 14.89 0.68
 2 9 -4 7.27 0.53
 2 9 -3 0.24 0.42
 -2 -9 2 1.12 0.55
 2 9 -2 1.33 0.41
 -2 -9 1 -0.03 0.56
 2 9 -1 0.54 0.39
 -2 -9 1 0.19 0.36
 -2 -9 0 1.84 0.43
 2 9 0 1.06 0.4
 -2 -9 0 1.86 0.6
 2 9 1 3.28 0.44
 -2 -9 -1 4.94 0.51
 -2 -9 -1 5.58 0.67
 -2 -9 -2 0.86 0.68
 -2 -9 -2 -0.43 0.51
 2 9 2 -0.14 0.43
 -2 -9 -3 3.37 0.75
 -2 -9 -3 2.83 0.58
 2 9 3 1.59 0.45
 -2 -9 -4 0.21 0.6
 -2 -9 -5 1.44 0.65
 -2 -9 -6 0.54 0.69
 -2 -9 -7 0.24 0.74
 2 10 -18 0.82 0.7
 2 10 -17 -0.05 0.66
 2 10 -16 0.04 0.64
 2 10 -15 -0.13 0.58
 -2 -10 15 0.77 0.72
 2 10 -14 0.69 0.55
 -2 -10 14 0.58 0.72
 2 10 -13 4.23 0.55
 -2 -10 13 2.63 0.74
 -2 -10 13 4.67 0.72
 -2 -10 12 1.41 0.66
 2 10 -12 1.22 0.46
 -2 -10 12 0.37 0.91
 -2 -10 11 1.67 0.62
 2 10 -11 1.45 0.41
 -2 -10 10 4.58 0.59
 2 10 -10 2.7 0.37
 -2 -10 9 5.63 0.57
 2 10 -9 4.31 0.32
 -2 -10 8 0.65 0.49
 -2 -10 7 30.67 1.26
 2 10 -7 31.85 1.27
 -2 -10 6 51.81 2.01
 2 10 -6 55.63 2.02
 -2 -10 5 0.47 0.43
 2 10 -5 0.78 0.44
 2 10 -4 0.26 0.44
 2 10 -3 4.93 0.47
 -2 -10 3 6.5 0.63
 -2 -10 3 6.4 0.62
 -2 -10 2 0.37 0.57
 2 10 -2 0.43 0.43
 -2 -10 1 0.49 0.62
 2 10 -1 0.14 0.41
 -2 -10 0 1.35 0.64
 -2 -10 0 0.5 0.41
 2 10 0 0.78 0.41
 -2 -10 -1 1.59 0.7
 2 10 1 0.18 0.41
 -2 -10 -1 0.42 0.48
 -2 -10 -2 1.43 0.52
 2 10 2 1.41 0.43
 -2 -10 -2 1.58 0.75
 -2 -10 -3 1.13 0.58
 2 10 3 0.3 0.44
 -2 -10 -4 0.82 0.64
 2 10 4 0.61 0.48
 -2 -10 -5 0.28 0.69
 2 10 5 0.57 0.49
 -2 -10 -6 0.09 0.72
 2 11 -17 2.95 0.64
 2 11 -16 0.94 0.58
 2 11 -15 0.46 0.53
 2 11 -14 1.5 0.5
 -2 -11 14 1.52 0.74
 -2 -11 13 0.12 0.69
 -2 -11 13 -0.99 0.95
 2 11 -13 0.2 0.44
 -2 -11 13 0.04 0.77
 -2 -11 12 1.02 0.64
 2 11 -12 0.12 0.4
 -2 -11 11 0.99 0.59
 2 11 -11 1.13 0.34
 -2 -11 10 3.28 0.57
 2 11 -10 2.58 0.26
 -2 -11 9 3.26 0.28
 -2 -11 9 3.25 0.27
 -2 -11 9 4.39 0.56
 -2 -11 8 2.28 0.51
 -2 -11 7 1.72 0.49
 2 11 -7 2.9 0.52
 -2 -11 6 0.1 0.46
 2 11 -6 -0.33 0.47
 2 11 -5 1.88 0.47
 2 11 -4 1.46 0.45
 -2 -11 4 2.04 0.61
 -2 -11 3 1.4 0.59
 2 11 -3 0.84 0.46
 -2 -11 2 5.58 0.67
 2 11 -2 2.87 0.46
 -2 -11 1 2.65 0.66
 2 11 -1 2.05 0.44
 -2 -11 0 -0.07 0.7
 -2 -11 0 0.04 0.43
 2 11 0 -0.59 0.41
 -2 -11 -1 0.17 0.75
 2 11 1 -0.11 0.27
 -2 -11 -1 0.34 0.48
 2 11 1 -0.66 0.42
 2 11 2 0.02 0.42
 -2 -11 -2 -0.66 0.56
 2 11 3 -0.02 0.43
 -2 -11 -3 0.13 0.59
 2 11 4 1.8 0.47
 -2 -11 -4 3.23 0.66
 2 12 -15 0.56 0.48
 2 12 -14 1.7 0.44
 -2 -12 13 2.22 0.8
 -2 -12 13 2.61 0.69
 2 12 -13 2.26 0.38
 -2 -12 12 2.44 0.64
 2 12 -12 0.63 0.3
 -2 -12 11 1.06 0.58
 -2 -12 10 1 0.25
 -2 -12 10 1.92 0.57
 -2 -12 9 1.52 0.54
 -2 -12 8 7.32 0.59
 -2 -12 7 0.66 0.5
 2 12 -6 0.21 0.49
 -2 -12 5 2.57 0.63
 2 12 -5 2.39 0.49
 -2 -12 4 1.67 0.63
 2 12 -4 1.15 0.45
 -2 -12 3 0.02 0.63
 2 12 -3 1.19 0.45
 2 12 -2 1.98 0.44
 -2 -12 2 1.97 0.69
 2 12 -1 0.46 0.43
 -2 -12 1 0.85 0.72
 2 12 0 0.66 0.42
 -2 -12 -1 0.8 0.49
 2 12 1 -0.1 0.41
 2 12 1 0.25 0.16
 2 12 2 3.85 0.45
 2 13 -13 1.53 0.22
 -2 -13 12 0.36 0.63
 -2 -13 11 0.46 0.58
 -2 -13 10 0.1 0.56
 -2 -13 9 -0.09 0.54
 -2 -13 8 0.75 0.52
 -2 -13 6 0.48 0.63
 2 13 -5 1.09 0.47
 -2 -13 5 0.79 0.64
 2 13 -4 2.2 0.46
 -2 -13 4 1.42 0.68
 2 13 -3 -0.07 0.41
 -2 -13 3 -0.02 0.7
 2 13 -2 0.41 0.41
 2 13 -1 0.3 0.41
 2 13 0 -0.23 0.4
 -2 -14 12 2.67 0.65
 -2 -14 11 2.91 0.62
 -2 -14 10 0.31 0.58
 -2 -14 9 -0.18 0.54
 -2 -14 7 1.46 0.65
 -2 -14 6 0.26 0.65
 -2 -14 5 0.01 0.68
 -2 -14 4 3.34 0.73
 2 14 -4 1.99 0.44
 2 14 -3 0.68 0.4
 2 14 -2 0.96 0.39
 -2 -15 8 2.63 0.69
 -2 -15 7 0.36 0.68
 -2 -15 6 0.31 0.71
 3 -15 0 0.14 0.84
 3 -15 1 1.72 0.8
 3 -15 2 -0.66 0.74
 3 -15 3 1.85 0.7
 3 -14 -1 0.02 0.83
 3 -14 0 0.64 0.78
 3 -14 1 0.51 0.72
 3 -14 2 0.16 0.67
 3 -14 3 0.04 0.61
 3 -14 4 1.67 0.52
 3 -14 5 0.12 0.43
 3 -14 6 0.14 0.38
 3 -14 6 1.49 0.31
 3 -14 7 -0.21 0.37
 3 -14 7 -0.33 0.3
 3 -14 8 0.67 0.33
 3 -14 8 1.13 0.47
 3 -14 9 0.33 0.36
 3 -14 9 1.32 0.56
 3 -14 10 1.01 0.58
 3 -14 11 2.92 0.64
 -3 13 4 -0.61 0.45
 -3 13 3 2.37 0.43
 3 -13 -2 0.07 0.44
 3 -13 -2 1.49 0.83
 3 -13 -1 13.09 0.94
 3 -13 -1 11.78 0.59
 3 -13 0 0.57 0.72
 3 -13 0 0.55 0.28
 3 -13 1 -0.82 0.66
 3 -13 2 0.86 0.61
 3 -13 3 1.56 0.55
 3 -13 4 22.36 0.96
 3 -13 5 4.88 0.45
 3 -13 5 6.32 0.36
 3 -13 6 0.78 0.29
 3 -13 6 1.56 0.35
 3 -13 6 0.93 0.34
 3 -13 7 0.63 0.42
 3 -13 7 0.39 0.32
 3 -13 7 0.18 0.19
 3 -13 8 3.05 0.38
 3 -13 8 4.49 0.52
 3 -13 9 0.45 0.56
 3 -13 10 0.6 0.61
 3 -13 11 0.53 0.63
 3 -12 -6 0.52 0.64
 -3 12 6 0.46 0.52
 -3 12 5 0 0.49
 3 -12 -5 0.08 0.6
 -3 12 4 0.7 0.46
 3 -12 -4 0.37 0.54
 -3 12 3 1.8 0.42
 3 -12 -3 1.22 0.81
 3 -12 -3 1.7 0.5
 -3 12 2 -0.29 0.37
 3 -12 -2 0.01 0.77
 3 -12 -2 -0.13 0.44
 3 -12 -1 1.3 0.73
 3 -12 -1 2.18 0.4
 3 -12 0 0.68 0.65
 3 -12 0 0.26 0.31
 3 -12 1 -0.02 0.59
 3 -12 1 0.32 0.17
 3 -12 2 -0.11 0.55
 3 -12 3 5.6 0.54
 3 -12 4 63.42 2.21
 3 -12 4 56.1 2.25
 3 -12 5 0.03 0.28
 3 -12 5 0.62 0.34
 3 -12 5 0.69 0.31
 3 -12 6 0.9 0.3
 3 -12 6 1.14 0.37
 3 -12 6 0.79 0.3
 3 -12 7 4.37 0.49
 3 -12 8 1.78 0.53
 3 -12 9 0.58 0.54
 3 -12 10 2.1 0.58
 3 -12 11 -1.1 0.62
 -3 12 -11 0.24 0.43
 -3 12 -12 -0.02 0.48
 -3 12 -13 2.05 0.54
 -3 12 -14 0.44 0.57
 3 -11 -8 6.46 0.79
 -3 11 7 0.31 0.56
 3 -11 -7 0.34 0.68
 -3 11 6 2.25 0.54
 3 -11 -6 2.31 0.64
 -3 11 5 0.36 0.48
 3 -11 -5 -1.08 0.6
 3 -11 -4 3.22 0.82
 -3 11 4 1.72 0.46
 3 -11 -4 2.38 0.56
 3 -11 -3 4.21 0.79
 -3 11 3 4.5 0.46
 3 -11 -3 4.64 0.53
 3 -11 -2 2.74 0.74
 -3 11 2 2.35 0.39
 3 -11 -2 2.2 0.45
 3 -11 -1 0.3 0.66
 3 -11 -1 0.19 0.38
 3 -11 0 -0.76 0.6
 3 -11 1 0.89 0.54
 3 -11 2 12.03 0.69
 3 -11 3 11.35 0.61
 3 -11 4 0.51 0.27
 3 -11 4 0.47 0.35
 3 -11 4 1.08 0.27
 3 -11 5 3.96 0.36
 3 -11 5 2.62 0.32
 3 -11 5 3.45 0.32
 3 -11 6 10.31 0.48
 3 -11 6 3.89 0.27
 3 -11 7 36.45 1.43
 3 -11 8 16.67 0.82
 3 -11 9 0.34 0.54
 -3 11 -10 0.3 0.45
 3 -11 10 0.01 0.6
 -3 11 -11 2.78 0.51
 3 -11 11 3.13 0.65
 -3 11 -12 0.39 0.55
 3 -11 12 0.05 0.67
 -3 11 -13 0.42 0.6
 -3 11 -14 1.3 0.64
 -3 11 -15 -0.36 0.66
 3 -10 -9 8.63 0.87
 -3 10 8 0.05 0.6
 3 -10 -8 0.23 0.72
 -3 10 7 0.67 0.32
 -3 10 7 1.41 0.57
 3 -10 -7 1.88 0.68
 -3 10 6 0.09 0.18
 -3 10 6 0.09 0.52
 3 -10 -6 -0.14 0.62
 3 -10 -5 1.15 0.82
 -3 10 5 0.37 0.48
 3 -10 -5 0.34 0.57
 -3 10 4 6.38 0.51
 3 -10 -4 6.66 0.81
 3 -10 -4 6.66 0.6
 3 -10 -3 0.35 0.7
 -3 10 3 0.4 0.4
 3 -10 -2 9.36 0.75
 -3 10 2 8.05 0.5
 3 -10 -1 0.8 0.6
 -3 10 1 0.52 0.34
 3 -10 0 1.33 0.54
 3 -10 1 3.7 0.52
 3 -10 2 -0.42 0.43
 3 -10 2 0.23 0.17
 3 -10 3 0.88 0.27
 3 -10 3 1.11 0.23
 3 -10 3 1.03 0.35
 3 -10 4 0.66 0.28
 3 -10 4 0.57 0.28
 3 -10 4 0.44 0.28
 3 -10 5 0.75 0.34
 3 -10 5 1.54 0.29
 3 -10 5 0.52 0.25
 3 -10 6 1.94 0.42
 3 -10 7 9.62 0.61
 3 -10 8 6.96 0.59
 -3 10 -8 7.05 0.49
 -3 10 -9 2.28 0.44
 3 -10 9 2.16 0.55
 -3 10 -10 1.22 0.51
 3 -10 10 0.56 0.58
 -3 10 -11 0.49 0.55
 3 -10 11 0.08 0.61
 -3 10 -12 3.54 0.6
 3 -10 12 2.95 0.67
 -3 10 -13 0.24 0.61
 -3 10 -14 -1.3 0.67
 -3 10 -15 -0.27 0.69
 3 -9 -10 -0.75 0.8
 3 -9 -9 3.82 0.77
 -3 9 9 2.2 0.49
 -3 9 8 -0.2 0.59
 -3 9 8 -0.43 0.43
 3 -9 -8 -0.62 0.7
 -3 9 7 3.26 0.74
 -3 9 7 4.03 0.57
 -3 9 7 2.35 0.4
 3 -9 -7 4.24 0.69
 3 -9 -6 0.36 0.82
 -3 9 6 0.62 0.67
 -3 9 6 -0.03 0.5
 -3 9 6 0.35 0.32
 3 -9 -6 0.61 0.6
 -3 9 5 0.43 0.23
 -3 9 5 1.94 0.63
 3 -9 -5 0.69 0.77
 -3 9 5 0.76 0.47
 -3 9 4 0.84 0.58
 3 -9 -4 0.23 0.71
 -3 9 4 0.07 0.42
 3 -9 -3 23.11 1.11
 -3 9 3 22.66 0.93
 3 -9 -2 23.81 1.09
 -3 9 2 23.58 0.95
 3 -9 -1 2.1 0.56
 -3 9 1 1.04 0.34
 3 -9 0 19.16 0.87
 3 -9 1 21.76 0.92
 3 -9 2 34.15 1.3
 3 -9 2 35.02 1.33
 3 -9 2 37.66 1.36
 3 -9 2 36.93 1.3
 3 -9 3 0.34 0.26
 3 -9 3 0.4 0.18
 3 -9 3 0.12 0.28
 3 -9 3 0.52 0.26
 3 -9 4 -0.38 0.24
 3 -9 4 -0.38 0.28
 3 -9 4 -0.29 0.27
 3 -9 5 1.05 0.35
 3 -9 6 1 0.42
 3 -9 7 6.78 0.55
 -3 9 -7 7.08 0.46
 -3 9 -8 0.1 0.43
 3 -9 8 -0.34 0.52
 -3 9 -9 5.82 0.55
 3 -9 9 6.17 0.61
 3 -9 10 4.18 0.62
 -3 9 -10 4.1 0.55
 3 -9 11 3.87 0.66
 -3 9 -11 3.31 0.6
 3 -9 12 1.43 0.68
 -3 9 -12 1.57 0.64
 -3 9 -13 0.98 0.68
 -3 9 -14 0.99 0.72
 -3 9 -15 -0.08 0.75
 3 -8 -10 -0.56 0.78
 -3 8 10 0.19 0.56
 3 -8 -9 0.56 0.73
 -3 8 9 -0.27 0.5
 3 -8 -8 0.02 0.69
 -3 8 8 0.28 0.45
 3 -8 -7 11.79 0.77
 3 -8 -7 10.86 0.94
 -3 8 7 10.28 0.79
 -3 8 7 8.66 0.57
 -3 8 6 2.06 0.39
 -3 8 6 3.06 0.52
 3 -8 -6 2.47 0.79
 -3 8 6 2.43 0.62
 -3 8 5 1.71 0.3
 -3 8 5 2.27 0.58
 -3 8 5 1.78 0.46
 3 -8 -5 2.08 0.72
 -3 8 4 4.69 0.56
 -3 8 4 2.11 0.2
 3 -8 -4 4.63 0.69
 -3 8 4 3.78 0.44
 3 -8 -3 2.59 0.62
 -3 8 3 2.63 0.39
 -3 8 3 3.39 0.5
 -3 8 2 1.28 0.45
 -3 8 2 1.46 0.35
 3 -8 -2 1.5 0.55
 -3 8 1 0.05 0.3
 3 -8 -1 -0.27 0.49
 3 -8 0 44.81 1.7
 3 -8 1 2.14 0.39
 3 -8 1 1.96 0.27
 3 -8 2 7.11 0.34
 3 -8 2 6.75 0.34
 3 -8 2 7.44 0.41
 3 -8 2 6.8 0.37
 3 -8 3 10.24 0.48
 3 -8 3 10.97 0.49
 3 -8 3 10.68 0.46
 3 -8 3 11.58 0.47
 3 -8 4 0.01 0.26
 3 -8 5 6.67 0.42
 -3 8 -6 0.02 0.36
 -3 8 -7 9.56 0.57
 -3 8 -8 3.32 0.48
 -3 8 -9 2.34 0.52
 -3 8 -10 0.07 0.56
 -3 8 -11 -0.02 0.6
 3 -8 12 1.84 0.67
 -3 8 -12 2.58 0.65
 -3 8 -13 0.81 0.69
 -3 8 -14 0.23 0.74
 3 -7 -11 0.06 0.8
 -3 7 11 0.21 0.6
 3 -7 -10 2.87 0.75
 -3 7 10 0.86 0.56
 3 -7 -9 2.39 0.72
 -3 7 9 1.46 0.51
 3 -7 -8 4.74 0.88
 3 -7 -8 4.01 0.67
 -3 7 8 3.39 0.48
 -3 7 7 13.79 0.68
 3 -7 -7 15.63 1
 -3 7 6 0 0.37
 -3 7 6 0.05 0.58
 3 -7 -6 0.81 0.72
 -3 7 5 5.08 0.58
 3 -7 -5 5.32 0.71
 -3 7 5 5.01 0.5
 -3 7 5 5.26 0.39
 -3 7 4 5.62 0.54
 3 -7 -4 5.77 0.63
 -3 7 4 5.04 0.44
 -3 7 4 4.84 0.31
 -3 7 3 2.71 0.37
 -3 7 3 3.63 0.47
 3 -7 -3 3.04 0.55
 -3 7 2 13.58 0.62
 -3 7 2 14.65 0.67
 3 -7 -2 14.36 0.73
 -3 7 1 3.44 0.32
 -3 7 1 4 0.38
 3 -7 -1 2.92 0.48
 3 -7 0 0.3 0.4
 3 -7 1 24.68 0.97
 3 -7 1 27.88 1.01
 3 -7 1 31.44 1.04
 3 -7 2 4.59 0.32
 3 -7 2 3.76 0.31
 3 -7 2 5.27 0.3
 3 -7 3 1.95 0.21
 3 -7 3 3.3 0.28
 3 -7 4 2.17 0.31
 -3 7 -5 12.83 0.57
 3 -7 5 11.62 0.58
 -3 7 -6 14.22 0.67
 -3 7 -7 0.29 0.41
 -3 7 -8 2.83 0.5
 -3 7 -9 2.89 0.53
 -3 7 -10 -0.12 0.56
 -3 7 -11 0.88 0.6
 -3 7 -12 0.35 0.65
 -3 7 -13 0.17 0.71
 -3 7 -14 -0.6 0.76
 -3 6 12 3.86 0.67
 -3 6 11 -0.24 0.58
 3 -6 -11 -0.46 0.77
 -3 6 11 0.35 0.77
 -3 6 10 0.38 0.54
 -3 6 10 0.67 0.71
 3 -6 -10 0.64 0.73
 3 -6 -9 0.5 0.87
 3 -6 -9 0.75 0.68
 -3 6 9 0.22 0.5
 -3 6 8 4.44 0.5
 3 -6 -8 3.63 0.84
 -3 6 7 0.25 0.41
 3 -6 -7 0.76 0.73
 -3 6 6 9.88 0.53
 3 -6 -6 11.38 0.81
 -3 6 5 29.02 1.12
 3 -6 -5 29.86 1.26
 -3 6 4 3.95 0.47
 -3 6 4 4.02 0.29
 3 -6 -4 3.44 0.58
 -3 6 4 3.94 0.41
 3 -6 -3 0.29 0.49
 -3 6 3 0.1 0.17
 -3 6 3 -0.42 0.4
 -3 6 3 -0.02 0.34
 -3 6 2 49.35 1.86
 3 -6 -2 50.99 1.91
 -3 6 2 52.58 1.89
 -3 6 1 4.6 0.37
 -3 6 1 4 0.33
 3 -6 -1 3.85 0.46
 -3 6 0 0.58 0.29
 3 -6 0 0.26 0.27
 3 -6 0 0.48 0.37
 3 -6 1 5.18 0.35
 3 -6 1 5.51 0.36
 3 -6 2 4.62 0.34
 3 -6 2 3.8 0.28
 3 -6 2 5.91 0.33
 3 -6 3 13.3 0.57
 -3 6 -4 1.95 0.33
 3 -6 4 1.64 0.32
 -3 6 -5 -0.08 0.35
 3 -6 5 0.04 0.36
 -3 6 -6 -0.01 0.39
 3 -6 6 0.16 0.39
 -3 6 -7 7.96 0.55
 -3 6 -8 0.3 0.5
 -3 6 -9 -0.51 0.55
 -3 6 -10 28.83 1.25
 -3 6 -11 5.59 0.68
 -3 6 -12 6.24 0.75
 -3 6 -13 6.01 0.79
 -3 6 -14 2.02 0.79
 -3 5 13 5.3 0.73
 -3 5 12 0.18 0.62
 -3 5 12 0.22 0.79
 3 -5 -12 -0.54 0.82
 -3 5 11 1.67 0.58
 -3 5 11 1.65 0.75
 3 -5 -11 1.85 0.77
 -3 5 10 2.08 0.55
 3 -5 -10 2.54 0.7
 -3 5 10 2.89 0.7
 3 -5 -9 12.71 0.99
 -3 5 9 11.92 0.69
 -3 5 9 11.42 0.82
 -3 5 8 7.86 0.56
 3 -5 -8 7.24 0.84
 -3 5 7 -0.05 0.41
 3 -5 -7 -0.72 0.69
 3 -5 -6 17.84 0.95
 -3 5 6 18.19 0.77
 -3 5 5 5.3 0.38
 3 -5 -5 4.9 0.6
 -3 5 4 0.74 0.36
 -3 5 4 0.94 0.26
 3 -5 -4 0.68 0.52
 -3 5 3 7.05 0.33
 -3 5 3 6.84 0.48
 3 -5 -3 6.71 0.56
 -3 5 3 6.7 0.43
 -3 5 2 26.2 0.98
 3 -5 -2 24.07 1.01
 -3 5 2 23.88 0.95
 -3 5 1 9.11 0.44
 3 -5 -1 7.83 0.5
 3 -5 -1 7.26 0.43
 -3 5 1 8.34 0.42
 3 -5 0 0.51 0.34
 3 -5 0 0 0.25
 -3 5 0 -0.1 0.27
 3 -5 1 1.03 0.28
 -3 5 -1 0.72 0.21
 3 -5 1 0.56 0.26
 3 -5 2 23.04 0.89
 -3 5 -3 61.34 2.19
 3 -5 3 58.58 2.19
 3 -5 4 13.06 0.63
 -3 5 -4 15.25 0.64
 3 -5 5 -0.05 0.38
 -3 5 -5 -0.04 0.37
 3 -5 6 16.59 0.74
 -3 5 -6 14.88 0.73
 -3 5 -7 0.17 0.44
 -3 5 -8 14.28 0.77
 -3 5 -9 0.55 0.57
 -3 5 -10 1.59 0.61
 -3 5 -11 0.33 0.67
 -3 5 -12 1.88 0.71
 -3 5 -13 -0.14 0.75
 3 -4 -13 -0.09 0.83
 -3 4 13 0.04 0.66
 -3 4 12 1.17 0.62
 -3 4 12 0.39 0.75
 3 -4 -12 -0.09 0.79
 -3 4 11 0.92 0.71
 3 -4 -11 -0.72 0.72
 -3 4 11 1.13 0.58
 -3 4 10 0.64 0.68
 -3 4 10 1.73 0.55
 -3 4 9 2.4 0.64
 -3 4 9 1.65 0.52
 3 -4 -9 1.98 0.82
 -3 4 8 0.6 0.58
 -3 4 8 0.86 0.46
 3 -4 -8 1.94 0.73
 3 -4 -7 14.64 0.89
 -3 4 7 15.07 0.7
 -3 4 6 4.7 0.4
 3 -4 -6 4.66 0.63
 3 -4 -5 53.16 2.06
 -3 4 5 54.44 1.98
 -3 4 4 0.29 0.28
 3 -4 -4 0.21 0.5
 -3 4 3 0.02 0.33
 -3 4 3 0 0.23
 3 -4 -3 0.03 0.45
 3 -4 -2 1.11 0.2
 -3 4 2 1.07 0.29
 -3 4 2 0.84 0.35
 3 -4 -2 1.09 0.41
 3 -4 -1 25.62 0.95
 -3 4 1 25.57 0.99
 3 -4 -1 25.36 0.99
 -3 4 1 28.4 1
 3 -4 -1 25.52 1.02
 -3 4 0 19.27 0.72
 3 -4 0 17.43 0.72
 3 -4 1 35.65 1.36
 -3 4 -1 36.98 1.33
 3 -4 2 8.05 0.46
 3 -4 3 1.56 0.35
 -3 4 -3 1.57 0.34
 3 -4 4 6.2 0.44
 -3 4 -4 6 0.45
 -3 4 -4 6.22 0.32
 3 -4 4 7.1 0.6
 3 -4 5 1.67 0.4
 -3 4 -5 1.33 0.28
 -3 4 -5 1.15 0.4
 -3 4 -6 8.96 0.49
 3 -4 6 9.04 0.57
 -3 4 -6 9.16 0.56
 -3 4 -7 3.02 0.43
 -3 4 -7 2.58 0.5
 -3 4 -8 2.02 0.49
 -3 4 -8 1.36 0.53
 -3 4 -9 2.82 0.57
 -3 4 -9 1.78 0.59
 -3 4 -10 0.25 0.63
 -3 4 -10 0.52 0.63
 -3 4 -11 1.12 0.7
 -3 4 -11 1.66 0.68
 -3 4 -12 -0.22 0.79
 -3 4 -12 -0.54 0.73
 -3 4 -13 0.09 0.79
 3 -3 -13 1.34 0.82
 -3 3 13 1.11 0.78
 -3 3 13 0.9 0.66
 3 -3 -12 2.07 0.75
 -3 3 12 1.23 0.63
 -3 3 12 2.63 0.76
 -3 3 11 -0.07 0.58
 -3 3 11 0.07 0.68
 -3 3 10 -0.6 0.54
 -3 3 10 0.12 0.64
 -3 3 9 0.08 0.52
 -3 3 9 0.4 0.6
 3 -3 -8 4.93 0.71
 -3 3 8 5.82 0.51
 -3 3 8 5.51 0.6
 -3 3 7 4.84 0.46
 3 -3 -7 5.51 0.66
 -3 3 7 4.22 0.53
 3 -3 -6 13.14 0.77
 -3 3 6 13.67 0.62
 -3 3 6 12.44 0.68
 3 -3 -5 5.81 0.59
 -3 3 5 6.54 0.43
 3 -3 -4 23.62 1.01
 -3 3 4 22.7 0.89
 3 -3 -3 1.03 0.47
 3 -3 -3 1.1 0.25
 -3 3 3 1.2 0.26
 3 -3 -2 2.5 0.3
 3 -3 -2 2.97 0.26
 3 -3 -2 2.56 0.44
 -3 3 2 3.02 0.24
 3 -3 -1 37.57 1.34
 3 -3 -1 36.41 1.36
 -3 3 1 36.03 1.37
 -3 3 0 54.13 1.96
 3 -3 0 53.96 1.96
 3 -3 1 12.59 0.57
 3 -3 2 4.11 0.36
 3 -3 3 0.79 0.61
 -3 3 -3 0.12 0.21
 3 -3 3 0.36 0.36
 3 -3 4 0.36 0.39
 -3 3 -4 0.53 0.26
 3 -3 5 94.13 3.46
 -3 3 -5 95.66 3.43
 3 -3 6 15.95 0.77
 -3 3 -6 16.37 0.71
 -3 3 -7 20.36 0.96
 -3 3 -7 21.9 0.92
 -3 3 -8 5.42 0.56
 -3 3 -8 5.58 0.61
 -3 3 -9 1.32 0.57
 -3 3 -9 1.6 0.6
 -3 3 -10 7.27 0.72
 -3 3 -10 6.24 0.73
 -3 3 -11 0.67 0.72
 -3 3 -11 1.64 0.71
 -3 3 -12 -0.64 0.8
 -3 3 -12 -0.18 0.75
 -3 3 -13 0.49 0.88
 -3 3 -13 -0.47 0.81
 -3 2 14 1.54 0.82
 3 -2 -14 2.6 0.85
 -3 2 13 1.07 0.77
 -3 2 13 0.63 0.65
 3 -2 -13 2.39 0.79
 -3 2 12 1.88 0.73
 3 -2 -12 1.41 0.95
 -3 2 12 2.59 0.63
 -3 2 11 0.67 0.58
 -3 2 11 -0.58 0.67
 -3 2 10 4.51 0.67
 -3 2 10 5.92 0.59
 -3 2 9 2.63 0.58
 -3 2 9 2.81 0.51
 -3 2 8 0.28 0.51
 -3 2 8 0.78 0.44
 -3 2 7 2.54 0.47
 3 -2 -7 2.42 0.61
 -3 2 7 2.24 0.41
 -3 2 6 49.81 1.94
 -3 2 6 53.3 1.91
 3 -2 -6 50.32 1.98
 -3 2 5 7.85 0.54
 3 -2 -5 8.39 0.63
 -3 2 5 8.41 0.48
 3 -2 -4 11.7 0.69
 -3 2 4 12.17 0.56
 3 -2 -4 12.78 0.55
 3 -2 -3 108.55 3.86
 -3 2 3 106.56 3.86
 3 -2 -2 -0.21 0.24
 3 -2 -2 0.02 0.27
 -3 2 2 -0.04 0.24
 3 -2 -1 919.31 32.83
 3 -2 -1 921.81 32.83
 3 -2 1 3.65 0.66
 3 -2 1 2.9 0.35
 3 -2 2 0.99 0.62
 3 -2 2 0.85 0.34
 3 -2 3 22.64 0.94
 -3 2 -3 23.91 0.89
 -3 2 -4 94.04 3.41
 3 -2 4 92.81 3.44
 -3 2 -4 98.53 3.46
 -3 2 -5 42.64 1.64
 3 -2 5 41.82 1.61
 -3 2 -6 11.77 0.61
 3 -2 6 12.15 0.67
 -3 2 -6 12.5 0.75
 -3 2 -7 7.09 0.56
 -3 2 -7 7.47 0.66
 -3 2 -8 15.39 0.76
 -3 2 -8 12.19 0.82
 -3 2 -9 1.29 0.61
 -3 2 -10 0.42 0.67
 -3 2 -11 -0.46 0.75
 -3 2 -12 0.45 0.82
 -3 2 -13 1.8 0.93
 3 -1 -14 1.53 0.83
 -3 1 14 0.35 0.81
 3 -1 -13 -0.46 0.75
 -3 1 13 -1.31 0.66
 -3 1 13 0.16 0.73
 -3 1 12 0.8 0.61
 -3 1 12 1.31 0.7
 -3 1 11 6.11 0.64
 3 -1 -11 5.64 0.89
 -3 1 11 6.32 0.72
 -3 1 10 0.15 0.52
 -3 1 9 0.34 0.48
 -3 1 9 0.06 0.54
 -3 1 8 3.29 0.51
 -3 1 8 4.26 0.47
 -3 1 7 9.63 0.62
 -3 1 7 10.63 0.57
 -3 1 6 0.7 0.45
 -3 1 6 0.39 0.39
 3 -1 -5 10.5 0.52
 -3 1 5 10.97 0.53
 -3 1 5 9.16 0.59
 3 -1 -4 7.67 0.41
 -3 1 4 6.64 0.52
 3 -1 -3 1.38 0.3
 -3 1 3 1.97 0.3
 3 -1 -2 32.62 1.21
 -3 1 2 33.12 1.21
 3 -1 -2 32.05 1.21
 3 -1 -1 2395.35 85.41
 3 -1 -1 2396.08 85.4
 3 -1 0 1248.91 44.55
 3 -1 0 1248.97 44.53
 -3 1 -1 31.52 1.15
 3 -1 1 29.14 1.16
 -3 1 -2 3.47 0.37
 3 -1 2 3.56 0.37
 -3 1 -2 3.47 0.66
 -3 1 -3 2.42 0.34
 -3 1 -3 1.78 0.4
 3 -1 3 2.44 0.4
 -3 1 -3 2.61 0.65
 -3 1 -4 42.31 1.66
 3 -1 4 45.74 1.67
 -3 1 -4 44.32 1.64
 3 -1 5 7.87 0.55
 -3 1 -5 7.38 0.5
 -3 1 -6 3.45 0.47
 -3 1 -7 5.08 0.55
 -3 1 -8 0.37 0.6
 -3 1 -9 4.92 0.68
 -3 1 -10 1.47 0.71
 -3 1 -10 1.68 0.79
 -3 1 -11 -0.9 0.79
 -3 1 -11 0.74 0.71
 -3 1 -12 0.69 0.85
 -3 0 15 -0.44 0.85
 -3 0 14 0.17 0.69
 -3 0 14 1.33 0.77
 3 0 -14 0.37 0.85
 -3 0 13 0.76 0.74
 -3 0 13 0.87 0.65
 -3 0 12 2.82 0.7
 -3 0 12 3.61 0.63
 -3 0 11 5.63 0.69
 -3 0 11 6.61 0.63
 -3 0 10 0.77 0.58
 -3 0 10 0.64 0.53
 -3 0 9 42.59 1.6
 -3 0 9 39.71 1.63
 -3 0 8 10.96 0.6
 -3 0 8 9.81 0.65
 -3 0 7 7.88 0.52
 -3 0 7 7.43 0.57
 -3 0 6 1.34 0.47
 3 0 -5 0.77 0.35
 -3 0 5 0.59 0.47
 3 0 -4 112.34 3.99
 -3 0 4 109.38 3.98
 -3 0 3 3.27 0.3
 3 0 -3 3.44 0.34
 3 0 -2 871.25 30.74
 3 0 -2 871.78 30.76
 -3 0 2 806.21 30.76
 -3 0 2 876.99 30.74
 -3 0 1 14.99 0.89
 3 0 0 35.7 1.36
 -3 0 0 36.74 1.35
 -3 0 -1 12.99 0.58
 3 0 1 11.39 0.57
 3 0 2 15.04 0.67
 -3 0 -2 14.7 0.68
 -3 0 -3 28.32 1.15
 3 0 3 29.87 1.15
 -3 0 -3 29.26 1.13
 3 0 4 9.95 0.57
 -3 0 -4 9.14 0.56
 -3 0 -4 8.96 0.53
 -3 0 -5 14.93 0.72
 3 0 5 14.99 0.73
 -3 0 -5 12.99 0.7
 -3 0 -6 -0.4 0.5
 -3 0 -6 0.1 0.47
 -3 0 -7 -0.36 0.55
 -3 0 -7 0.69 0.54
 -3 0 -8 3.6 0.64
 -3 0 -8 3.69 0.62
 -3 0 -9 -0.53 0.67
 -3 0 -9 0.17 0.66
 -3 0 -10 2.85 0.72
 -3 0 -10 0.1 0.74
 -3 0 -11 -0.38 0.77
 -3 0 -11 0.75 0.81
 -3 0 -12 1.3 0.85
 -3 -1 16 1.08 0.87
 -3 -1 15 0.82 0.82
 -3 -1 14 0.74 0.68
 -3 -1 14 1.43 0.76
 3 1 -13 -0.43 0.79
 -3 -1 13 1.02 0.65
 -3 -1 13 0.14 0.71
 -3 -1 12 4.57 0.7
 -3 -1 12 4.76 0.65
 3 1 -12 4.73 0.82
 3 1 -11 7.55 0.84
 -3 -1 11 7.28 0.7
 -3 -1 11 8.57 0.66
 3 1 -10 4.47 0.76
 -3 -1 10 4.28 0.62
 -3 -1 10 4.15 0.55
 -3 -1 9 9.36 0.67
 -3 -1 9 10 0.62
 3 1 -9 10.22 0.78
 -3 -1 8 9.01 0.63
 3 1 -8 8.87 0.74
 -3 -1 7 0.77 0.5
 3 1 -7 -0.01 0.71
 3 1 -6 0.04 0.37
 3 1 -6 -0.15 0.7
 -3 -1 6 -0.11 0.49
 3 1 -5 3.84 0.7
 3 1 -5 4.38 0.4
 -3 -1 4 122.29 4.53
 -3 -1 4 126.61 4.49
 -3 -1 4 120.12 4.5
 3 1 -4 129.59 4.5
 -3 -1 3 0.41 0.32
 -3 -1 3 0.12 0.66
 3 1 -3 0.65 0.31
 -3 -1 3 0.45 0.27
 -3 -1 2 27.71 1.25
 3 1 -2 29.14 1.09
 -3 -1 2 27.45 1.1
 -3 -1 2 29.36 1.07
 -3 -1 0 118.59 4.27
 -3 -1 -1 33.3 1.27
 -3 -1 -2 5.38 0.44
 -3 -1 -3 14.51 0.67
 -3 -1 -3 14.44 0.69
 -3 -1 -4 26.28 1.11
 -3 -1 -4 28.55 1.12
 -3 -1 -5 24.82 1.08
 -3 -1 -5 26.54 1.08
 -3 -1 -6 0.94 0.52
 -3 -1 -6 0.77 0.52
 -3 -1 -7 0.77 0.6
 -3 -1 -7 0.54 0.58
 -3 -1 -8 1.14 0.64
 -3 -1 -8 1.22 0.63
 -3 -1 -9 2.41 0.69
 -3 -1 -9 1.55 0.74
 -3 -1 -10 0.81 0.74
 -3 -1 -10 0.05 0.76
 -3 -1 -11 0.58 0.8
 -3 -2 16 3.28 0.87
 -3 -2 15 1.96 0.8
 3 2 -15 2.18 0.83
 -3 -2 14 0.28 0.73
 -3 -2 14 0.4 0.69
 3 2 -14 -0.3 0.73
 -3 -2 13 3.95 0.67
 -3 -2 13 3.56 0.73
 -3 -2 12 0.74 0.6
 -3 -2 12 0.68 0.65
 -3 -2 11 5.4 0.69
 -3 -2 10 1.69 0.61
 -3 -2 9 3.76 0.58
 -3 -2 8 22.15 1
 3 2 -7 50.1 1.81
 -3 -2 7 45.41 1.85
 -3 -2 6 4.11 0.44
 3 2 -6 3.89 0.43
 -3 -2 5 17.61 0.76
 -3 -2 5 14.43 0.98
 3 2 -5 18.25 0.76
 -3 -2 4 18.74 1.05
 -3 -2 4 20.43 0.78
 3 2 -4 20.47 0.83
 -3 -2 4 19.96 0.83
 3 2 -3 6.74 0.37
 -3 -2 3 7.77 0.38
 3 2 -3 7.44 0.43
 -3 -2 3 7.62 0.44
 3 2 -2 17.38 0.68
 -3 -2 0 8.5 0.46
 -3 -2 -1 12.44 0.61
 -3 -2 -2 2.45 0.41
 -3 -2 -3 19.47 0.85
 -3 -2 -4 0.31 0.45
 -3 -2 -4 0.68 0.46
 -3 -2 -5 56.67 2.16
 -3 -2 -5 57.75 2.17
 -3 -2 -6 21.62 1.04
 -3 -2 -6 22.78 1.03
 -3 -2 -7 -0.05 0.6
 -3 -2 -7 1 0.63
 -3 -2 -8 -0.03 0.66
 -3 -2 -8 -0.29 0.69
 -3 -2 -9 0.45 0.71
 -3 -2 -9 1.63 0.77
 -3 -2 -10 0.38 0.76
 3 3 -16 5.87 0.87
 -3 -3 16 4.06 0.86
 -3 -3 15 9.15 0.9
 3 3 -15 11.92 0.92
 -3 -3 14 2.52 0.71
 -3 -3 14 1.42 0.74
 3 3 -14 2.35 0.74
 -3 -3 13 4.57 0.72
 -3 -3 12 2.21 0.7
 -3 -3 11 18.25 0.97
 -3 -3 10 5.2 0.64
 -3 -3 9 13.48 0.79
 -3 -3 8 1.54 0.46
 -3 -3 8 1.02 0.55
 3 3 -7 0.68 0.41
 -3 -3 7 0.81 0.43
 3 3 -6 14.86 0.7
 -3 -3 6 16.15 0.71
 -3 -3 6 12.77 0.94
 -3 -3 5 53.24 1.97
 -3 -3 4 7.96 0.38
 -3 -3 4 7.03 0.47
 -3 -3 3 3.72 0.27
 3 3 -3 4.16 0.27
 -3 -3 3 4.22 0.37
 3 3 -2 0.3 0.21
 3 3 -2 0.32 0.31
 -3 -3 1 16.85 0.69
 3 3 -1 16.1 0.69
 3 3 0 36.13 1.38
 -3 -3 0 36.88 1.38
 3 3 1 1.95 0.39
 -3 -3 -1 1.76 0.39
 3 3 2 6.79 0.5
 -3 -3 -2 6.1 0.47
 3 3 3 1 0.46
 -3 -3 -3 0.9 0.43
 -3 -3 -4 15.4 0.77
 -3 -3 -5 11.02 0.73
 -3 -3 -5 10.9 0.71
 -3 -3 -6 13.45 0.82
 -3 -3 -6 12.76 0.8
 -3 -3 -7 -0.64 0.68
 -3 -3 -7 0.59 0.65
 -3 -3 -8 0.15 0.72
 -3 -3 -8 -0.8 0.69
 -3 -3 -9 1.29 0.8
 -3 -3 -9 0.53 0.73
 -3 -3 -10 -0.58 0.79
 -3 -4 17 0.07 0.85
 -3 -4 16 0.82 0.81
 3 4 -16 -0.1 0.81
 -3 -4 15 4.45 0.8
 3 4 -15 3.74 0.79
 -3 -4 14 0.29 0.73
 -3 -4 13 5.7 0.76
 -3 -4 12 58.18 2.26
 -3 -4 11 35.6 1.52
 -3 -4 11 37.78 1.51
 -3 -4 10 5.47 0.6
 -3 -4 10 4.79 0.65
 -3 -4 9 39.86 1.64
 -3 -4 9 41.79 1.59
 -3 -4 8 16.96 0.79
 -3 -4 8 16.22 0.93
 -3 -4 7 0.24 0.77
 -3 -4 7 0.15 0.44
 -3 -4 6 8.94 0.54
 -3 -4 5 1.52 0.26
 -3 -4 5 1.38 0.39
 -3 -4 4 6.66 0.45
 -3 -4 4 7.47 0.36
 3 4 -3 3.43 0.34
 3 4 -3 4.49 0.26
 -3 -4 3 4.27 0.4
 3 4 -2 0.92 0.33
 3 4 -2 0.92 0.2
 3 4 -2 1.04 0.31
 3 4 -1 2.14 0.33
 -3 -4 1 1.98 0.33
 3 4 -1 2.08 0.36
 -3 -4 0 31.04 1.24
 3 4 0 33.2 1.24
 -3 -4 -1 3.52 0.41
 3 4 1 3.85 0.44
 3 4 2 8.01 0.54
 -3 -4 -2 7.27 0.53
 -3 -4 -3 28.76 1.18
 -3 -4 -4 4.86 0.57
 -3 -4 -5 -0.44 0.58
 -3 -4 -6 4.76 0.66
 -3 -4 -6 4.08 0.7
 -3 -4 -7 6.68 0.73
 -3 -4 -7 5.74 0.79
 -3 -4 -8 4.27 0.74
 -3 -4 -8 1.67 0.79
 -3 -4 -9 -0.01 0.75
 -3 -5 17 0.25 0.83
 -3 -5 16 1.9 0.81
 3 5 -16 3 0.79
 -3 -5 15 0.5 0.74
 3 5 -15 -0.9 0.74
 -3 -5 14 3.24 0.76
 -3 -5 13 9.13 0.78
 -3 -5 13 7.57 0.8
 -3 -5 12 14.23 0.86
 -3 -5 12 13.34 0.89
 -3 -5 11 0.19 0.69
 -3 -5 11 0.75 0.6
 -3 -5 10 1.94 0.66
 -3 -5 10 2.37 0.55
 -3 -5 9 -0.33 0.73
 -3 -5 9 0.17 0.49
 -3 -5 8 0.13 0.78
 -3 -5 8 0.79 0.47
 -3 -5 7 38.93 1.5
 -3 -5 6 0.84 0.4
 3 5 -5 15.08 0.71
 -3 -5 5 15.65 0.61
 -3 -5 5 15.11 0.7
 -3 -5 4 19.28 0.81
 3 5 -4 19.22 0.82
 3 5 -3 13.26 0.58
 -3 -5 3 12.84 0.62
 3 5 -3 13.65 0.61
 3 5 -2 31.12 1.24
 3 5 -2 33.27 1.18
 3 5 -2 31.5 1.22
 -3 -5 1 -0.12 0.34
 3 5 -1 0.13 0.34
 3 5 -1 -0.17 0.33
 3 5 0 27.13 1.04
 -3 -5 0 24.92 1.04
 -3 -5 -1 6.46 0.54
 3 5 1 6.4 0.5
 -3 -5 -1 5.97 0.48
 -3 -5 -2 0.26 0.5
 -3 -5 -2 0.51 0.45
 -3 -5 -3 8.44 0.6
 -3 -5 -4 6.65 0.63
 -3 -5 -5 21.26 1.03
 -3 -5 -6 1.64 0.64
 -3 -5 -7 0.55 0.68
 -3 -5 -7 -1.14 0.76
 -3 -5 -8 -0.07 0.74
 -3 -5 -9 1.01 0.78
 -3 -6 17 2.85 0.84
 3 6 -17 4.26 0.85
 -3 -6 16 4.56 0.83
 3 6 -16 5.14 0.8
 -3 -6 15 -0.66 0.77
 3 6 -15 -0.03 0.72
 -3 -6 14 2.5 0.75
 -3 -6 14 3.8 0.74
 3 6 -14 3.5 0.69
 -3 -6 13 1.5 0.67
 -3 -6 13 1.99 0.72
 -3 -6 12 4.69 0.67
 -3 -6 12 4.41 0.74
 -3 -6 11 44.4 1.69
 -3 -6 11 40.32 1.75
 -3 -6 10 37.49 1.45
 -3 -6 10 32.56 1.55
 -3 -6 9 7.57 0.9
 -3 -6 9 8.91 0.63
 -3 -6 8 1.38 0.49
 3 6 -8 1.37 0.47
 -3 -6 7 1.31 0.45
 3 6 -7 1.9 0.44
 3 6 -6 3.71 0.45
 -3 -6 6 4.01 0.28
 -3 -6 6 2.88 0.44
 -3 -6 5 2.78 0.22
 3 6 -5 2.32 0.4
 -3 -6 5 1.93 0.39
 3 6 -4 0.84 0.28
 3 6 -4 0.8 0.4
 -3 -6 4 0.5 0.37
 3 6 -3 2.68 0.32
 3 6 -3 3.77 0.38
 3 6 -2 8.15 0.49
 3 6 -2 8.69 0.36
 3 6 -2 8.21 0.45
 3 6 -1 7.43 0.45
 -3 -6 1 7.19 0.44
 3 6 -1 6.69 0.46
 3 6 0 9.71 0.54
 -3 -6 0 10.13 0.56
 3 6 0 9.9 0.55
 -3 -6 -1 3.7 0.53
 -3 -6 -1 3.6 0.46
 -3 -6 -2 0.88 0.54
 -3 -6 -2 0.42 0.48
 -3 -6 -3 3.66 0.65
 -3 -6 -3 5.27 0.59
 -3 -6 -4 -0.04 0.56
 -3 -6 -5 5.21 0.66
 -3 -6 -6 4.09 0.7
 -3 -6 -7 5.32 0.76
 -3 -6 -8 2.77 0.78
 -3 -7 17 0.6 0.81
 3 7 -17 1.33 0.79
 -3 -7 16 1.7 0.76
 3 7 -16 2.89 0.75
 -3 -7 15 0.96 0.77
 3 7 -15 0.44 0.71
 3 7 -14 1.21 0.65
 -3 -7 14 0.57 0.74
 -3 -7 14 1.43 0.7
 -3 -7 13 0.5 0.74
 -3 -7 13 0.72 0.65
 -3 -7 12 0.18 0.75
 -3 -7 12 0.29 0.62
 -3 -7 11 2.66 0.62
 -3 -7 11 2.36 0.83
 -3 -7 10 7.39 0.65
 -3 -7 10 6.38 0.98
 3 7 -9 0.69 0.52
 -3 -7 9 0.36 0.51
 3 7 -8 2.15 0.49
 -3 -7 8 2.19 0.49
 -3 -7 7 1.91 0.29
 -3 -7 7 1.56 0.45
 3 7 -7 2.01 0.46
 -3 -7 6 2.39 0.23
 -3 -7 6 2.37 0.43
 3 7 -6 2.66 0.46
 -3 -7 5 9.71 0.54
 3 7 -5 8.16 0.43
 3 7 -5 10.22 0.55
 -3 -7 4 1.76 0.4
 3 7 -4 0.92 0.27
 3 7 -4 1.06 0.41
 3 7 -3 5.71 0.45
 3 7 -3 5.43 0.36
 3 7 -2 16.12 0.7
 3 7 -2 16.39 0.68
 3 7 -2 15.03 0.58
 3 7 -1 7.84 0.48
 3 7 -1 6.09 0.48
 -3 -7 1 7.78 0.47
 -3 -7 0 2.24 0.44
 -3 -7 0 1.68 0.53
 3 7 0 1.68 0.41
 -3 -7 -1 -0.57 0.47
 -3 -7 -1 0.07 0.56
 3 7 1 -0.86 0.43
 -3 -7 -2 20.63 1.01
 -3 -7 -2 20.43 0.95
 -3 -7 -3 -0.17 0.55
 -3 -7 -3 0.97 0.66
 -3 -7 -4 1.83 0.62
 -3 -7 -5 0.15 0.64
 -3 -7 -6 1.56 0.7
 -3 -7 -7 0.56 0.73
 -3 -7 -8 -0.13 0.8
 3 8 -17 0.36 0.76
 -3 -8 17 0.55 0.8
 -3 -8 16 0.16 0.8
 3 8 -16 0.66 0.71
 -3 -8 15 1.17 0.77
 3 8 -15 1.49 0.68
 3 8 -14 -0.4 0.63
 -3 -8 14 -1.22 0.7
 -3 -8 14 0.12 0.77
 -3 -8 13 1.43 0.67
 -3 -8 13 -0.35 0.78
 -3 -8 12 6.52 0.71
 -3 -8 12 3.91 0.82
 -3 -8 11 10.87 1.08
 -3 -8 11 13.19 0.8
 -3 -8 10 0.68 0.57
 3 8 -9 0.39 0.52
 -3 -8 9 0.88 0.53
 -3 -8 8 13.8 0.74
 -3 -8 8 14.37 0.61
 -3 -8 8 14.46 0.61
 3 8 -8 15.76 0.76
 3 8 -7 1.44 0.48
 -3 -8 7 1.7 0.24
 -3 -8 7 1.61 0.46
 3 8 -6 4.24 0.31
 3 8 -6 5.13 0.51
 -3 -8 6 5.05 0.47
 -3 -8 5 0.08 0.43
 3 8 -5 -0.19 0.25
 3 8 -5 0.89 0.44
 3 8 -4 0.99 0.28
 3 8 -4 1.07 0.44
 3 8 -3 0.19 0.41
 3 8 -3 0.44 0.31
 3 8 -2 5.98 0.47
 3 8 -1 4.87 0.47
 -3 -8 1 5.11 0.45
 -3 -8 1 6.75 0.62
 -3 -8 0 24.87 1
 -3 -8 0 24.59 1.09
 3 8 0 22.12 0.98
 -3 -8 -1 12.75 0.68
 -3 -8 -1 11.56 0.78
 3 8 1 9.65 0.63
 -3 -8 -2 7.32 0.62
 -3 -8 -2 7.84 0.74
 3 8 2 6.29 0.55
 -3 -8 -3 1.23 0.58
 -3 -8 -3 0.56 0.71
 -3 -8 -4 1.58 0.64
 -3 -8 -5 0.03 0.67
 -3 -8 -6 1.59 0.73
 -3 -8 -7 0.94 0.78
 3 9 -17 0.67 0.71
 -3 -9 16 1.95 0.81
 3 9 -16 2.77 0.7
 -3 -9 15 0.2 0.77
 3 9 -15 -0.41 0.62
 -3 -9 14 -0.22 0.8
 3 9 -14 0.87 0.59
 -3 -9 13 3.28 0.7
 -3 -9 13 2.12 0.81
 3 9 -13 2.3 0.56
 -3 -9 12 3.45 1.01
 -3 -9 12 4.66 0.69
 -3 -9 11 0.07 0.61
 -3 -9 10 0.47 0.56
 -3 -9 9 0.38 0.53
 3 9 -9 0.73 0.55
 -3 -9 8 19.07 0.75
 3 9 -8 20.78 0.92
 -3 -9 8 19.13 0.89
 3 9 -7 18.26 0.78
 -3 -9 7 16.18 0.74
 3 9 -7 13.37 0.6
 3 9 -6 1.75 0.49
 3 9 -6 0.98 0.23
 -3 -9 6 0.93 0.45
 3 9 -5 17.4 0.71
 3 9 -5 12.01 0.54
 3 9 -4 19.06 0.87
 3 9 -3 0.21 0.44
 3 9 -2 3.22 0.45
 -3 -9 1 33.74 1.38
 3 9 -1 31.7 1.28
 -3 -9 0 3.53 0.48
 3 9 0 2.84 0.46
 -3 -9 0 3.75 0.65
 -3 -9 -1 1.94 0.67
 3 9 1 2.09 0.46
 -3 -9 -1 1.66 0.52
 -3 -9 -2 1.15 0.72
 -3 -9 -2 0.68 0.56
 3 9 2 0.14 0.48
 -3 -9 -3 0.18 0.59
 3 9 3 0.89 0.49
 -3 -9 -4 0.06 0.63
 -3 -9 -5 0.53 0.69
 -3 -9 -6 0.14 0.73
 3 10 -18 0.73 0.68
 3 10 -17 2.75 0.66
 -3 -10 16 0.07 0.81
 3 10 -16 1.23 0.63
 -3 -10 15 0.16 0.81
 3 10 -15 0.26 0.59
 -3 -10 14 0.2 0.81
 3 10 -14 0.3 0.55
 -3 -10 13 -0.01 0.83
 -3 -10 13 -1.07 0.68
 3 10 -13 0.02 0.5
 -3 -10 13 -0.98 0.97
 -3 -10 12 -0.28 1.05
 -3 -10 12 -0.34 0.64
 3 10 -12 0.2 0.46
 -3 -10 11 6.47 0.67
 -3 -10 10 -0.32 0.34
 -3 -10 10 0.37 0.55
 -3 -10 9 2.97 0.55
 3 10 -9 3.52 0.58
 -3 -10 9 2.34 0.29
 3 10 -8 -0.13 0.22
 3 10 -8 0.1 0.53
 -3 -10 8 0.05 0.5
 3 10 -7 19.67 0.93
 -3 -10 7 20.02 0.91
 3 10 -6 9.51 0.63
 -3 -10 6 9.51 0.61
 3 10 -5 24.22 1.06
 3 10 -4 8.54 0.59
 3 10 -3 7.69 0.58
 3 10 -2 -0.38 0.45
 -3 -10 2 0.06 0.63
 3 10 -1 0.74 0.44
 -3 -10 1 1.49 0.65
 -3 -10 0 0.62 0.47
 3 10 0 0.14 0.45
 -3 -10 0 0.47 0.67
 -3 -10 -1 1.47 0.73
 -3 -10 -1 1.22 0.51
 3 10 1 0.65 0.46
 -3 -10 -2 0.79 0.57
 3 10 2 0.23 0.47
 3 10 3 0.01 0.49
 -3 -10 -3 0.47 0.63
 3 10 4 -0.39 0.52
 -3 -10 -4 0.76 0.67
 3 10 5 0.75 0.53
 -3 -10 -5 1.17 0.71
 3 11 -16 -0.2 0.57
 -3 -11 15 0.65 0.83
 3 11 -15 0.94 0.53
 -3 -11 14 -0.01 0.84
 3 11 -14 0.43 0.48
 -3 -11 13 -0.16 0.67
 -3 -11 13 1.29 1.1
 3 11 -13 0.29 0.45
 -3 -11 12 1.73 0.63
 3 11 -12 2.2 0.41
 -3 -11 11 6.85 0.66
 3 11 -11 4.03 0.41
 -3 -11 11 6.26 0.42
 -3 -11 11 6.66 0.43
 -3 -11 10 0.2 0.28
 -3 -11 10 0.94 0.56
 3 11 -10 0.14 0.26
 -3 -11 9 5.51 0.59
 3 11 -9 3.97 0.61
 -3 -11 8 0.15 0.52
 3 11 -8 0.07 0.56
 3 11 -7 8.51 0.64
 -3 -11 7 6.7 0.6
 3 11 -6 1.72 0.51
 3 11 -5 1 0.51
 3 11 -4 1.31 0.49
 3 11 -3 7.83 0.6
 -3 -11 3 8.2 0.74
 -3 -11 2 -0.65 0.66
 3 11 -2 -0.64 0.48
 -3 -11 1 0.38 0.69
 3 11 -1 0.07 0.46
 -3 -11 0 0.16 0.47
 3 11 0 -0.14 0.46
 3 11 1 0.15 0.46
 -3 -11 -1 0.04 0.52
 3 11 2 3.29 0.5
 -3 -11 -2 4.6 0.6
 3 11 3 -0.58 0.49
 -3 -11 -3 0.37 0.63
 3 12 -15 0.17 0.46
 -3 -12 14 0.11 0.87
 3 12 -14 0.77 0.42
 3 12 -13 1.12 0.37
 -3 -12 12 0.36 0.63
 3 12 -12 -0.01 0.29
 -3 -12 11 0.04 0.28
 -3 -12 11 -0.21 0.61
 -3 -12 10 0.8 0.57
 -3 -12 9 0.15 0.56
 -3 -12 8 2.12 0.55
 3 12 -8 2.59 0.58
 3 12 -7 -0.33 0.52
 3 12 -6 0.38 0.53
 3 12 -5 1 0.5
 3 12 -4 1.48 0.52
 -3 -12 4 1.34 0.67
 3 12 -3 0.21 0.47
 -3 -12 3 0.47 0.67
 3 12 -2 0.39 0.48
 -3 -12 2 1.19 0.71
 3 12 -1 0.48 0.48
 3 12 0 0.67 0.46
 3 12 1 0.54 0.46
 3 12 2 -0.44 0.47
 -3 -13 12 1.2 0.63
 -3 -13 11 0.7 0.61
 -3 -13 10 0.09 0.59
 -3 -13 9 0.42 0.56
 -3 -13 8 0.62 0.54
 3 13 -8 -0.22 0.57
 3 13 -7 1.06 0.55
 3 13 -6 1.05 0.53
 3 13 -5 -0.09 0.49
 -3 -13 5 -0.49 0.69
 3 13 -4 -0.66 0.49
 -3 -13 4 1.26 0.7
 3 13 -3 -0.02 0.49
 3 13 -2 -0.38 0.46
 3 13 -1 1.23 0.47
 -3 -14 11 1.73 0.63
 -3 -14 10 -0.02 0.6
 -3 -14 9 0.26 0.57
 3 14 -7 0.43 0.53
 -3 -14 7 0.54 0.7
 3 14 -6 0 0.5
 -3 -14 6 -0.71 0.71
 3 14 -5 1.08 0.49
 3 14 -4 1.61 0.48
 3 14 -3 0.63 0.45
 4 -14 -2 -0.68 0.88
 4 -14 -1 -0.2 0.82
 4 -14 0 7.22 0.84
 4 -14 1 1.13 0.72
 4 -14 2 0.4 0.66
 4 -14 3 2.39 0.6
 4 -14 4 -0.46 0.49
 4 -14 5 -0.16 0.23
 4 -14 5 -0.5 0.4
 4 -14 6 -0.18 0.31
 4 -14 6 -0.43 0.31
 4 -14 7 -0.12 0.38
 4 -14 7 0.02 0.34
 4 -14 8 1.1 0.46
 4 -14 8 -0.23 0.36
 4 -14 9 0.78 0.55
 4 -14 9 1.12 0.4
 4 -14 10 -0.15 0.61
 -4 13 4 1.96 0.49
 -4 13 3 2 0.45
 4 -13 -3 1.84 0.89
 4 -13 -3 1.81 0.52
 4 -13 -2 5.25 0.85
 4 -13 -2 5.15 0.51
 4 -13 -1 4.07 0.8
 4 -13 -1 3.84 0.43
 4 -13 0 2.03 0.33
 4 -13 0 2.82 0.74
 4 -13 1 5.97 0.69
 4 -13 1 2.36 0.18
 4 -13 1 2.32 0.19
 4 -13 2 0.53 0.61
 4 -13 3 1.59 0.52
 4 -13 4 0.51 0.42
 4 -13 5 0.84 0.29
 4 -13 5 0.16 0.32
 4 -13 6 0.73 0.35
 4 -13 6 0.4 0.33
 4 -13 7 -0.26 0.42
 4 -13 7 0.77 0.35
 4 -13 8 1.9 0.52
 4 -13 8 1.32 0.38
 4 -13 9 2.12 0.58
 4 -13 10 0.66 0.58
 4 -13 11 0.1 0.62
 -4 12 7 0.06 0.58
 -4 12 6 0.52 0.55
 4 -12 -6 1.72 0.65
 -4 12 5 -0.05 0.51
 4 -12 -5 -1.29 0.62
 4 -12 -4 0.05 0.88
 -4 12 4 0.35 0.46
 4 -12 -4 0.38 0.55
 4 -12 -3 1.22 0.83
 -4 12 3 0.62 0.44
 4 -12 -3 0.3 0.5
 4 -12 -2 0.54 0.76
 4 -12 -1 -0.15 0.72
 4 -12 0 -0.37 0.67
 4 -12 1 0.04 0.6
 4 -12 2 1.93 0.55
 4 -12 2 0.26 0.13
 4 -12 3 1.2 0.46
 4 -12 4 12.64 0.51
 4 -12 4 10.6 0.59
 4 -12 4 11.18 0.55
 4 -12 5 13.14 0.59
 4 -12 5 12.78 0.6
 4 -12 6 5.98 0.46
 4 -12 6 5.67 0.42
 4 -12 7 4.87 0.49
 4 -12 8 5.32 0.56
 4 -12 9 0.05 0.56
 4 -12 10 -0.43 0.6
 4 -12 11 0.58 0.64
 -4 12 -12 0.51 0.52
 -4 12 -13 1.57 0.58
 -4 12 -14 0.23 0.6
 4 -11 -9 -0.15 0.77
 4 -11 -8 1.83 0.73
 4 -11 -7 0.9 0.68
 -4 11 7 -0.12 0.57
 4 -11 -6 -0.17 0.64
 -4 11 6 0.62 0.52
 4 -11 -5 1.85 0.9
 -4 11 5 1.79 0.5
 4 -11 -5 2.32 0.6
 -4 11 4 0.45 0.47
 4 -11 -4 0.04 0.83
 -4 11 3 1.11 0.43
 4 -11 -3 0.28 0.76
 -4 11 2 0.27 0.41
 4 -11 -2 -0.48 0.71
 4 -11 -1 3.99 0.69
 4 -11 0 1.95 0.61
 4 -11 1 0.67 0.56
 4 -11 2 40.16 1.23
 4 -11 2 27.81 1.11
 4 -11 3 1.95 0.23
 4 -11 3 3.72 0.34
 4 -11 3 3.96 0.42
 4 -11 3 3.16 0.25
 4 -11 4 -0.38 0.32
 4 -11 4 0.14 0.29
 4 -11 4 -0.64 0.32
 4 -11 5 0.52 0.33
 4 -11 5 0.3 0.33
 4 -11 6 -0.03 0.4
 4 -11 7 0.06 0.48
 4 -11 8 2.03 0.53
 4 -11 9 -0.69 0.56
 4 -11 10 0.91 0.59
 -4 11 -10 0.66 0.48
 4 -11 10 0.39 0.73
 4 -11 11 -0.06 0.63
 -4 11 -11 0.49 0.52
 -4 11 -12 -0.08 0.57
 -4 11 -13 -0.57 0.61
 -4 11 -14 0.49 0.65
 -4 11 -15 1.17 0.7
 4 -10 -9 -0.64 0.76
 4 -10 -8 1.34 0.71
 -4 10 8 0.94 0.6
 4 -10 -7 0.6 0.66
 -4 10 7 -0.77 0.76
 -4 10 7 -0.09 0.56
 -4 10 6 1.82 0.7
 -4 10 6 1.97 0.54
 4 -10 -6 1.8 0.9
 -4 10 5 6.33 0.71
 -4 10 5 5.76 0.55
 4 -10 -5 6.92 0.88
 4 -10 -4 -0.35 0.76
 -4 10 4 0.12 0.45
 -4 10 4 -0.67 0.63
 -4 10 3 4.76 0.47
 4 -10 -3 6.1 0.75
 -4 10 2 0 0.4
 4 -10 -2 -0.82 0.66
 4 -10 -1 1.1 0.62
 4 -10 0 3.51 0.58
 4 -10 1 3.68 0.52
 4 -10 2 0.45 0.43
 4 -10 2 0.14 0.32
 4 -10 2 -0.05 0.24
 4 -10 2 0.29 0.15
 4 -10 3 4.49 0.3
 4 -10 3 5.31 0.4
 4 -10 3 5.79 0.38
 4 -10 3 5 0.33
 4 -10 4 4.23 0.36
 4 -10 4 3.21 0.3
 4 -10 4 3.87 0.35
 4 -10 5 4.72 0.38
 4 -10 5 5.36 0.41
 4 -10 6 1.08 0.44
 4 -10 7 5.19 0.53
 4 -10 8 0.45 0.52
 -4 10 -9 5.7 0.54
 4 -10 9 5.37 0.63
 4 -10 10 -0.17 0.59
 -4 10 -10 0.31 0.52
 4 -10 11 0.35 0.64
 -4 10 -11 1.61 0.6
 -4 10 -12 0.03 0.63
 -4 10 -13 -0.38 0.68
 -4 10 -14 -0.03 0.71
 4 -9 -10 2.42 0.8
 -4 9 9 1.12 0.8
 -4 9 9 0.05 0.63
 4 -9 -9 0.02 0.74
 -4 9 9 0.56 0.43
 -4 9 8 5.19 0.64
 -4 9 8 4.71 0.77
 4 -9 -8 6.69 0.74
 -4 9 8 4.64 0.43
 -4 9 7 -0.31 0.67
 4 -9 -7 -0.02 0.9
 -4 9 7 -0.5 0.32
 -4 9 7 -0.15 0.55
 -4 9 6 -0.52 0.62
 4 -9 -6 0.55 0.83
 -4 9 6 -0.03 0.22
 -4 9 6 0 0.51
 4 -9 -5 3.01 0.79
 -4 9 5 2.37 0.61
 -4 9 5 2.82 0.5
 4 -9 -4 0.36 0.71
 -4 9 4 0.4 0.55
 -4 9 4 0.34 0.43
 4 -9 -3 -0.78 0.66
 -4 9 3 0.14 0.52
 -4 9 3 -0.07 0.41
 4 -9 -2 -0.16 0.61
 -4 9 2 0.38 0.48
 -4 9 2 0.67 0.38
 4 -9 -1 0.72 0.54
 -4 9 1 0.68 0.36
 4 -9 0 17.14 0.83
 4 -9 1 5.57 0.41
 4 -9 1 6.02 0.52
 4 -9 2 4.28 0.31
 4 -9 2 3.25 0.27
 4 -9 2 4.55 0.37
 4 -9 2 4.9 0.42
 4 -9 3 3.67 0.36
 4 -9 3 3.45 0.31
 4 -9 3 3.01 0.29
 4 -9 4 3.66 0.37
 4 -9 4 3.11 0.34
 4 -9 5 2.49 0.38
 4 -9 6 -0.01 0.4
 -4 9 -7 20.11 0.87
 -4 9 -8 6.3 0.54
 -4 9 -9 18.12 0.89
 -4 9 -10 0.84 0.59
 -4 9 -11 6.23 0.68
 -4 9 -12 1.46 0.67
 -4 9 -13 1.85 0.71
 -4 9 -14 -0.09 0.74
 -4 8 10 2.39 0.52
 4 -8 -10 3.42 0.8
 -4 8 9 2.89 0.76
 -4 8 9 3.12 0.63
 -4 8 9 3.36 0.49
 4 -8 -9 3.4 0.73
 -4 8 8 2.66 0.69
 4 -8 -8 1.6 0.93
 -4 8 8 1.22 0.44
 -4 8 8 1.14 0.57
 -4 8 7 3.64 0.66
 4 -8 -7 3 0.87
 -4 8 7 2.29 0.39
 -4 8 7 2.48 0.54
 -4 8 6 5.53 0.65
 -4 8 6 5.39 0.37
 4 -8 -6 6.05 0.83
 -4 8 6 5.26 0.55
 -4 8 5 1.52 0.57
 -4 8 5 1.11 0.22
 -4 8 5 1.65 0.46
 4 -8 -5 1.75 0.75
 -4 8 4 0.35 0.42
 4 -8 -4 0.28 0.68
 -4 8 4 0.02 0.51
 4 -8 -3 0.12 0.62
 -4 8 3 -0.11 0.38
 -4 8 3 -0.39 0.48
 -4 8 2 27.95 1.11
 4 -8 -2 27.96 1.2
 -4 8 2 29.19 1.14
 4 -8 -1 0.07 0.5
 -4 8 1 0.37 0.33
 -4 8 1 -0.65 0.38
 -4 8 0 3.28 0.38
 4 -8 0 2.94 0.36
 4 -8 0 3.89 0.48
 4 -8 1 0.83 0.31
 4 -8 1 0.57 0.41
 4 -8 2 0.45 0.29
 4 -8 2 -0.1 0.31
 4 -8 3 1.58 0.34
 4 -8 3 1.99 0.31
 4 -8 4 0.93 0.34
 4 -8 5 1.51 0.38
 4 -8 6 3.03 0.43
 -4 8 -6 2.7 0.42
 -4 8 -7 20.14 0.89
 -4 8 -8 7.81 0.6
 4 -8 8 5.66 0.71
 -4 8 -9 11.7 0.74
 -4 8 -10 1.91 0.6
 -4 8 -11 3.47 0.66
 -4 8 -12 -0.18 0.67
 -4 8 -13 0.09 0.74
 -4 8 -14 0.21 0.77
 -4 7 11 0.95 0.57
 4 -7 -11 2.02 0.8
 -4 7 10 2.76 0.54
 4 -7 -10 2.61 0.75
 -4 7 9 2 0.49
 4 -7 -9 1.88 0.95
 -4 7 8 -0.52 0.55
 -4 7 8 0.59 0.43
 4 -7 -8 0.4 0.87
 -4 7 7 16.58 0.85
 4 -7 -7 18.25 1.08
 -4 7 7 16.65 0.91
 -4 7 7 17.39 0.76
 -4 7 6 15.51 0.79
 -4 7 6 16.83 0.7
 -4 7 6 15.62 0.85
 4 -7 -6 16.08 1
 -4 7 5 7.85 0.4
 -4 7 5 8.55 0.56
 4 -7 -5 8.26 0.77
 -4 7 5 7.86 0.62
 -4 7 4 24.73 1.01
 4 -7 -4 23.57 1.12
 -4 7 4 25.02 1.06
 -4 7 3 5.99 0.44
 4 -7 -3 5.8 0.62
 -4 7 3 6.61 0.52
 -4 7 2 19.18 0.82
 4 -7 -2 19.67 0.92
 -4 7 2 20.81 0.84
 4 -7 -1 5.03 0.52
 -4 7 1 4.9 0.39
 -4 7 1 5.87 0.41
 4 -7 0 10.44 0.59
 4 -7 0 10.76 0.53
 -4 7 0 11.31 0.51
 4 -7 1 22 0.87
 4 -7 1 20.72 0.85
 4 -7 2 13.33 0.58
 4 -7 2 12.06 0.57
 4 -7 3 11.73 0.54
 4 -7 4 0.33 0.35
 -4 7 -5 2.59 0.4
 4 -7 5 2.09 0.39
 -4 7 -6 0.23 0.42
 4 -7 6 0.84 0.44
 -4 7 -7 31.08 1.25
 4 -7 7 29.04 1.31
 4 -7 7 31.04 1.23
 -4 7 -8 2.1 0.54
 -4 7 -9 8.57 0.67
 -4 7 -10 1.75 0.62
 -4 7 -11 1.63 0.67
 -4 7 -12 1.78 0.72
 -4 7 -13 0.28 0.76
 -4 6 13 1.36 0.67
 4 -6 -12 1.3 0.83
 -4 6 12 0.27 0.63
 4 -6 -11 0.64 0.76
 -4 6 11 0.54 0.6
 -4 6 10 1.56 0.56
 -4 6 9 8.83 0.62
 4 -6 -9 8.84 0.98
 -4 6 8 12.08 0.66
 4 -6 -8 12.51 0.99
 -4 6 7 4.88 0.56
 -4 6 7 4.75 0.44
 4 -6 -7 5.13 0.8
 -4 6 6 14.4 0.71
 -4 6 6 13.29 0.77
 4 -6 -6 14.41 0.92
 -4 6 6 14.19 0.64
 -4 6 5 2.19 0.43
 4 -6 -5 2.87 0.65
 -4 6 5 2.59 0.3
 -4 6 5 3.31 0.5
 -4 6 4 1 0.37
 -4 6 4 0.84 0.22
 4 -6 -4 -0.04 0.58
 -4 6 4 0.91 0.44
 -4 6 3 0.49 0.35
 -4 6 3 0.33 0.41
 4 -6 -3 -0.16 0.53
 -4 6 2 11.23 0.55
 4 -6 -2 11.35 0.67
 -4 6 2 11.95 0.58
 -4 6 1 9.47 0.48
 -4 6 1 9.28 0.47
 4 -6 -1 9.64 0.47
 4 -6 -1 7.96 0.36
 4 -6 -1 8.47 0.56
 4 -6 0 -0.3 0.31
 -4 6 0 0.16 0.28
 4 -6 0 -0.12 0.4
 -4 6 -1 0.92 0.23
 4 -6 1 1.19 0.3
 4 -6 1 0.88 0.3
 4 -6 2 0.38 0.32
 4 -6 3 0.97 0.33
 4 -6 4 0.12 0.37
 -4 6 -4 0.09 0.36
 -4 6 -5 12.41 0.64
 4 -6 5 13.48 0.64
 4 -6 6 39.99 1.51
 -4 6 -6 40.07 1.52
 4 -6 6 36.58 1.57
 -4 6 -7 1.36 0.49
 4 -6 7 1.34 0.5
 -4 6 -8 0.48 0.53
 -4 6 -9 29.72 1.29
 -4 6 -10 1.9 0.65
 -4 6 -11 0.19 0.68
 -4 6 -12 0.21 0.72
 -4 6 -13 0.63 0.79
 -4 5 13 2.45 0.72
 -4 5 12 0.21 0.78
 4 -5 -12 0.39 0.78
 -4 5 12 -0.73 0.66
 -4 5 11 0.01 0.6
 -4 5 11 0.11 0.73
 -4 5 10 4.94 0.61
 4 -5 -10 4.53 0.96
 -4 5 10 4.75 0.74
 4 -5 -9 12.89 1.02
 -4 5 9 11.98 0.72
 4 -5 -8 1.38 0.79
 -4 5 8 1.86 0.48
 4 -5 -7 9.84 0.86
 -4 5 7 11.49 0.59
 4 -5 -6 4.24 0.69
 -4 5 6 3.91 0.47
 -4 5 6 4.23 0.41
 4 -5 -5 0.46 0.6
 -4 5 5 0.53 0.3
 -4 5 5 0.77 0.39
 -4 5 4 115.7 4.1
 -4 5 4 111.96 4.13
 4 -5 -4 112.76 4.18
 -4 5 4 115.2 4.15
 4 -5 -3 1.93 0.52
 -4 5 3 1.98 0.35
 -4 5 3 2.4 0.42
 -4 5 2 3.12 0.4
 4 -5 -2 1.8 0.33
 4 -5 -2 2.46 0.49
 -4 5 2 2.1 0.35
 4 -5 -2 2.17 0.23
 -4 5 1 0.89 0.32
 4 -5 -1 0.77 0.21
 -4 5 1 0.79 0.31
 4 -5 -1 0.73 0.3
 -4 5 0 1.42 0.29
 4 -5 0 0.92 0.3
 -4 5 -1 22.56 0.84
 4 -5 1 21.92 0.89
 4 -5 1 22.28 0.88
 4 -5 2 33.03 1.25
 4 -5 3 5.34 0.41
 -4 5 -3 5.4 0.43
 4 -5 4 3.92 0.42
 -4 5 -4 3.57 0.42
 -4 5 -5 0.28 0.43
 4 -5 5 0.95 0.63
 4 -5 5 1.03 0.42
 4 -5 6 0.65 0.47
 -4 5 -6 0.29 0.45
 -4 5 -6 0.81 0.31
 -4 5 -7 69.04 2.61
 4 -5 7 66.89 2.59
 -4 5 -7 71.62 2.55
 -4 5 -8 10.43 0.71
 -4 5 -8 10.34 0.62
 -4 5 -9 6.59 0.67
 -4 5 -9 5.9 0.6
 -4 5 -10 1 0.65
 -4 5 -10 0.09 0.61
 -4 5 -11 6.73 0.77
 -4 5 -12 -0.1 0.74
 -4 5 -13 2.29 0.82
 -4 4 13 0.9 0.69
 -4 4 13 -0.09 0.8
 4 -4 -13 0.85 0.82
 -4 4 12 0.84 0.77
 -4 4 12 0.25 0.64
 -4 4 11 3.07 0.61
 -4 4 11 4.19 0.73
 4 -4 -10 13.63 1.09
 -4 4 10 14.13 0.9
 -4 4 10 16.11 0.82
 -4 4 9 6.26 0.69
 -4 4 9 6.49 0.59
 4 -4 -9 7.42 0.89
 -4 4 8 3.4 0.5
 4 -4 -8 3.15 0.77
 -4 4 7 -0.13 0.41
 4 -4 -7 -0.03 0.66
 -4 4 6 0.59 0.36
 4 -4 -6 0.52 0.62
 4 -4 -5 45.2 1.8
 -4 4 5 44.14 1.72
 -4 4 5 47.3 1.69
 -4 4 4 1.31 0.28
 4 -4 -4 1.5 0.55
 -4 4 4 0.57 0.35
 -4 4 3 28.35 1.06
 4 -4 -3 27.14 1.13
 -4 4 3 25.77 0.99
 4 -4 -3 26.32 0.99
 4 -4 -2 64.12 2.32
 -4 4 2 66.38 2.35
 4 -4 -2 62.91 2.34
 4 -4 -1 0.6 0.3
 -4 4 1 0.79 0.34
 4 -4 -1 0.6 0.25
 -4 4 0 0.44 0.3
 4 -4 0 -0.1 0.29
 4 -4 1 2.53 0.35
 4 -4 2 0.22 0.36
 4 -4 3 2.92 0.38
 -4 4 -3 2.56 0.21
 4 -4 3 3.01 0.7
 -4 4 -3 2.47 0.38
 4 -4 4 0.39 0.4
 -4 4 -4 -0.09 0.4
 4 -4 4 0.06 0.68
 -4 4 -5 2.87 0.31
 -4 4 -5 2.94 0.45
 4 -4 5 3.62 0.46
 4 -4 6 6.87 0.58
 -4 4 -6 7.93 0.45
 -4 4 -6 7.05 0.58
 4 -4 7 2.36 0.54
 -4 4 -7 2.86 0.43
 -4 4 -7 2.09 0.54
 -4 4 -8 3.71 0.52
 -4 4 -8 3.22 0.59
 -4 4 -9 0.84 0.57
 -4 4 -9 0.47 0.61
 -4 4 -10 -0.02 0.63
 -4 4 -10 0.61 0.65
 -4 4 -11 -0.26 0.71
 -4 4 -11 -1.24 0.72
 -4 4 -12 0.45 0.78
 -4 4 -12 2.3 0.77
 -4 4 -13 1.03 0.85
 -4 3 13 0.38 0.79
 -4 3 13 0.12 0.68
 -4 3 12 -0.2 0.63
 -4 3 12 -0.3 0.73
 -4 3 11 17 0.89
 -4 3 11 16.59 0.97
 -4 3 10 16.61 0.84
 -4 3 10 14.69 0.9
 4 -3 -9 13.72 0.98
 -4 3 9 13.99 0.76
 -4 3 9 13.63 0.82
 4 -3 -8 9.41 0.83
 -4 3 8 10.1 0.7
 -4 3 8 11.61 0.64
 4 -3 -7 3.12 0.67
 -4 3 7 2.78 0.43
 -4 3 6 38.65 1.45
 4 -3 -6 37.53 1.56
 -4 3 5 1.76 0.35
 4 -3 -5 1.38 0.55
 -4 3 4 13.79 0.6
 4 -3 -4 13.82 0.59
 -4 3 3 0.38 0.27
 4 -3 -3 0.34 0.28
 -4 3 2 47.36 1.71
 4 -3 -2 45.02 1.67
 4 -3 -2 45.85 1.69
 4 -3 -1 9.13 0.45
 4 -3 0 1.03 0.3
 4 -3 1 19.03 0.79
 4 -3 2 2.62 0.39
 4 -3 2 2.99 0.74
 -4 3 -3 12.61 0.52
 4 -3 3 12.47 0.62
 4 -3 3 12 0.86
 -4 3 -4 15.25 0.64
 4 -3 4 15.36 0.72
 -4 3 -5 1.13 0.34
 4 -3 5 1.04 0.47
 -4 3 -6 16.06 0.73
 4 -3 6 17.24 0.81
 4 -3 7 2.21 0.55
 -4 3 -7 2.14 0.48
 -4 3 -8 1.62 0.6
 -4 3 -8 1.3 0.52
 -4 3 -9 1.19 0.64
 -4 3 -9 0.28 0.59
 -4 3 -10 1.19 0.67
 -4 3 -10 0.67 0.65
 -4 3 -11 3.54 0.76
 -4 3 -11 3.23 0.74
 -4 3 -12 0.29 0.77
 -4 3 -12 0.29 0.8
 -4 3 -13 2.18 0.91
 -4 2 14 -1.11 0.74
 -4 2 14 0.38 0.82
 4 -2 -14 -0.62 0.82
 -4 2 13 1.49 0.77
 -4 2 13 0.64 0.68
 -4 2 12 4.9 0.76
 -4 2 12 4.09 0.67
 -4 2 11 24.6 1.1
 -4 2 11 23.77 1.16
 -4 2 10 21.18 0.97
 -4 2 10 20.36 1.03
 -4 2 9 17.2 0.83
 -4 2 9 16.02 0.87
 -4 2 8 7.87 0.55
 -4 2 8 6.34 0.61
 -4 2 7 10.58 0.56
 -4 2 7 9.28 0.64
 -4 2 6 0.02 0.38
 4 -2 -5 2.66 0.37
 -4 2 5 2.33 0.36
 -4 2 4 9.85 0.51
 4 -2 -4 10.66 0.51
 4 -2 -3 21.41 0.83
 4 -2 -3 20.92 0.83
 -4 2 3 21.61 0.84
 -4 2 3 20.17 0.82
 4 -2 -2 89.38 3.23
 -4 2 2 88.64 3.23
 4 -2 -2 90.36 3.22
 4 -2 -1 2.39 0.3
 4 -2 0 24.65 1.23
 4 -2 0 25.63 1
 4 -2 1 124.93 4.45
 4 -2 1 120.68 4.51
 4 -2 2 75.65 2.76
 -4 2 -3 22.51 1.09
 4 -2 3 21.97 0.9
 -4 2 -3 20.89 0.84
 -4 2 -4 8.51 0.8
 4 -2 4 9.33 0.57
 -4 2 -4 9.4 0.49
 -4 2 -5 28.24 1.28
 -4 2 -5 29.28 1.13
 4 -2 5 27.97 1.17
 4 -2 6 14.69 0.75
 -4 2 -6 12.55 0.9
 -4 2 -6 13.91 0.69
 -4 2 -7 1.45 0.5
 -4 2 -7 0.76 0.76
 -4 2 -8 0.71 0.75
 -4 2 -8 2 0.58
 -4 2 -9 3.21 0.63
 -4 2 -10 2.4 0.69
 -4 2 -11 3.28 0.79
 -4 2 -12 1.06 0.84
 -4 1 15 -1.21 0.85
 4 -1 -15 0.56 1.02
 -4 1 14 0.63 0.75
 -4 1 14 2.34 0.81
 -4 1 13 7.01 0.76
 -4 1 13 7.62 0.83
 -4 1 12 1.41 0.64
 -4 1 12 1.87 0.71
 -4 1 11 4.23 0.62
 -4 1 11 3.61 0.69
 -4 1 10 22.75 1.02
 -4 1 10 21.95 1.05
 -4 1 9 6.54 0.58
 -4 1 9 5.67 0.64
 -4 1 8 2.06 0.48
 -4 1 8 1.73 0.52
 -4 1 7 8.7 0.62
 -4 1 7 9.92 0.55
 -4 1 6 6.37 0.47
 4 -1 -6 5.75 0.44
 -4 1 6 4.86 0.54
 4 -1 -5 18.18 0.75
 -4 1 5 17.88 0.76
 -4 1 5 19.34 0.77
 -4 1 5 16.26 0.85
 -4 1 4 7.13 0.41
 4 -1 -4 6.47 0.44
 4 -1 -3 20.42 0.81
 4 -1 -3 19.99 0.81
 -4 1 3 20.62 0.81
 4 -1 -2 243.1 8.65
 -4 1 2 243.6 8.65
 4 -1 -2 239.26 8.65
 4 -1 -2 241.67 8.7
 4 -1 -1 7 0.83
 4 -1 -1 6.7 0.39
 4 -1 0 51.41 1.99
 4 -1 0 50.67 1.88
 4 -1 1 13.98 0.65
 -4 1 -1 13.4 0.63
 4 -1 2 6.22 0.46
 -4 1 -2 5.46 0.45
 -4 1 -2 7.78 0.87
 -4 1 -3 26.71 1.25
 -4 1 -3 25.04 0.99
 4 -1 3 25.75 1.03
 -4 1 -3 24.17 1.03
 4 -1 4 0.98 0.43
 -4 1 -4 0.54 0.44
 -4 1 -4 1.53 0.79
 -4 1 -4 0.74 0.36
 -4 1 -5 8.83 0.57
 4 -1 5 9.03 0.62
 -4 1 -5 10.58 0.62
 -4 1 -5 10.38 0.87
 -4 1 -6 1.48 0.47
 -4 1 -6 0.92 0.86
 4 -1 6 1.24 0.53
 -4 1 -7 1.05 0.56
 -4 1 -7 2.29 0.9
 -4 1 -8 1.28 0.58
 -4 1 -8 0.39 0.92
 -4 1 -9 0.91 0.93
 -4 1 -9 0.63 0.67
 -4 1 -10 1.32 0.87
 -4 1 -10 0.4 0.71
 -4 1 -11 3.13 0.83
 4 0 -15 1.23 0.95
 -4 0 15 3.26 0.85
 -4 0 14 0.56 0.78
 -4 0 14 -0.12 0.72
 4 0 -14 0.33 0.95
 -4 0 13 7.55 0.75
 4 0 -13 6.73 0.99
 -4 0 12 14.53 0.87
 -4 0 12 14.47 0.91
 -4 0 11 2.92 0.61
 -4 0 11 2.22 0.65
 -4 0 10 2.83 0.58
 -4 0 10 3.46 0.62
 -4 0 9 1.64 0.51
 -4 0 9 1.87 0.57
 -4 0 8 0.25 0.43
 -4 0 8 0.31 0.52
 4 0 -7 2.27 0.41
 -4 0 7 1.9 0.52
 -4 0 7 1.94 0.43
 -4 0 6 8.71 0.65
 4 0 -6 9.75 0.53
 4 0 -6 8.42 0.85
 -4 0 5 0.4 0.34
 4 0 -5 -0.12 0.39
 -4 0 4 4.83 0.37
 4 0 -4 5.16 0.41
 -4 0 3 74.76 2.68
 4 0 -3 73.44 2.69
 4 0 -2 11.13 0.82
 -4 0 2 9.49 0.8
 4 0 -2 9.89 0.51
 -4 0 2 11.34 0.49
 4 0 -1 23.44 0.94
 -4 0 0 16.32 0.69
 4 0 0 14.56 0.69
 -4 0 -1 0.88 0.38
 4 0 1 0.84 0.38
 4 0 2 -0.17 0.39
 -4 0 -2 -0.11 0.39
 -4 0 -3 12.38 0.63
 -4 0 -3 12.61 0.66
 4 0 3 13.62 0.66
 -4 0 -4 15.83 0.77
 -4 0 -4 17.54 0.81
 4 0 4 17.94 0.81
 4 0 5 0.49 0.51
 -4 0 -5 1.05 0.48
 -4 0 -5 0.38 0.49
 4 0 6 14.62 0.79
 -4 0 -6 14.81 0.79
 -4 0 -6 12.94 0.77
 -4 0 -7 0.99 0.58
 -4 0 -7 1.34 0.6
 -4 0 -8 -0.05 0.62
 -4 0 -8 0.55 0.64
 -4 0 -9 0.56 0.7
 -4 0 -9 0.54 0.71
 -4 0 -10 -0.04 0.76
 -4 0 -10 -0.12 0.98
 -4 0 -10 1.44 0.76
 -4 0 -11 -0.11 0.99
 -4 0 -11 1.16 0.81
 -4 -1 16 2.23 0.88
 -4 -1 15 2.54 0.84
 -4 -1 14 0.13 0.76
 4 1 -14 -0.11 0.84
 -4 -1 14 0.07 0.72
 -4 -1 13 3.81 0.74
 -4 -1 13 5.29 0.72
 4 1 -13 4.8 0.92
 4 1 -12 16.43 1.14
 -4 -1 12 17.45 1.01
 -4 -1 12 20.4 0.98
 -4 -1 11 2.33 0.67
 -4 -1 11 2.02 0.61
 4 1 -11 1.84 0.9
 -4 -1 10 6.18 0.66
 -4 -1 10 6.26 0.62
 4 1 -10 5.73 0.88
 -4 -1 9 1.87 0.58
 4 1 -9 1.53 0.79
 -4 -1 9 1.47 0.5
 4 1 -8 10.82 0.91
 -4 -1 8 11.12 0.72
 4 1 -8 11.84 0.62
 4 1 -7 3.57 0.43
 4 1 -7 2.71 0.84
 -4 -1 7 3.89 0.56
 -4 -1 6 57.34 2.06
 4 1 -6 56.58 2.07
 4 1 -6 48.6 2.2
 4 1 -5 16.9 0.75
 -4 -1 5 17.87 0.73
 4 1 -4 6.4 0.43
 -4 -1 4 6.12 0.8
 -4 -1 4 5.97 0.38
 -4 -1 3 142.59 5.13
 -4 -1 3 142.9 5.21
 -4 -1 3 140.48 5.15
 4 1 -3 146.24 5.14
 4 1 -2 40.6 1.5
 -4 -1 2 39.86 1.66
 -4 -1 0 12.35 0.59
 -4 -1 -1 -0.05 0.38
 -4 -1 -2 10.99 0.6
 -4 -1 -3 11.63 0.63
 -4 -1 -3 12.71 0.66
 -4 -1 -4 5.73 0.51
 -4 -1 -4 5.56 0.54
 -4 -1 -5 0.99 0.52
 -4 -1 -5 0.7 0.52
 -4 -1 -6 20.35 1
 -4 -1 -6 21.79 1.01
 -4 -1 -7 0.83 0.62
 -4 -1 -8 2.65 0.69
 -4 -1 -8 1.68 0.68
 -4 -1 -9 1.04 0.75
 -4 -1 -9 0.02 0.72
 -4 -1 -10 0.42 0.81
 -4 -1 -10 1.65 0.78
 -4 -2 16 4.21 0.89
 4 2 -16 4.25 0.88
 -4 -2 15 0.39 0.8
 -4 -2 14 3.54 0.78
 -4 -2 14 2.91 0.74
 -4 -2 13 0.12 0.69
 -4 -2 13 0.01 0.71
 -4 -2 12 3.66 0.67
 -4 -2 12 2.76 0.71
 -4 -2 11 20.67 1.05
 -4 -2 10 12.68 0.81
 -4 -2 9 45.57 1.8
 4 2 -8 9.76 0.57
 -4 -2 8 8.4 0.69
 4 2 -7 5.18 0.47
 -4 -2 6 22.88 1.26
 4 2 -6 27.38 1.05
 -4 -2 6 25.73 1.01
 -4 -2 6 26.07 1.05
 -4 -2 5 22.27 0.87
 -4 -2 5 21.35 0.91
 4 2 -5 22.44 0.91
 -4 -2 5 21.07 1.17
 -4 -2 4 24.16 1.25
 -4 -2 4 25.68 1
 4 2 -4 27.23 1
 4 2 -4 26.37 1.03
 -4 -2 4 25.49 1.03
 -4 -2 3 0.08 0.27
 4 2 -3 -0.13 0.34
 -4 -2 3 0.11 0.35
 4 2 -3 0.1 0.27
 4 2 -2 6.73 0.36
 -4 -2 0 10.94 0.57
 -4 -2 -1 1.12 0.4
 -4 -2 -2 16.34 0.76
 -4 -2 -3 1.82 0.48
 -4 -2 -3 1.95 0.45
 -4 -2 -4 2.36 0.53
 -4 -2 -4 2.3 0.5
 -4 -2 -5 20.42 0.96
 -4 -2 -5 19.93 0.96
 -4 -2 -6 5.49 0.66
 -4 -2 -6 5.59 0.65
 -4 -2 -7 5.81 0.74
 -4 -2 -7 7.01 0.72
 -4 -2 -8 0.96 0.73
 -4 -2 -8 -0.09 0.7
 -4 -2 -9 -0.01 0.75
 -4 -2 -9 -0.24 0.74
 -4 -2 -10 1.66 0.8
 -4 -3 17 -0.85 0.91
 4 3 -16 0.78 0.82
 -4 -3 15 1.46 0.79
 -4 -3 14 6.73 0.81
 -4 -3 14 7.61 0.8
 -4 -3 13 3.88 0.75
 -4 -3 12 2.97 0.73
 -4 -3 11 8.12 0.75
 -4 -3 10 1.15 0.65
 4 3 -9 4.37 0.51
 -4 -3 9 4.03 0.66
 4 3 -8 2.55 0.45
 -4 -3 8 1.48 0.47
 4 3 -7 60.55 2.22
 -4 -3 7 60.16 2.22
 -4 -3 7 57.87 2.31
 -4 -3 6 2.5 0.84
 4 3 -6 1.83 0.44
 -4 -3 6 1.59 0.33
 -4 -3 6 1.69 0.41
 -4 -3 5 0.38 0.81
 -4 -3 5 0.67 0.39
 -4 -3 5 0.11 0.29
 -4 -3 4 46.8 1.76
 -4 -3 4 46.44 1.73
 4 3 -4 48.16 1.73
 4 3 -3 -0.23 0.26
 -4 -3 3 0.12 0.37
 4 3 -2 22.24 0.89
 4 3 -2 21.81 0.85
 4 3 -1 45.62 1.71
 -4 -3 0 20.58 0.88
 4 3 0 21.86 0.89
 4 3 1 0.12 0.4
 -4 -3 -1 0.36 0.41
 4 3 2 5.57 0.51
 -4 -3 -2 5.94 0.51
 -4 -3 -3 29.89 1.24
 4 3 3 30.13 1.23
 -4 -3 -4 2.86 0.56
 4 3 4 3.67 0.56
 -4 -3 -4 1.71 0.55
 -4 -3 -5 7 0.66
 -4 -3 -5 5.96 0.67
 -4 -3 -6 6.27 0.69
 -4 -3 -6 5.3 0.72
 -4 -3 -7 0.52 0.71
 -4 -3 -7 1.65 0.68
 -4 -3 -8 -0.75 0.78
 -4 -3 -8 -0.06 0.72
 -4 -3 -9 -0.11 0.77
 -4 -4 17 3.97 0.89
 4 4 -16 5.98 0.84
 -4 -4 16 5.18 0.89
 -4 -4 15 1.73 0.78
 -4 -4 14 -0.57 0.75
 -4 -4 13 -0.69 0.73
 -4 -4 12 13.35 0.91
 -4 -4 11 39.81 1.56
 -4 -4 11 36.95 1.61
 -4 -4 10 0.96 0.67
 -4 -4 10 1.37 0.55
 4 4 -9 2.14 0.49
 -4 -4 9 2.53 0.53
 -4 -4 8 6.62 0.89
 -4 -4 8 7.34 0.55
 -4 -4 7 16.51 0.74
 -4 -4 7 11.52 1.02
 -4 -4 7 16.15 0.68
 -4 -4 6 11.54 0.53
 -4 -4 6 11.53 0.61
 -4 -4 5 10.9 0.48
 -4 -4 5 9.42 0.56
 -4 -4 4 2.25 0.4
 4 4 -3 0.42 0.34
 4 4 -3 0.33 0.23
 4 4 -2 13.56 0.64
 4 4 -2 14.14 0.58
 4 4 -2 14.29 0.64
 4 4 -1 1.23 0.37
 -4 -4 1 1.48 0.38
 4 4 -1 1.76 0.38
 -4 -4 0 1.97 0.39
 4 4 0 1.88 0.39
 4 4 1 0.08 0.43
 -4 -4 -1 0.15 0.45
 4 4 2 -0.27 0.5
 -4 -4 -2 -0.69 0.47
 4 4 3 27.5 1.14
 -4 -4 -3 25.85 1.15
 -4 -4 -4 18.9 0.96
 -4 -4 -4 19.25 0.95
 -4 -4 -5 0.31 0.62
 -4 -4 -5 0.03 0.66
 -4 -4 -6 1.85 0.66
 -4 -4 -6 0.3 0.71
 -4 -4 -7 0.3 0.7
 -4 -4 -7 0.78 0.76
 -4 -4 -8 -0.24 0.74
 -4 -4 -9 0.22 0.82
 -4 -5 17 -0.52 0.85
 4 5 -17 -1.38 0.87
 -4 -5 16 0.02 0.8
 4 5 -16 -0.73 0.77
 -4 -5 15 0.16 0.79
 -4 -5 14 0.28 0.77
 -4 -5 13 12.52 0.82
 -4 -5 13 10.34 0.9
 -4 -5 12 4.01 0.79
 -4 -5 12 6.03 0.67
 -4 -5 11 7.71 0.81
 -4 -5 11 7.04 0.68
 -4 -5 10 17.88 0.89
 -4 -5 9 2.46 0.9
 -4 -5 9 3.67 0.53
 -4 -5 8 16.67 0.79
 -4 -5 8 15.91 1.11
 -4 -5 7 11.65 0.62
 -4 -5 7 10.64 0.53
 -4 -5 6 13.43 0.66
 -4 -5 6 13.32 0.57
 4 5 -5 16.84 0.77
 -4 -5 5 16.97 0.67
 -4 -5 5 16.61 0.76
 4 5 -4 5.28 0.4
 4 5 -4 5.97 0.46
 -4 -5 4 5.44 0.45
 4 5 -3 -0.07 0.22
 4 5 -3 -0.28 0.37
 4 5 -3 -0.01 0.34
 4 5 -2 -0.38 0.36
 4 5 -2 -0.06 0.34
 4 5 -2 0.05 0.24
 4 5 -1 7.57 0.49
 -4 -5 1 6.93 0.48
 4 5 -1 7.4 0.49
 -4 -5 0 16.6 0.77
 4 5 0 17.26 0.78
 -4 -5 -1 5.18 0.53
 4 5 1 6.19 0.54
 4 5 2 1.55 0.53
 -4 -5 -2 2.08 0.51
 -4 -5 -3 1.96 0.55
 -4 -5 -4 28.57 1.26
 -4 -5 -5 1.68 0.66
 -4 -5 -5 1.8 0.71
 -4 -5 -6 0.61 0.68
 -4 -5 -6 0.21 0.76
 -4 -5 -7 1.51 0.75
 -4 -5 -8 1.14 0.79
 -4 -6 18 -0.19 0.9
 4 6 -17 2.96 0.85
 -4 -6 17 3.22 0.86
 -4 -6 16 0.74 0.84
 4 6 -16 1.2 0.75
 -4 -6 15 -0.25 0.78
 -4 -6 14 1.74 0.71
 -4 -6 14 1.84 0.79
 -4 -6 13 2.38 0.68
 -4 -6 13 1.61 0.78
 -4 -6 12 1.27 0.65
 -4 -6 12 1.02 0.77
 -4 -6 11 1.22 0.61
 -4 -6 10 21.51 1.3
 -4 -6 10 22.33 1.01
 -4 -6 9 0.45 0.51
 -4 -6 9 1.1 0.95
 -4 -6 8 22.88 0.91
 -4 -6 8 23.19 0.99
 -4 -6 7 3.5 0.47
 -4 -6 7 3.87 0.33
 4 6 -7 3.72 0.49
 -4 -6 6 0.73 0.42
 4 6 -6 0.84 0.43
 -4 -6 6 0.76 0.25
 4 6 -5 19.82 0.86
 -4 -6 5 22.86 0.92
 4 6 -5 23.14 0.93
 4 6 -4 0.16 0.33
 4 6 -4 0.51 0.4
 4 6 -3 0.87 0.34
 4 6 -3 1.24 0.4
 4 6 -3 1 0.22
 4 6 -2 -0.41 0.36
 4 6 -2 -0.13 0.24
 4 6 -2 -0.3 0.39
 4 6 -1 -0.39 0.4
 -4 -6 1 0.02 0.39
 4 6 -1 0.56 0.39
 -4 -6 0 6.39 0.52
 4 6 0 6.68 0.52
 4 6 0 7.75 0.54
 4 6 1 3.79 0.54
 -4 -6 -1 4.03 0.59
 -4 -6 -1 3.09 0.53
 -4 -6 -2 8.39 0.65
 -4 -6 -3 15.89 0.86
 -4 -6 -4 1.02 0.63
 -4 -6 -5 0.59 0.66
 -4 -6 -6 3.39 0.74
 -4 -6 -7 2.24 0.77
 -4 -7 18 -0.99 0.9
 4 7 -17 0.9 0.79
 -4 -7 17 -0.16 0.84
 4 7 -16 1.37 0.73
 -4 -7 16 1.39 0.83
 -4 -7 15 1.35 0.81
 -4 -7 14 -0.29 0.79
 -4 -7 14 0.45 0.72
 -4 -7 13 0.87 0.81
 -4 -7 13 1.61 0.69
 -4 -7 12 -0.59 0.81
 -4 -7 12 -0.25 0.64
 -4 -7 11 0.56 0.6
 -4 -7 11 0 1
 4 7 -10 8.7 0.68
 -4 -7 10 7.9 1.12
 -4 -7 10 8.61 0.66
 -4 -7 9 7.09 0.46
 -4 -7 9 6.67 0.59
 4 7 -9 6.3 0.6
 -4 -7 8 0.61 0.32
 -4 -7 8 0.68 0.48
 4 7 -8 0.16 0.49
 -4 -7 7 0.33 0.45
 -4 -7 7 0.91 0.28
 4 7 -7 0.44 0.5
 4 7 -6 15.24 0.75
 -4 -7 6 14.46 0.72
 4 7 -5 0.78 0.48
 -4 -7 5 1.17 0.44
 4 7 -5 0.6 0.33
 4 7 -4 0.84 0.43
 4 7 -4 0.57 0.34
 4 7 -3 1.32 0.42
 4 7 -3 1.19 0.36
 4 7 -3 1.57 0.2
 4 7 -2 0.32 0.38
 4 7 -2 -0.09 0.41
 4 7 -2 0.38 0.23
 4 7 -1 3.4 0.47
 -4 -7 1 3.45 0.46
 4 7 -1 4.04 0.47
 -4 -7 0 -0.03 0.47
 -4 -7 0 0.09 0.58
 4 7 0 0.24 0.48
 4 7 0 0.57 0.46
 4 7 1 0.92 0.49
 -4 -7 -1 0.35 0.51
 -4 -7 -1 0.24 0.6
 -4 -7 -2 6.84 0.66
 -4 -7 -2 6.11 0.71
 -4 -7 -3 3.33 0.63
 -4 -7 -4 0.37 0.63
 -4 -7 -5 0.69 0.68
 -4 -7 -6 5.12 0.78
 -4 -7 -7 0.71 0.78
 -4 -8 17 4.57 0.91
 4 8 -17 5.97 0.78
 -4 -8 16 0.73 0.86
 4 8 -16 0.95 0.72
 -4 -8 15 -0.01 0.83
 -4 -8 14 1.5 0.83
 -4 -8 14 1.22 0.72
 -4 -8 13 6.81 0.92
 -4 -8 13 8.58 0.76
 -4 -8 12 -0.3 1.01
 -4 -8 12 0.7 0.64
 -4 -8 11 8.82 1.16
 -4 -8 11 9.07 0.71
 -4 -8 10 8 0.5
 -4 -8 10 7.81 0.49
 4 8 -10 6.73 0.66
 -4 -8 10 8.06 0.65
 4 8 -9 16.26 0.83
 -4 -8 9 14.71 0.67
 -4 -8 9 15.91 0.81
 4 8 -8 14.46 0.75
 -4 -8 8 12.69 0.58
 -4 -8 8 14.59 0.74
 -4 -8 7 0.52 0.48
 4 8 -7 0.12 0.52
 4 8 -6 7.86 0.58
 4 8 -6 6.31 0.44
 -4 -8 6 8.1 0.57
 4 8 -5 2.51 0.52
 4 8 -5 2.45 0.34
 4 8 -4 3.18 0.48
 4 8 -4 1.99 0.36
 4 8 -3 0.7 0.37
 4 8 -3 1.23 0.44
 4 8 -2 10.93 0.57
 4 8 -2 9.1 0.42
 4 8 -2 10.04 0.59
 4 8 -1 9.92 0.59
 -4 -8 1 8.75 0.72
 -4 -8 1 9.08 0.74
 4 8 -1 7.72 0.58
 -4 -8 0 2.78 0.51
 4 8 0 3.68 0.49
 -4 -8 0 3.39 0.64
 -4 -8 -1 0.66 0.52
 4 8 1 0.13 0.49
 -4 -8 -1 0.53 0.65
 -4 -8 -2 0.8 0.68
 -4 -8 -2 -0.23 0.57
 4 8 2 -0.1 0.51
 -4 -8 -3 -0.13 0.63
 -4 -8 -4 5.69 0.73
 -4 -8 -5 0.68 0.71
 -4 -8 -6 0.43 0.74
 4 9 -18 1.61 0.75
 -4 -9 17 3.78 0.89
 4 9 -17 2.84 0.73
 -4 -9 16 2.33 0.89
 4 9 -16 3.03 0.69
 -4 -9 15 1.23 0.85
 4 9 -15 0.5 0.62
 -4 -9 14 1.49 0.9
 -4 -9 13 1.55 0.67
 -4 -9 13 0.58 1
 -4 -9 12 -0.17 0.63
 -4 -9 12 0.28 1.15
 -4 -9 11 1.81 0.43
 -4 -9 11 2.67 0.61
 -4 -9 10 0.24 0.35
 4 9 -10 0.47 0.59
 -4 -9 10 0.18 0.57
 -4 -9 9 3.09 0.33
 -4 -9 9 2.95 0.57
 4 9 -9 3.68 0.6
 -4 -9 8 0.07 0.51
 4 9 -8 0.09 0.53
 4 9 -7 1.24 0.32
 4 9 -7 1.9 0.55
 -4 -9 7 1.75 0.5
 4 9 -6 0.21 0.31
 -4 -9 6 -0.12 0.5
 4 9 -6 0.04 0.51
 4 9 -5 1.49 0.51
 4 9 -5 1.68 0.33
 4 9 -4 11.01 0.64
 4 9 -4 9.13 0.52
 4 9 -3 11.14 0.66
 4 9 -3 11.84 0.6
 4 9 -2 0.6 0.48
 -4 -9 1 1.68 0.64
 4 9 -1 1.85 0.48
 -4 -9 0 1.4 0.5
 -4 -9 0 0.2 0.66
 4 9 0 -0.01 0.48
 -4 -9 -1 1.24 0.53
 -4 -9 -1 1.04 0.7
 4 9 1 1.01 0.49
 4 9 2 -0.91 0.54
 -4 -9 -2 -0.37 0.58
 4 9 3 0.3 0.54
 -4 -9 -3 0.62 0.64
 4 9 4 1.56 0.57
 -4 -9 -4 1.89 0.71
 -4 -9 -5 0.65 0.74
 4 10 -18 0.06 0.68
 4 10 -17 0.78 0.66
 4 10 -16 0.07 0.61
 -4 -10 16 0.12 0.87
 4 10 -15 0.22 0.58
 -4 -10 15 -0.95 0.88
 4 10 -14 2.19 0.56
 -4 -10 14 3.15 0.91
 -4 -10 13 3.97 1.15
 -4 -10 13 5.58 0.71
 -4 -10 12 6.55 0.7
 -4 -10 12 5.69 1.21
 -4 -10 12 6 0.49
 -4 -10 12 5.92 0.5
 -4 -10 11 8.94 0.71
 -4 -10 11 7.78 0.49
 -4 -10 10 6.42 0.65
 -4 -10 10 5.93 0.39
 4 10 -10 6.61 0.66
 -4 -10 9 0.28 0.54
 4 10 -9 1.18 0.58
 -4 -10 8 7.62 0.61
 4 10 -8 8.83 0.65
 4 10 -8 5.23 0.37
 4 10 -7 3.4 0.32
 4 10 -7 5.11 0.57
 -4 -10 7 6.19 0.58
 4 10 -6 3.53 0.58
 4 10 -6 2.28 0.31
 4 10 -5 -0.12 0.51
 4 10 -4 0.39 0.53
 4 10 -3 1.34 0.5
 -4 -10 2 -0.25 0.66
 4 10 -2 -0.15 0.48
 4 10 -1 -0.61 0.49
 -4 -10 1 -1.07 0.68
 4 10 -1 -0.18 0.19
 -4 -10 0 1.91 0.72
 4 10 0 0.84 0.5
 -4 -10 0 1.28 0.52
 4 10 1 0.63 0.51
 -4 -10 -1 -0.21 0.55
 4 10 2 0.63 0.51
 -4 -10 -2 -0.18 0.59
 4 10 3 0.44 0.53
 -4 -10 -3 1.45 0.65
 4 10 4 0.19 0.57
 -4 -10 -4 0.68 0.69
 4 11 -16 1.09 0.58
 4 11 -15 3.01 0.54
 -4 -11 15 0.83 0.93
 4 11 -14 0.12 0.48
 -4 -11 13 1.26 1.22
 4 11 -13 0.65 0.46
 -4 -11 13 1.74 0.46
 -4 -11 12 2.4 0.4
 -4 -11 12 0.75 0.65
 -4 -11 11 0.05 0.32
 -4 -11 11 -0.59 0.61
 4 11 -10 -0.77 0.62
 4 11 -10 0.28 0.29
 -4 -11 10 -0.26 0.58
 4 11 -9 2.51 0.6
 4 11 -9 0.92 0.25
 -4 -11 9 2.2 0.57
 -4 -11 8 2.49 0.57
 4 11 -8 2.17 0.6
 4 11 -7 2.9 0.57
 4 11 -6 0.34 0.58
 4 11 -5 0.22 0.53
 4 11 -4 0.32 0.54
 4 11 -3 0.03 0.53
 -4 -11 3 0.58 0.68
 4 11 -2 -1 0.51
 -4 -11 2 -0.59 0.69
 4 11 -1 -0.36 0.49
 4 11 0 1.21 0.5
 4 11 1 -0.59 0.51
 -4 -11 -1 0.4 0.56
 4 11 2 0.83 0.51
 4 11 3 0.09 0.52
 -4 -12 15 0.46 0.96
 4 12 -14 1.51 0.43
 4 12 -13 0.91 0.38
 -4 -12 13 2.42 1.28
 -4 -12 12 -0.44 0.64
 4 12 -12 0.35 0.31
 4 12 -11 -0.08 0.18
 4 12 -11 0.1 0.18
 -4 -12 11 0.46 0.61
 -4 -12 10 -0.04 0.59
 4 12 -10 0.23 0.63
 -4 -12 9 0.82 0.59
 4 12 -9 -0.51 0.61
 -4 -12 8 1.64 0.57
 4 12 -8 2.68 0.61
 4 12 -7 0.56 0.55
 4 12 -6 0.54 0.57
 4 12 -5 -0.02 0.57
 -4 -12 4 0.92 0.72
 4 12 -4 -0.58 0.53
 4 12 -3 0.02 0.53
 4 12 -2 1.63 0.53
 4 12 -1 -0.25 0.5
 4 12 0 0.19 0.49
 4 12 1 1.36 0.52
 -4 -13 11 2.86 0.64
 -4 -13 10 0.93 0.62
 -4 -13 9 0.86 0.58
 4 13 -9 0.66 0.62
 4 13 -8 -0.42 0.58
 4 13 -7 0.64 0.57
 4 13 -6 2.23 0.56
 4 13 -5 0.51 0.55
 4 13 -4 0.12 0.54
 4 13 -3 -0.09 0.51
 4 13 -2 -0.51 0.53
 4 13 -1 0.08 0.51
 -4 -14 11 1.44 0.65
 -4 -14 10 0.24 0.62
 4 14 -9 1.38 0.62
 4 14 -8 0.96 0.58
 4 14 -7 -0.15 0.56
 4 14 -6 -0.14 0.55
 4 14 -5 -0.28 0.52
 4 14 -4 0.02 0.52
 4 15 -8 0.91 0.57
 4 15 -7 0.62 0.55
 5 -14 -2 2.01 0.91
 5 -14 -1 0.42 0.85
 5 -14 0 0.49 0.78
 5 -14 1 1.15 0.72
 5 -14 2 -0.19 0.66
 5 -14 3 1.04 0.58
 5 -14 5 0.44 0.35
 5 -14 6 1.03 0.37
 5 -14 7 1.18 0.39
 5 -14 8 0.75 0.42
 5 -14 9 0.64 0.46
 -5 13 5 0.49 0.53
 -5 13 4 3.73 0.53
 5 -13 -3 0.54 0.89
 5 -13 -3 0.43 0.51
 5 -13 -2 0.34 0.84
 5 -13 -1 -0.95 0.79
 5 -13 0 0.28 0.72
 5 -13 1 1.41 0.26
 5 -13 1 3.63 0.68
 5 -13 2 1.06 0.61
 5 -13 2 0.16 0.19
 5 -13 4 0.05 0.23
 5 -13 4 0.29 0.36
 5 -13 5 1.14 0.38
 5 -13 5 1.44 0.32
 5 -13 6 -0.34 0.39
 5 -13 6 0.96 0.37
 5 -13 7 0.38 0.41
 5 -13 7 0.21 0.42
 5 -13 8 2.87 0.53
 5 -13 9 0.52 0.58
 5 -13 10 0.2 0.62
 -5 12 7 -0.01 0.58
 5 -12 -7 -0.31 0.69
 -5 12 6 0.42 0.56
 5 -12 -6 0.2 0.65
 -5 12 5 -0.07 0.52
 5 -12 -4 1.54 0.89
 -5 12 4 0.82 0.49
 5 -12 -3 -0.39 0.84
 -5 12 3 -0.3 0.47
 5 -12 -2 3.43 0.82
 5 -12 -1 0.82 0.72
 5 -12 0 2.25 0.69
 5 -12 1 0.08 0.27
 5 -12 1 -0.21 0.61
 5 -12 2 0.62 0.26
 5 -12 2 1.18 0.55
 5 -12 3 9.22 0.46
 5 -12 3 4.79 0.29
 5 -12 3 5.53 0.33
 5 -12 4 8.71 0.49
 5 -12 4 8.94 0.43
 5 -12 4 5.97 0.39
 5 -12 5 4.8 0.44
 5 -12 5 4.87 0.39
 5 -12 6 0.36 0.42
 5 -12 6 0.08 0.39
 5 -12 7 0.64 0.47
 5 -12 8 0.88 0.54
 5 -12 9 -0.27 0.56
 5 -12 10 0.71 0.61
 -5 12 -12 0.49 0.57
 -5 12 -13 0.62 0.6
 5 -11 -9 0.02 0.76
 5 -11 -8 0.04 0.72
 5 -11 -7 0.76 0.67
 -5 11 7 1.48 0.58
 -5 11 6 0.31 0.71
 -5 11 6 0.29 0.54
 5 -11 -5 0.33 0.89
 -5 11 5 0.12 0.51
 5 -11 -4 1.02 0.84
 -5 11 4 1.46 0.49
 5 -11 -3 -0.12 0.79
 -5 11 3 0.16 0.45
 5 -11 -2 1.36 0.73
 5 -11 -1 0.05 0.69
 5 -11 0 2.94 0.64
 5 -11 1 21.57 0.94
 5 -11 1 18 0.76
 5 -11 2 0.22 0.28
 5 -11 2 1.53 0.39
 5 -11 3 3.03 0.4
 5 -11 3 2.79 0.3
 5 -11 3 2.48 0.3
 5 -11 4 0.96 0.32
 5 -11 4 0.67 0.4
 5 -11 4 1.05 0.32
 5 -11 5 -0.31 0.35
 5 -11 5 0.45 0.41
 5 -11 5 0.17 0.37
 5 -11 6 0.91 0.43
 5 -11 7 3.93 0.52
 5 -11 8 7.11 0.62
 5 -11 9 7.13 0.66
 5 -11 9 6.24 0.9
 -5 11 -10 -0.24 0.53
 5 -11 10 -0.68 0.61
 -5 11 -11 0.22 0.57
 -5 11 -12 0.18 0.62
 -5 11 -13 0.16 0.64
 -5 11 -14 0.2 0.68
 5 -10 -9 -0.47 0.75
 -5 10 8 1.73 0.77
 -5 10 8 1.7 0.61
 -5 10 7 11.66 0.86
 -5 10 7 11.44 0.73
 5 -10 -6 1.79 0.92
 -5 10 6 0.75 0.53
 -5 10 6 0.95 0.66
 5 -10 -5 0.44 0.85
 -5 10 5 0.18 0.49
 -5 10 5 0.83 0.61
 5 -10 -4 0.82 0.79
 -5 10 4 0.46 0.47
 -5 10 4 0.86 0.58
 5 -10 -3 0.15 0.74
 -5 10 3 0.26 0.44
 -5 10 3 -0.31 0.55
 5 -10 -2 0.13 0.7
 -5 10 2 0.08 0.42
 -5 10 2 0.86 0.51
 5 -10 -1 25.88 1.19
 5 -10 0 7.59 0.66
 5 -10 1 -0.07 0.53
 5 -10 1 0.05 0.32
 5 -10 1 0.34 0.38
 5 -10 2 23.28 0.99
 5 -10 2 28.61 1.02
 5 -10 2 30.24 1.05
 5 -10 3 0.56 0.39
 5 -10 3 0.89 0.33
 5 -10 4 3.97 0.4
 5 -10 4 4.37 0.45
 5 -10 5 0.44 0.39
 5 -10 6 1.8 0.44
 5 -10 9 1.09 0.77
 -5 10 -9 1.64 0.53
 -5 10 -10 1.5 0.58
 -5 10 -11 -0.01 0.61
 -5 10 -12 -0.56 0.66
 -5 10 -13 3.14 0.72
 -5 10 -14 0.66 0.74
 5 -9 -10 -0.23 0.76
 -5 9 9 0.15 0.77
 -5 9 9 0.52 0.37
 -5 9 9 0.22 0.63
 -5 9 8 1.36 0.71
 -5 9 8 0.24 0.32
 -5 9 8 1.11 0.6
 5 -9 -7 7.95 1
 -5 9 7 7.61 0.75
 -5 9 7 6.59 0.63
 5 -9 -6 -0.95 0.86
 -5 9 6 0.17 0.61
 -5 9 6 0.04 0.51
 5 -9 -5 7.3 0.87
 -5 9 5 6.84 0.66
 -5 9 5 6.65 0.57
 5 -9 -4 3.15 0.78
 -5 9 4 2.52 0.56
 -5 9 4 2.99 0.48
 5 -9 -3 4.28 0.71
 -5 9 3 3.19 0.53
 -5 9 3 3.64 0.45
 -5 9 2 26.99 1.05
 5 -9 -2 25.35 1.16
 -5 9 2 23.95 1.03
 5 -9 -1 0.14 0.57
 -5 9 1 0.55 0.42
 5 -9 0 1.42 0.54
 5 -9 0 1.48 0.39
 5 -9 1 10.64 0.55
 5 -9 1 10.32 0.54
 5 -9 2 4.59 0.41
 5 -9 2 4.86 0.44
 5 -9 3 0.14 0.35
 5 -9 3 -0.13 0.38
 5 -9 4 0.5 0.37
 5 -9 5 6.43 0.49
 5 -9 6 3.88 0.49
 5 -9 7 0.98 0.49
 5 -9 8 0 0.8
 -5 9 -8 0.9 0.52
 -5 9 -9 0.65 0.57
 -5 9 -10 0.47 0.6
 -5 9 -11 -0.19 0.66
 -5 9 -12 1.46 0.72
 -5 9 -13 0.81 0.76
 5 -8 -11 0.44 0.8
 -5 8 10 0.91 0.78
 -5 8 10 -0.07 0.48
 -5 8 9 -0.26 0.62
 -5 8 9 0.24 0.42
 -5 8 9 0.88 0.72
 -5 8 8 1.38 0.59
 -5 8 8 0.27 0.68
 -5 8 8 1.92 0.38
 5 -8 -8 1.14 0.94
 5 -8 -7 2.9 0.9
 -5 8 7 2.96 0.56
 -5 8 7 3.34 0.35
 -5 8 7 2.24 0.65
 -5 8 6 13.72 0.57
 -5 8 6 13.52 0.81
 5 -8 -6 12.76 1
 -5 8 6 13.97 0.74
 -5 8 5 12.88 0.75
 -5 8 5 11.55 0.67
 5 -8 -5 10.85 0.91
 -5 8 4 0.63 0.45
 5 -8 -4 1.06 0.72
 -5 8 4 1.21 0.53
 -5 8 3 2.84 0.43
 5 -8 -3 2.93 0.66
 -5 8 3 2.9 0.5
 -5 8 2 1.5 0.41
 -5 8 2 2.44 0.43
 5 -8 -2 2.38 0.62
 5 -8 -1 8.19 0.66
 -5 8 1 8.99 0.51
 5 -8 -1 9.58 0.52
 -5 8 0 0.38 0.32
 5 -8 0 -0.45 0.36
 5 -8 0 -0.02 0.19
 5 -8 1 4.13 0.39
 5 -8 1 3.27 0.38
 5 -8 2 1.6 0.37
 5 -8 2 1.71 0.37
 5 -8 3 0.18 0.36
 5 -8 3 0.26 0.37
 5 -8 4 -0.1 0.38
 5 -8 5 6.06 0.49
 -5 8 -6 9.5 0.6
 5 -8 6 9.41 0.61
 5 -8 7 0.04 0.5
 -5 8 -7 0.41 0.51
 5 -8 7 0.3 0.8
 -5 8 -8 1.24 0.53
 -5 8 -9 9.51 0.73
 -5 8 -10 -0.13 0.65
 -5 8 -11 0.37 0.69
 -5 8 -12 0.64 0.73
 -5 8 -13 0.18 0.79
 -5 7 12 0.5 0.6
 -5 7 11 2.64 0.58
 -5 7 10 3.92 0.54
 -5 7 10 3.55 0.66
 5 -7 -9 0.83 0.98
 -5 7 9 0.45 0.48
 -5 7 9 0.27 0.6
 -5 7 9 -0.66 0.69
 5 -7 -8 0.96 0.9
 -5 7 8 1.19 0.42
 -5 7 8 1.2 0.57
 -5 7 8 1.63 0.68
 5 -7 -7 0.04 0.85
 -5 7 7 0.48 0.36
 -5 7 7 0.24 0.53
 -5 7 7 1.21 0.62
 5 -7 -6 -0.78 0.78
 -5 7 6 0.16 0.3
 -5 7 6 -0.22 0.49
 -5 7 6 0.09 0.56
 -5 7 5 1.45 0.45
 -5 7 5 1.38 0.26
 5 -7 -5 -0.1 0.71
 -5 7 5 0.42 0.54
 -5 7 4 1.66 0.42
 -5 7 4 1.7 0.51
 5 -7 -4 2.21 0.66
 -5 7 3 13.4 0.67
 -5 7 3 12.09 0.62
 5 -7 -3 12.33 0.79
 -5 7 2 0.65 0.37
 -5 7 2 1.04 0.41
 5 -7 -2 0.39 0.57
 -5 7 1 8.68 0.46
 5 -7 -1 6.36 0.33
 5 -7 -1 7.86 0.46
 5 -7 0 6.84 0.45
 -5 7 0 7.98 0.42
 5 -7 1 1.01 0.36
 5 -7 1 0.86 0.35
 -5 7 -1 0.36 0.24
 5 -7 2 9.38 0.51
 5 -7 2 8.66 0.51
 5 -7 3 -0.12 0.37
 5 -7 4 9.29 0.54
 -5 7 -5 3.65 0.48
 5 -7 5 3.87 0.47
 5 -7 6 3.58 0.5
 -5 7 -6 2.99 0.51
 5 -7 6 3.24 0.83
 -5 7 -7 0.09 0.51
 5 -7 7 -0.84 0.52
 -5 7 -8 2.43 0.59
 5 -7 8 3 0.57
 -5 7 -9 1.21 0.64
 -5 7 -10 1.02 0.66
 -5 7 -11 -1.23 0.71
 -5 7 -12 2.85 0.78
 -5 7 -13 3.68 0.83
 -5 6 13 0.2 0.66
 -5 6 12 0.8 0.61
 -5 6 11 0.18 0.58
 5 -6 -10 1.27 0.99
 -5 6 10 -0.44 0.62
 -5 6 10 0.85 0.54
 -5 6 9 10.66 0.65
 5 -6 -9 11.43 1.05
 -5 6 9 10.61 0.74
 5 -6 -8 1.93 0.86
 -5 6 8 3.16 0.46
 -5 6 8 2.96 0.57
 5 -6 -7 1.61 0.82
 -5 6 7 1.83 0.39
 -5 6 7 1.12 0.59
 -5 6 7 0.95 0.5
 5 -6 -6 1.78 0.75
 -5 6 6 1.99 0.34
 -5 6 6 0.67 0.54
 -5 6 6 2.06 0.48
 5 -6 -5 1.82 0.7
 -5 6 5 2.73 0.45
 -5 6 5 2.46 0.3
 -5 6 5 2.85 0.51
 -5 6 4 4.81 0.5
 5 -6 -4 4.41 0.65
 -5 6 4 4.75 0.44
 -5 6 3 5.98 0.48
 5 -6 -3 5.3 0.63
 -5 6 3 4.91 0.43
 5 -6 -2 66.13 2.48
 -5 6 2 73.77 2.52
 -5 6 2 68.7 2.52
 5 -6 -2 70.64 2.52
 5 -6 -1 0.6 0.23
 -5 6 1 0.35 0.35
 5 -6 -1 0.76 0.33
 -5 6 0 2.56 0.32
 5 -6 0 2.94 0.36
 5 -6 1 0.08 0.36
 5 -6 1 -0.25 0.34
 -5 6 -1 0.11 0.23
 -5 6 -2 5.41 0.23
 -5 6 -2 5.35 0.23
 5 -6 2 4.02 0.42
 5 -6 3 0.19 0.38
 5 -6 4 6.28 0.48
 -5 6 -4 5.24 0.47
 5 -6 5 1.49 0.46
 -5 6 -5 1.25 0.45
 5 -6 5 0.28 0.78
 -5 6 -6 0.38 0.49
 5 -6 6 0.36 0.5
 5 -6 7 9.75 0.69
 -5 6 -7 11.01 0.71
 -5 6 -8 -0.41 0.59
 5 -6 8 0.91 0.57
 -5 6 -9 8.69 0.75
 -5 6 -10 6.24 0.73
 -5 6 -11 2.61 0.75
 -5 6 -12 -0.1 0.76
 -5 5 13 -0.57 0.65
 -5 5 12 -0.51 0.79
 -5 5 12 0.04 0.61
 -5 5 11 -0.39 0.58
 5 -5 -10 0.14 0.95
 -5 5 10 -0.47 0.55
 -5 5 9 7.96 0.6
 -5 5 9 6.25 0.65
 5 -5 -9 7.28 0.96
 -5 5 8 2.17 0.47
 -5 5 8 1.58 0.53
 5 -5 -8 1.55 0.83
 -5 5 7 0.13 0.4
 5 -5 -7 -0.59 0.76
 -5 5 7 0.13 0.48
 -5 5 6 15.38 0.67
 5 -5 -6 15.18 0.93
 -5 5 6 15.41 0.78
 -5 5 6 14.91 0.74
 5 -5 -5 0.72 0.64
 -5 5 5 0.75 0.49
 -5 5 5 0.39 0.31
 -5 5 5 0.31 0.4
 5 -5 -4 2.29 0.29
 -5 5 4 2.31 0.29
 -5 5 4 2.47 0.39
 -5 5 4 2.74 0.45
 -5 5 3 8.83 0.54
 5 -5 -3 8.45 0.41
 -5 5 3 7.68 0.49
 5 -5 -2 1.11 0.34
 -5 5 2 0.43 0.35
 -5 5 2 -0.03 0.37
 5 -5 -2 0.78 0.25
 -5 5 1 12.49 0.59
 5 -5 -1 11.91 0.57
 5 -5 -1 12.72 0.54
 -5 5 0 1.49 0.32
 5 -5 0 1.15 0.33
 5 -5 1 8.4 0.46
 5 -5 1 8.17 0.49
 -5 5 -1 8.14 0.41
 5 -5 2 11.14 0.57
 5 -5 3 1.24 0.4
 5 -5 3 0.55 0.78
 -5 5 -4 1.05 0.43
 -5 5 -4 1.02 0.21
 5 -5 4 1.26 0.43
 5 -5 4 1.94 0.83
 -5 5 -5 7.71 0.4
 -5 5 -5 7.9 0.57
 5 -5 5 8.98 0.57
 5 -5 6 0.31 0.52
 -5 5 -6 0.81 0.52
 -5 5 -6 0.3 0.34
 5 -5 7 12.06 0.71
 -5 5 -7 10.13 0.72
 -5 5 -7 11.21 0.59
 5 -5 8 14.64 0.87
 -5 5 -8 14.74 0.88
 -5 5 -8 16.78 0.76
 -5 5 -9 -0.13 0.53
 -5 5 -9 0.94 0.64
 -5 5 -10 0.34 0.61
 -5 5 -10 0.7 0.7
 -5 5 -11 -0.7 0.68
 -5 5 -11 -0.15 0.75
 -5 5 -12 2.35 0.82
 -5 4 13 0.3 0.81
 -5 4 13 -0.54 0.64
 -5 4 12 1.05 0.77
 -5 4 12 1.18 0.61
 -5 4 11 0.52 0.72
 -5 4 11 -0.08 0.57
 -5 4 10 16.88 0.85
 5 -4 -9 11 0.98
 -5 4 9 11.55 0.68
 -5 4 8 3.72 0.53
 5 -4 -8 4.75 0.8
 -5 4 8 3.38 0.5
 -5 4 7 7.14 0.5
 -5 4 7 5.94 0.53
 -5 4 6 4.3 0.39
 -5 4 5 27.3 1.08
 5 -4 -5 28.66 1.08
 -5 4 5 29.38 1.16
 5 -4 -4 13.81 0.59
 -5 4 4 14.52 0.7
 -5 4 4 12.78 0.58
 -5 4 3 47.42 1.8
 5 -4 -3 48.27 1.78
 5 -4 -3 48.23 1.76
 5 -4 -2 11.34 0.55
 5 -4 -2 11.24 0.51
 -5 4 2 11.83 0.62
 -5 4 1 33.64 1.33
 5 -4 -1 35.67 1.31
 5 -4 0 3.43 0.4
 5 -4 0 3.44 0.36
 5 -4 1 0.27 0.37
 5 -4 2 0.27 0.85
 5 -4 2 0.91 0.4
 5 -4 3 0.14 0.83
 5 -4 3 0.51 0.4
 -5 4 -3 0.1 0.4
 -5 4 -4 0.19 0.27
 5 -4 4 -0.31 0.44
 -5 4 -4 0.5 0.43
 -5 4 -5 2.41 0.34
 5 -4 5 2.19 0.5
 -5 4 -5 1.25 0.5
 -5 4 -6 0.34 0.53
 -5 4 -6 0.49 0.37
 5 -4 6 1.15 0.53
 -5 4 -7 1.41 0.45
 -5 4 -7 2.34 0.57
 5 -4 7 0.25 0.58
 -5 4 -8 7.09 0.72
 -5 4 -8 8.99 0.62
 -5 4 -9 -0.4 0.68
 -5 4 -9 0.13 0.56
 -5 4 -10 1.22 0.73
 -5 4 -10 1.36 0.64
 -5 4 -11 4.04 0.81
 -5 4 -11 3.96 0.74
 -5 4 -12 0.76 0.83
 -5 4 -12 1.34 0.8
 -5 3 14 0.7 0.84
 -5 3 14 1.03 0.68
 -5 3 13 2.94 0.81
 -5 3 13 2.41 0.66
 -5 3 12 1.97 0.76
 -5 3 12 3.17 0.62
 -5 3 11 0.62 0.7
 -5 3 11 -0.34 0.57
 -5 3 10 2.83 0.67
 -5 3 10 1.59 0.56
 -5 3 9 6.01 0.58
 -5 3 9 5.49 0.67
 -5 3 8 33.19 1.31
 -5 3 7 0.39 0.41
 -5 3 6 11.79 0.58
 5 -3 -6 12.39 0.58
 -5 3 5 15.5 0.67
 5 -3 -5 15.76 0.67
 -5 3 4 14.5 0.76
 -5 3 4 14.96 0.65
 5 -3 -4 15.74 0.66
 5 -3 -3 16.65 0.68
 5 -3 -3 16.67 0.7
 -5 3 3 15.78 0.78
 5 -3 -2 64 2.27
 5 -3 -2 60.37 2.26
 5 -3 -1 20.32 0.82
 5 -3 0 1.23 0.83
 5 -3 0 -0.03 0.37
 5 -3 0 0.47 0.33
 5 -3 1 23.72 1.31
 5 -3 1 27.59 1.07
 5 -3 2 0.25 0.4
 5 -3 2 0.17 0.84
 5 -3 3 0.03 0.42
 5 -3 4 -0.02 0.44
 -5 3 -4 0.01 0.31
 5 -3 5 7.57 0.58
 -5 3 -5 7.07 0.46
 5 -3 6 0.21 0.54
 5 -3 7 15.87 0.86
 -5 3 -7 15.34 0.77
 -5 3 -8 0.52 0.65
 -5 3 -8 1.17 0.54
 -5 3 -9 0.81 0.71
 -5 3 -9 0.57 0.62
 -5 3 -10 -0.49 0.75
 -5 3 -10 0.82 0.67
 -5 3 -11 2.77 0.81
 -5 3 -11 1.81 0.75
 -5 3 -12 0.54 0.82
 -5 2 14 -0.16 0.82
 -5 2 14 0.22 0.69
 -5 2 13 2.29 0.78
 -5 2 13 2.45 0.66
 -5 2 12 1.2 0.73
 -5 2 12 0.08 0.61
 -5 2 11 0.52 0.69
 -5 2 11 0.79 0.58
 -5 2 10 0.54 0.63
 -5 2 10 0 0.54
 -5 2 9 28.8 1.18
 -5 2 9 28 1.24
 -5 2 8 19.61 0.83
 -5 2 8 15.88 0.89
 5 -2 -7 0.13 0.38
 -5 2 7 -0.41 0.41
 -5 2 6 23.63 0.95
 -5 2 6 23.29 0.94
 5 -2 -6 22.83 0.94
 -5 2 5 26.46 1.05
 -5 2 5 26.63 1.05
 5 -2 -5 27.19 1.06
 5 -2 -4 55.65 1.99
 -5 2 4 55.59 1.99
 -5 2 4 53 1.99
 5 -2 -4 52.01 1.99
 5 -2 -3 31.38 1.17
 -5 2 3 29.93 1.18
 5 -2 -3 31.14 1.17
 5 -2 -2 37.71 1.58
 -5 2 2 36.53 1.38
 5 -2 -2 37.24 1.37
 5 -2 -2 35.87 1.37
 5 -2 -1 4.39 0.87
 5 -2 -1 4.62 0.36
 5 -2 0 -0.15 0.38
 5 -2 0 -0.42 0.89
 5 -2 1 18.85 0.81
 5 -2 2 6.21 0.48
 5 -2 3 17.87 0.81
 -5 2 -3 18.59 1.05
 5 -2 4 0.07 0.45
 -5 2 -4 -0.12 0.8
 -5 2 -4 -0.39 0.36
 -5 2 -5 2.62 0.84
 5 -2 5 2.11 0.52
 -5 2 -5 1.43 0.42
 -5 2 -6 6.46 0.55
 -5 2 -6 5.35 0.91
 5 -2 6 7.59 0.63
 5 -2 7 4.45 0.63
 -5 2 -7 3.45 0.91
 -5 2 -7 3.67 0.55
 -5 2 -8 0 0.56
 -5 2 -9 0.77 0.63
 -5 2 -10 0.59 0.71
 -5 2 -11 2.14 0.79
 5 -1 -15 0.92 1.14
 -5 1 15 1.48 0.86
 5 -1 -14 1.67 1.1
 -5 1 14 1.18 0.7
 -5 1 14 1.92 0.82
 -5 1 13 4.35 0.68
 -5 1 13 3.48 0.78
 -5 1 12 1.26 0.61
 -5 1 12 -0.1 0.71
 -5 1 11 3.62 0.61
 -5 1 11 3.65 0.7
 -5 1 10 12.53 0.84
 -5 1 10 13.69 0.76
 -5 1 9 2.37 0.6
 -5 1 9 1.96 0.53
 -5 1 8 4.22 0.5
 5 -1 -8 4.16 0.47
 -5 1 8 2.65 0.58
 -5 1 7 3.71 0.44
 5 -1 -7 3.1 0.43
 -5 1 7 3.05 0.55
 -5 1 7 3.43 0.43
 -5 1 6 7.44 0.48
 5 -1 -6 7.21 0.49
 -5 1 6 7.33 0.48
 -5 1 5 72.68 2.67
 5 -1 -5 72.3 2.67
 -5 1 5 74.44 2.67
 5 -1 -4 43.34 1.61
 -5 1 4 43.15 1.61
 -5 1 4 44.03 1.61
 5 -1 -4 42.15 1.61
 5 -1 -3 36.01 1.37
 -5 1 3 36.91 1.37
 5 -1 -2 61.81 2.36
 5 -1 -2 59.84 2.21
 5 -1 -1 58.42 2.29
 5 -1 -1 58.33 2.15
 5 -1 0 91.24 3.32
 -5 1 -1 211.12 7.55
 5 -1 1 206.72 7.5
 -5 1 -1 209.55 7.5
 -5 1 -2 2.12 0.42
 5 -1 2 2.29 0.43
 -5 1 -2 0.57 0.85
 -5 1 -3 2.65 0.47
 5 -1 3 2.37 0.46
 -5 1 -3 2.64 0.4
 -5 1 -3 1.79 0.9
 5 -1 4 1.85 0.49
 -5 1 -4 1.63 0.5
 -5 1 -4 1.08 0.41
 -5 1 -4 1.34 0.93
 -5 1 -5 27.47 1.44
 -5 1 -5 26.13 1.11
 5 -1 5 28.92 1.16
 -5 1 -5 26.16 1.16
 5 -1 6 1.96 0.59
 -5 1 -6 2.57 0.99
 -5 1 -6 1.82 0.53
 -5 1 -6 2.99 0.61
 5 -1 7 2.51 0.63
 -5 1 -7 1.86 1.04
 -5 1 -8 -0.46 1
 -5 1 -8 -0.03 0.61
 -5 1 -9 1.06 0.7
 -5 1 -9 -0.6 0.98
 -5 1 -10 3.3 0.76
 -5 1 -10 3.74 0.95
 -5 1 -11 2.83 0.84
 5 0 -15 3.15 1.07
 -5 0 15 4.46 0.86
 -5 0 14 0.21 0.78
 5 0 -14 0.4 1.05
 -5 0 14 0.49 0.69
 -5 0 13 0.96 0.74
 -5 0 13 1.61 0.65
 5 0 -13 0.69 1.05
 -5 0 12 4.33 0.77
 -5 0 12 3.92 0.64
 5 0 -12 3.84 1.06
 -5 0 11 0.18 0.67
 -5 0 11 1.52 0.58
 5 0 -11 0.83 1.01
 5 0 -10 6.47 1.06
 -5 0 10 7.07 0.72
 -5 0 10 7.26 0.62
 -5 0 9 6.4 0.67
 -5 0 9 7.3 0.59
 5 0 -9 6.07 0.95
 -5 0 8 3.39 0.58
 5 0 -8 2.6 0.44
 5 0 -8 1.84 0.9
 -5 0 8 1.98 0.48
 -5 0 7 0.85 0.39
 -5 0 7 0.75 0.56
 5 0 -7 0.67 0.4
 -5 0 7 1.39 0.42
 5 0 -7 0.51 0.84
 -5 0 6 0.89 0.37
 5 0 -6 0.67 0.4
 5 0 -5 10.6 0.56
 -5 0 5 9.02 0.5
 5 0 -4 254.02 9.1
 -5 0 4 254.05 9.09
 5 0 -3 59.49 2.19
 -5 0 3 59.69 2.18
 -5 0 3 59.5 2.31
 5 0 -2 11.37 0.56
 -5 0 2 10.53 0.94
 -5 0 -1 1.52 0.41
 -5 0 -1 1.52 0.85
 5 0 2 19.41 0.87
 -5 0 -2 20.54 0.87
 -5 0 -3 0.74 0.47
 5 0 3 1.31 0.46
 -5 0 -3 0.27 0.42
 -5 0 -4 6.18 0.51
 -5 0 -4 5.57 0.56
 5 0 4 5.98 0.57
 5 0 5 1.31 0.56
 -5 0 -5 1.12 0.55
 -5 0 -5 1.04 0.5
 -5 0 -6 20.16 0.99
 -5 0 -6 21.36 1.03
 -5 0 -7 0.21 0.61
 -5 0 -7 0.13 0.66
 -5 0 -8 0.45 0.67
 -5 0 -8 1.61 1.09
 -5 0 -8 1.36 0.71
 -5 0 -9 1.22 0.76
 -5 0 -9 -0.53 1.09
 -5 0 -9 -0.03 0.72
 -5 0 -10 0.96 0.82
 -5 0 -10 2.14 0.8
 -5 0 -10 0.49 1.1
 -5 -1 16 0.59 0.88
 -5 -1 15 0.23 0.83
 -5 -1 14 2.07 0.69
 5 1 -14 2.46 0.96
 -5 -1 14 0.59 0.78
 5 1 -13 3.2 0.99
 -5 -1 13 3.35 0.66
 -5 -1 13 3.51 0.78
 5 1 -12 27.38 1.49
 -5 -1 12 31.09 1.28
 -5 -1 12 28.85 1.34
 -5 -1 11 4.38 0.61
 -5 -1 11 4.23 0.71
 5 1 -11 3.73 1.01
 -5 -1 10 8.96 0.76
 -5 -1 10 9.74 0.68
 5 1 -10 8.41 1.05
 5 1 -9 -0.11 0.48
 -5 -1 9 0.83 0.61
 -5 -1 9 0.52 0.51
 -5 -1 8 1.78 0.59
 -5 -1 8 0.99 0.41
 5 1 -8 1.32 0.45
 5 1 -8 0.81 0.87
 -5 -1 7 2.08 0.39
 5 1 -7 0.27 0.88
 5 1 -7 1.71 0.42
 5 1 -6 0.25 0.87
 -5 -1 6 0.14 0.36
 5 1 -6 0.01 0.4
 -5 -1 5 2.71 0.36
 5 1 -5 3.1 0.42
 -5 -1 4 10.93 0.94
 5 1 -4 8.26 0.5
 -5 -1 4 8.93 0.46
 5 1 -3 47.38 1.74
 -5 -1 3 43.74 1.92
 5 1 -2 0.57 0.29
 -5 -1 2 1.36 0.86
 5 1 -2 0.59 0.37
 -5 -1 0 3.4 0.42
 -5 -1 -1 6.42 0.49
 -5 -1 -2 10.56 0.62
 -5 -1 -3 3.27 0.47
 -5 -1 -3 3.96 0.53
 -5 -1 -4 -0.21 0.49
 -5 -1 -4 0.1 0.52
 -5 -1 -5 4.92 0.61
 -5 -1 -5 4.98 0.62
 -5 -1 -6 2.93 0.62
 -5 -1 -6 2.67 0.66
 -5 -1 -7 3.8 0.69
 -5 -1 -7 5.56 0.73
 -5 -1 -8 0.98 0.72
 -5 -1 -8 1.74 0.75
 -5 -1 -9 7.8 0.86
 -5 -1 -9 9.01 0.9
 -5 -1 -10 0.66 1.17
 -5 -2 16 -0.32 0.85
 -5 -2 15 1 0.83
 -5 -2 14 -0.04 0.69
 -5 -2 14 -0.71 0.8
 -5 -2 13 8.47 0.85
 -5 -2 13 10.9 0.78
 -5 -2 12 0.53 0.73
 -5 -2 12 1.62 0.63
 -5 -2 11 0.54 0.71
 -5 -2 11 -0.5 0.6
 -5 -2 10 20.57 1.05
 -5 -2 9 5.31 0.7
 5 2 -9 7.04 0.55
 5 2 -8 6.23 0.52
 -5 -2 8 6.54 0.48
 5 2 -7 73.01 2.6
 -5 -2 7 68.54 2.57
 -5 -2 6 16.55 1.11
 -5 -2 6 17.79 0.74
 5 2 -6 18.65 0.78
 -5 -2 6 16.1 0.78
 -5 -2 5 6.48 0.49
 -5 -2 5 8.95 1
 5 2 -5 6.66 0.48
 -5 -2 5 6.97 0.43
 5 2 -4 3.31 0.4
 -5 -2 4 2.6 0.42
 5 2 -4 3.7 0.34
 -5 -2 4 3.55 0.93
 -5 -2 4 3.03 0.35
 -5 -2 3 10.09 0.95
 5 2 -3 10.4 0.56
 5 2 -3 11.56 0.52
 5 2 -2 -0.14 0.3
 -5 -2 0 3.49 0.44
 -5 -2 -1 1.74 0.44
 -5 -2 -2 1.78 0.49
 -5 -2 -3 1.05 0.49
 -5 -2 -3 -0.13 0.53
 -5 -2 -4 4.25 0.57
 -5 -2 -4 3.4 0.58
 -5 -2 -5 22.45 1.1
 -5 -2 -5 24.44 1.09
 -5 -2 -6 6.7 0.73
 -5 -2 -6 6.67 0.72
 -5 -2 -7 1.74 0.72
 -5 -2 -7 1.07 0.7
 -5 -2 -8 1.55 0.77
 -5 -2 -8 1.31 0.77
 -5 -2 -9 0.21 0.82
 -5 -3 16 4.29 0.87
 -5 -3 15 0.2 0.82
 -5 -3 14 1.38 0.7
 -5 -3 14 1.03 0.78
 -5 -3 13 4.47 0.71
 -5 -3 13 4.43 0.8
 -5 -3 12 2.46 0.77
 -5 -3 11 2.81 0.75
 -5 -3 10 2.29 0.74
 5 3 -10 2.62 0.54
 5 3 -9 5.33 0.54
 5 3 -8 0.39 0.45
 -5 -3 8 -0.46 0.45
 -5 -3 8 0.28 0.39
 5 3 -7 1.5 0.46
 -5 -3 7 0.53 0.43
 -5 -3 7 0.48 0.35
 -5 -3 7 1.43 0.87
 -5 -3 6 31.06 1.24
 5 3 -6 32.84 1.25
 -5 -3 6 29.32 1.52
 -5 -3 6 31.62 1.21
 -5 -3 5 5.72 0.93
 -5 -3 5 6.08 0.48
 -5 -3 5 6.39 0.39
 5 3 -4 2.38 0.3
 -5 -3 4 1.93 0.4
 5 3 -3 0.51 0.29
 5 3 -3 0.1 0.36
 5 3 -2 4.76 0.44
 5 3 -2 4.66 0.35
 5 3 -1 5.03 0.45
 -5 -3 0 3.7 0.45
 5 3 0 3.62 0.46
 -5 -3 -1 -0.04 0.44
 5 3 1 0.12 0.45
 -5 -3 -2 8.1 0.63
 5 3 2 8.63 0.62
 -5 -3 -2 8.94 0.62
 -5 -3 -3 -0.08 0.53
 5 3 3 0.53 0.55
 -5 -3 -3 -0.48 0.55
 -5 -3 -4 5.03 0.62
 -5 -3 -4 4.62 0.64
 5 3 4 4.57 0.64
 -5 -3 -5 6.94 0.74
 -5 -3 -5 8.8 0.73
 -5 -3 -6 -0.35 0.69
 -5 -3 -6 0.29 0.67
 -5 -3 -7 0.1 0.74
 -5 -3 -7 0.76 0.73
 -5 -3 -8 -0.72 0.78
 -5 -4 17 1.8 0.9
 -5 -4 16 0.16 0.85
 -5 -4 15 -0.48 0.83
 -5 -4 14 3.99 0.82
 -5 -4 13 3.29 0.81
 -5 -4 12 10.83 0.91
 -5 -4 11 0.09 0.75
 -5 -4 10 8.81 0.66
 5 4 -10 8.63 0.64
 -5 -4 9 32.21 1.29
 -5 -4 9 32.55 1.33
 5 4 -9 34.09 1.34
 -5 -4 8 1.91 0.39
 -5 -4 8 1.43 0.47
 -5 -4 8 1.99 0.94
 5 4 -8 1.81 0.47
 -5 -4 7 7.41 1
 -5 -4 7 6.69 0.43
 -5 -4 7 7.13 0.53
 -5 -4 6 70.25 2.61
 -5 -4 6 69.63 2.77
 -5 -4 6 71.72 2.58
 -5 -4 5 22.66 0.92
 -5 -4 5 20.87 0.85
 5 4 -4 2.25 0.3
 5 4 -4 1.86 0.37
 5 4 -3 32.31 1.21
 5 4 -3 32.35 1.26
 5 4 -2 0.06 0.28
 5 4 -2 -0.02 0.4
 5 4 -2 0.01 0.38
 5 4 -1 0.5 0.42
 5 4 -1 1.16 0.41
 5 4 0 1.25 0.44
 -5 -4 0 0.74 0.43
 5 4 1 0.47 0.47
 -5 -4 -1 0.62 0.47
 5 4 2 3.18 0.56
 -5 -4 -2 2.51 0.54
 -5 -4 -3 3.13 0.62
 5 4 3 4.4 0.61
 -5 -4 -3 4.27 0.61
 5 4 4 14.86 0.85
 -5 -4 -4 14.48 0.86
 -5 -4 -4 14.6 0.89
 -5 -4 -5 17.08 0.93
 -5 -4 -5 14.34 0.96
 -5 -4 -6 5.09 0.75
 -5 -4 -6 5 0.79
 -5 -4 -7 3.63 0.77
 -5 -4 -8 0.25 0.79
 -5 -5 17 0.09 0.87
 -5 -5 16 0.29 0.86
 -5 -5 15 1.58 0.84
 -5 -5 14 1 0.84
 -5 -5 13 3.44 0.85
 -5 -5 13 4.49 0.71
 -5 -5 12 3.65 0.85
 -5 -5 12 6.38 0.69
 -5 -5 11 13.13 0.8
 5 5 -11 13.15 0.79
 -5 -5 10 1.39 0.46
 -5 -5 10 0.74 0.56
 -5 -5 10 2.84 0.97
 -5 -5 9 28.88 1.6
 -5 -5 9 32.22 1.31
 -5 -5 9 32.91 1.25
 -5 -5 8 -0.26 0.47
 -5 -5 8 0.58 0.36
 -5 -5 7 28.55 1.1
 -5 -5 7 28.76 1.16
 -5 -5 6 6.01 0.5
 -5 -5 6 5.86 0.37
 5 5 -5 3.25 0.46
 -5 -5 5 3.51 0.47
 5 5 -4 12.49 0.63
 5 5 -4 14.35 0.67
 5 5 -4 13.31 0.57
 5 5 -3 1.22 0.41
 5 5 -3 1.22 0.39
 5 5 -3 0.93 0.27
 5 5 -2 9.96 0.55
 5 5 -2 9.41 0.47
 5 5 -2 10.18 0.57
 5 5 -1 0.56 0.44
 5 5 -1 0.14 0.44
 -5 -5 0 2.12 0.48
 5 5 0 2.92 0.48
 -5 -5 -1 -0.08 0.52
 5 5 1 0.53 0.52
 -5 -5 -2 0.06 0.54
 5 5 2 0.01 0.55
 5 5 3 0.3 0.59
 -5 -5 -3 0.45 0.63
 -5 -5 -4 0.09 0.68
 -5 -5 -4 1.01 0.64
 -5 -5 -5 0.13 0.73
 -5 -5 -5 -0.57 0.68
 -5 -5 -6 0.28 0.72
 -5 -5 -7 0.65 0.77
 -5 -6 17 -0.39 0.91
 -5 -6 16 2.83 0.89
 -5 -6 15 0.36 0.85
 -5 -6 14 2.41 0.88
 -5 -6 14 2.07 0.73
 -5 -6 13 8.55 0.95
 -5 -6 13 10.2 0.8
 -5 -6 12 1.53 0.64
 -5 -6 11 0.88 0.6
 -5 -6 10 4.29 0.59
 -5 -6 10 3.32 0.47
 -5 -6 10 3.57 1.11
 -5 -6 9 1.12 0.53
 -5 -6 9 0.85 0.38
 -5 -6 9 0.71 1.06
 -5 -6 8 14.31 0.71
 -5 -6 8 12.33 0.6
 5 6 -7 9.81 0.61
 -5 -6 7 8.13 0.45
 -5 -6 7 8.54 0.6
 5 6 -6 -0.35 0.48
 -5 -6 6 0.02 0.46
 5 6 -5 16.87 0.77
 5 6 -5 14.64 0.7
 -5 -6 5 16.31 0.76
 5 6 -4 0.42 0.26
 5 6 -4 0.89 0.43
 5 6 -4 0.17 0.38
 5 6 -3 3.3 0.3
 5 6 -3 3.32 0.46
 5 6 -3 3.38 0.41
 5 6 -2 1.87 0.31
 5 6 -2 3.32 0.46
 5 6 -2 2.31 0.43
 5 6 -1 1.72 0.47
 5 6 -1 2.43 0.47
 -5 -6 0 4.73 0.54
 5 6 0 5.86 0.55
 5 6 0 5.09 0.54
 5 6 1 2.66 0.56
 -5 -6 -1 2.13 0.54
 5 6 2 -0.95 0.57
 -5 -6 -2 0.07 0.57
 -5 -6 -3 -0.18 0.64
 -5 -6 -4 -0.25 0.67
 -5 -6 -5 0.28 0.72
 -5 -6 -6 0.82 0.76
 -5 -7 18 -0.37 0.93
 -5 -7 17 0.61 0.89
 -5 -7 16 0.17 0.89
 -5 -7 15 -0.54 0.86
 -5 -7 14 2.56 0.72
 -5 -7 14 3.28 0.89
 -5 -7 13 -0.08 0.67
 -5 -7 13 -0.19 0.87
 -5 -7 12 0.22 0.63
 -5 -7 11 24.72 1.11
 -5 -7 11 24.82 1.02
 -5 -7 11 21.74 1.48
 5 7 -10 0.19 0.58
 -5 -7 10 1.25 1.2
 -5 -7 10 0.69 0.56
 -5 -7 10 -0.06 0.41
 -5 -7 9 1.52 0.55
 -5 -7 9 1.48 0.37
 5 7 -9 1.24 0.56
 5 7 -8 1.17 0.55
 -5 -7 8 1.44 0.33
 -5 -7 8 0.85 0.51
 5 7 -7 4.66 0.55
 -5 -7 7 4.33 0.53
 -5 -7 6 8.72 0.6
 5 7 -6 8.5 0.61
 5 7 -6 7.44 0.5
 5 7 -5 2.41 0.51
 5 7 -5 1.8 0.38
 5 7 -4 0.16 0.46
 5 7 -4 0.1 0.38
 5 7 -3 0.58 0.47
 5 7 -3 -0.05 0.41
 5 7 -3 0.48 0.26
 5 7 -2 -0.38 0.44
 5 7 -2 0.13 0.29
 5 7 -2 -0.93 0.48
 5 7 -1 0.96 0.5
 5 7 -1 1.63 0.49
 -5 -7 0 0.37 0.51
 5 7 0 0.37 0.53
 5 7 0 0.05 0.52
 -5 -7 0 0.32 0.63
 -5 -7 -1 1.33 0.55
 5 7 1 0.06 0.56
 -5 -7 -1 0.55 0.64
 5 7 1 1.55 0.52
 -5 -7 -2 -0.28 0.57
 -5 -7 -3 3.6 0.67
 -5 -7 -4 0.94 0.71
 -5 -7 -5 0.13 0.75
 -5 -7 -6 0.51 0.79
 -5 -8 18 0.15 0.93
 -5 -8 17 -0.15 0.92
 5 8 -17 1.73 0.73
 -5 -8 16 0.87 0.89
 -5 -8 15 0.94 0.9
 -5 -8 14 0.12 0.91
 -5 -8 13 12.36 0.85
 -5 -8 12 0.51 0.63
 -5 -8 12 -0.5 0.48
 -5 -8 12 -0.34 1.17
 5 8 -11 8.97 0.74
 -5 -8 11 7.72 1.28
 -5 -8 11 9.26 0.56
 -5 -8 11 8.89 0.72
 -5 -8 10 0.79 0.38
 -5 -8 10 -0.07 0.57
 5 8 -10 -0.42 0.6
 -5 -8 9 2.05 0.57
 -5 -8 9 2.85 0.37
 5 8 -9 3.51 0.58
 -5 -8 8 1.55 0.55
 -5 -8 8 1.02 0.31
 5 8 -8 2.67 0.58
 5 8 -7 11.17 0.62
 -5 -8 7 15.24 0.76
 5 8 -7 14.24 0.76
 5 8 -6 7.94 0.52
 5 8 -6 11.21 0.68
 -5 -8 6 10.32 0.65
 5 8 -5 0.22 0.38
 5 8 -5 0.82 0.51
 5 8 -4 0.98 0.4
 5 8 -4 0.71 0.49
 5 8 -3 9.04 0.6
 5 8 -3 7.55 0.38
 5 8 -3 7.38 0.38
 5 8 -3 9.2 0.54
 5 8 -2 0.02 0.49
 5 8 -2 -0.16 0.48
 5 8 -2 -0.12 0.28
 5 8 -1 1.41 0.5
 5 8 -1 1.33 0.52
 -5 -8 0 4.99 0.57
 5 8 0 3.8 0.55
 -5 -8 0 4.93 0.71
 -5 -8 -1 -0.17 0.56
 5 8 1 0.02 0.55
 -5 -8 -1 -0.26 0.69
 5 8 2 0.62 0.55
 -5 -8 -2 0.01 0.61
 5 8 3 -1.01 0.59
 -5 -8 -3 -0.6 0.65
 -5 -8 -4 -0.09 0.71
 -5 -8 -5 0.01 0.76
 5 9 -18 0.18 0.72
 -5 -9 17 -0.34 0.94
 5 9 -17 0.69 0.7
 -5 -9 16 0.6 0.93
 -5 -9 15 0.55 0.95
 -5 -9 14 0.28 0.95
 -5 -9 14 0.67 0.55
 -5 -9 13 2.48 0.68
 -5 -9 13 2.06 0.5
 -5 -9 13 1.63 1.19
 -5 -9 12 -0.15 0.64
 -5 -9 12 0.03 1.27
 -5 -9 12 0.57 0.45
 -5 -9 11 0.64 0.62
 -5 -9 11 0.64 1.23
 -5 -9 11 0.74 0.4
 5 9 -11 1.56 0.63
 -5 -9 10 0.57 0.58
 -5 -9 10 0.61 0.35
 5 9 -10 0.93 0.61
 -5 -9 9 2.44 0.58
 5 9 -9 2.59 0.59
 -5 -9 9 2.07 0.32
 5 9 -8 7.37 0.65
 5 9 -8 4.96 0.44
 -5 -9 8 6.62 0.6
 -5 -9 7 23.47 0.98
 5 9 -7 18.17 0.86
 5 9 -7 24.28 1
 5 9 -6 4.98 0.6
 5 9 -6 3.75 0.41
 5 9 -5 2.74 0.57
 5 9 -5 2.15 0.41
 5 9 -4 2.93 0.54
 5 9 -4 2.05 0.43
 5 9 -3 5.14 0.5
 5 9 -3 5.64 0.58
 5 9 -2 0.64 0.25
 5 9 -2 1.2 0.51
 5 9 -2 1.3 0.49
 5 9 -1 0.49 0.3
 -5 -9 1 0.24 0.68
 5 9 -1 0.45 0.51
 -5 -9 0 -0.3 0.69
 5 9 0 0.88 0.52
 5 9 1 -0.07 0.53
 -5 -9 -1 0.17 0.57
 5 9 2 -0.21 0.57
 -5 -9 -2 -0.89 0.63
 5 9 3 0.16 0.59
 -5 -9 -3 0.11 0.67
 5 9 4 -0.4 0.59
 -5 -9 -4 0.39 0.7
 5 9 5 1 0.61
 5 10 -18 0.82 0.68
 -5 -10 17 -0.41 0.95
 5 10 -17 -0.15 0.65
 -5 -10 16 -0.71 0.96
 5 10 -16 -0.5 0.61
 -5 -10 15 0.38 0.56
 -5 -10 15 -0.45 0.97
 -5 -10 14 0.64 0.51
 -5 -10 14 0.51 1.15
 -5 -10 13 1.88 0.68
 -5 -10 13 0.16 1.27
 -5 -10 13 0.42 0.46
 -5 -10 12 -0.42 0.64
 -5 -10 12 0.39 0.41
 -5 -10 11 1.42 0.37
 5 10 -11 2.7 0.67
 -5 -10 11 1.65 0.62
 -5 -10 10 1.82 0.32
 -5 -10 10 2.37 0.6
 5 10 -10 2.4 0.65
 -5 -10 9 0.96 0.57
 5 10 -9 -0.3 0.6
 5 10 -9 0.1 0.36
 -5 -10 8 4.91 0.62
 5 10 -8 5.19 0.64
 5 10 -8 3.86 0.4
 5 10 -7 -0.04 0.61
 5 10 -7 0.22 0.35
 5 10 -6 -0.68 0.55
 5 10 -6 -0.19 0.36
 5 10 -5 6.67 0.63
 5 10 -5 4.57 0.45
 5 10 -4 0.81 0.55
 5 10 -4 0.36 0.42
 5 10 -3 0.07 0.52
 -5 -10 2 1.59 0.71
 5 10 -2 0.65 0.53
 5 10 -1 -0.53 0.53
 5 10 -1 -0.04 0.27
 5 10 0 -0.23 0.53
 5 10 1 1.75 0.55
 -5 -10 -1 0.86 0.61
 5 10 2 0.45 0.57
 -5 -10 -2 1.49 0.64
 5 10 3 -0.13 0.56
 -5 -10 -3 -0.61 0.67
 5 10 4 -0.48 0.6
 5 11 -16 0.4 0.57
 -5 -11 16 0.84 0.99
 5 11 -15 0.7 0.54
 -5 -11 15 1.29 1.01
 -5 -11 13 0.28 1.36
 -5 -11 12 0.24 0.38
 -5 -11 12 -0.18 0.64
 -5 -11 11 3.64 0.66
 5 11 -11 6.31 0.71
 5 11 -10 0.3 0.64
 5 11 -10 0.2 0.35
 -5 -11 10 -0.17 0.6
 5 11 -9 1.32 0.62
 5 11 -9 0.21 0.31
 -5 -11 9 1.08 0.61
 5 11 -8 0.75 0.59
 -5 -11 8 0.62 0.58
 5 11 -8 0.26 0.31
 5 11 -7 1.82 0.63
 5 11 -7 1.11 0.33
 5 11 -6 1.62 0.59
 5 11 -5 0.68 0.57
 5 11 -4 0.84 0.58
 5 11 -3 1.63 0.56
 5 11 -2 0.54 0.54
 5 11 -1 -0.12 0.54
 5 11 0 0.33 0.27
 5 11 0 -0.62 0.55
 5 11 1 -0.7 0.55
 5 11 2 0.37 0.54
 5 12 -14 0.82 0.44
 -5 -12 13 -0.32 1.42
 5 12 -12 -0.16 0.33
 5 12 -11 0.36 0.67
 -5 -12 11 -1.02 0.64
 5 12 -11 0.14 0.29
 5 12 -10 0.78 0.21
 5 12 -10 1.84 0.66
 -5 -12 10 1.47 0.64
 5 12 -9 0.06 0.64
 -5 -12 9 -0.02 0.61
 5 12 -8 2.84 0.62
 5 12 -7 0.07 0.61
 5 12 -6 1.23 0.64
 5 12 -5 1.26 0.57
 5 12 -4 0.37 0.59
 5 12 -3 -0.12 0.58
 5 12 -2 -0.13 0.55
 5 12 -1 0.07 0.53
 5 12 0 1.6 0.55
 5 13 -11 0.27 0.69
 5 13 -10 0.45 0.67
 -5 -13 10 0.94 0.63
 5 13 -9 0.42 0.63
 5 13 -8 0.07 0.61
 5 13 -7 1.49 0.6
 5 13 -6 0.66 0.6
 5 13 -5 -0.22 0.6
 5 13 -4 1.18 0.57
 5 13 -3 0.14 0.58
 5 13 -2 -0.37 0.56
 5 14 -10 0.06 0.65
 5 14 -9 -0.3 0.63
 5 14 -8 -0.6 0.62
 5 14 -7 -0.14 0.6
 5 14 -6 -0.4 0.58
 5 14 -5 0.53 0.58
 5 15 -9 1.87 0.63
 5 15 -8 -0.4 0.6
 6 -14 -3 0.31 0.99
 6 -14 -2 4.28 0.95
 6 -14 -1 0.02 0.86
 6 -14 0 1.06 0.81
 6 -14 4 0.08 0.42
 6 -14 5 -0.07 0.42
 6 -14 6 -0.01 0.44
 6 -14 7 0.55 0.47
 6 -14 8 0.65 0.51
 6 -14 9 0.96 0.56
 -6 13 6 -0.16 0.57
 -6 13 5 4.74 0.6
 6 -13 -4 0.31 0.99
 -6 13 4 0.07 0.52
 6 -13 -3 2.55 0.93
 6 -13 -2 1.19 0.87
 6 -13 -1 0.23 0.81
 6 -13 0 1.23 0.76
 6 -13 1 0.25 0.3
 6 -13 2 -0.21 0.27
 6 -13 3 6.22 0.4
 6 -13 3 10.45 0.55
 6 -13 4 7.27 0.42
 6 -13 4 9.97 0.54
 6 -13 4 6 0.41
 6 -13 5 0.01 0.45
 6 -13 5 -0.04 0.33
 6 -13 6 -0.41 0.47
 6 -13 6 -0.34 0.38
 6 -13 7 0.27 0.51
 6 -13 7 -0.46 0.46
 6 -13 8 0.99 0.54
 6 -13 8 0.38 0.53
 6 -13 9 -0.62 0.58
 6 -13 10 0.2 0.62
 -6 12 7 -0.06 0.6
 -6 12 6 -0.02 0.57
 -6 12 5 2.06 0.55
 6 -12 -5 1.88 1.01
 -6 12 4 3.46 0.54
 6 -12 -4 4.93 0.95
 6 -12 -3 2.03 0.88
 6 -12 -2 0.96 0.82
 6 -12 -1 -0.35 0.76
 6 -12 0 2.2 0.71
 6 -12 1 3.98 0.38
 6 -12 2 4.65 0.49
 6 -12 2 4.16 0.38
 6 -12 3 1.06 0.33
 6 -12 3 1.01 0.3
 6 -12 3 1.17 0.44
 6 -12 4 0.25 0.36
 6 -12 4 0.57 0.45
 6 -12 4 -0.21 0.32
 6 -12 5 0.97 0.36
 6 -12 5 1.48 0.41
 6 -12 5 1.1 0.47
 6 -12 6 9.17 0.59
 6 -12 6 10.08 0.59
 6 -12 6 10.18 0.65
 6 -12 7 13.61 0.75
 6 -12 8 5.9 0.62
 6 -12 9 -0.69 0.6
 6 -12 10 1.01 0.64
 6 -11 -9 1.66 0.76
 -6 11 7 0.17 0.75
 -6 11 7 0.02 0.6
 -6 11 6 -0.08 0.56
 -6 11 6 1.05 0.7
 6 -11 -6 0.9 1.01
 -6 11 5 0.39 0.52
 -6 11 5 0.45 0.66
 6 -11 -5 -0.66 0.94
 -6 11 4 3.43 0.53
 -6 11 4 3.56 0.64
 6 -11 -4 4.21 0.89
 -6 11 3 1.39 0.49
 6 -11 -3 2.2 0.84
 -6 11 3 1.72 0.58
 6 -11 -2 -0.7 0.77
 6 -11 -1 0.22 0.74
 6 -11 1 1.02 0.44
 6 -11 1 1.24 0.39
 6 -11 2 1.92 0.44
 6 -11 2 1.8 0.38
 6 -11 2 1.08 0.27
 6 -11 3 2.86 0.46
 6 -11 3 2.1 0.39
 6 -11 4 3.73 0.49
 6 -11 4 3.68 0.43
 6 -11 5 3.61 0.46
 6 -11 5 3.87 0.5
 6 -11 6 0.36 0.46
 6 -11 7 7.56 0.59
 6 -11 8 3.04 0.96
 -6 11 -11 -0.53 0.61
 -6 11 -12 -0.35 0.65
 -6 11 -13 0.83 0.68
 -6 10 8 0.99 0.73
 -6 10 8 0.74 0.61
 6 -10 -7 -0.89 1.02
 -6 10 7 -0.84 0.7
 -6 10 7 -0.19 0.57
 6 -10 -6 0.54 0.94
 -6 10 6 0.81 0.65
 -6 10 6 -0.44 0.55
 6 -10 -5 0.06 0.9
 -6 10 5 -0.12 0.6
 -6 10 5 -0.48 0.52
 6 -10 -4 5.85 0.9
 -6 10 4 4.95 0.55
 -6 10 4 5.96 0.62
 -6 10 3 11.6 0.68
 -6 10 3 9.78 0.64
 6 -10 -3 11.49 0.92
 6 -10 -2 0.37 0.72
 -6 10 2 0.43 0.48
 -6 10 1 4.42 0.47
 6 -10 0 2.47 0.45
 6 -10 1 14.44 0.69
 6 -10 1 14.66 0.71
 6 -10 2 1.35 0.44
 6 -10 2 1.11 0.41
 6 -10 3 0.85 0.43
 6 -10 3 1 0.4
 6 -10 4 -0.06 0.45
 6 -10 4 -0.03 0.41
 6 -10 5 0.21 0.44
 6 -10 6 2.68 0.5
 6 -10 7 0.79 0.95
 6 -10 7 0.49 0.51
 6 -10 8 -0.29 0.92
 -6 10 -9 1.92 0.6
 -6 10 -10 1.62 0.61
 -6 10 -11 0.32 0.65
 -6 10 -12 0.36 0.69
 -6 10 -13 1.63 0.73
 -6 9 9 0.55 0.34
 -6 9 9 0.79 0.75
 -6 9 8 2.61 0.72
 -6 9 8 3.4 0.62
 -6 9 7 -0.52 0.65
 -6 9 7 0.31 0.56
 6 -9 -7 0.76 0.96
 -6 9 6 0.54 0.61
 -6 9 6 0.79 0.53
 6 -9 -6 0.99 0.91
 -6 9 5 2.86 0.6
 -6 9 5 2.92 0.53
 6 -9 -5 3.72 0.85
 -6 9 4 4.1 0.57
 -6 9 4 3.94 0.52
 6 -9 -4 4.16 0.81
 -6 9 3 2.99 0.53
 6 -9 -3 2.87 0.78
 -6 9 3 2.92 0.49
 -6 9 2 1.78 0.47
 -6 9 1 3.99 0.43
 6 -9 -1 3.38 0.46
 6 -9 0 5.23 0.32
 6 -9 0 7.07 0.5
 -6 9 0 8.11 0.44
 6 -9 1 0.41 0.42
 6 -9 1 -0.06 0.4
 6 -9 2 8.4 0.53
 6 -9 2 7.31 0.51
 6 -9 3 0.97 0.43
 6 -9 3 0.47 0.42
 6 -9 4 1.74 0.43
 6 -9 5 6.14 0.53
 6 -9 6 1.15 0.5
 6 -9 7 1.83 0.54
 6 -9 7 0.85 0.93
 6 -9 8 2.07 0.58
 -6 9 -8 3.03 0.58
 -6 9 -9 -0.74 0.61
 -6 9 -10 -0.3 0.66
 -6 9 -11 0.08 0.69
 -6 9 -12 3.57 0.76
 -6 8 10 1.82 0.45
 -6 8 10 0.58 0.76
 -6 8 9 0.86 0.72
 -6 8 9 -0.7 0.62
 -6 8 9 0.03 0.4
 6 -8 -8 33.49 1.61
 -6 8 8 31.94 1.22
 -6 8 8 30.9 1.34
 -6 8 8 31.62 1.41
 -6 8 7 1.12 0.55
 -6 8 7 -0.2 0.31
 6 -8 -7 -0.93 0.92
 -6 8 7 0.05 0.66
 -6 8 6 3.71 0.54
 6 -8 -6 3.8 0.89
 -6 8 6 3.62 0.63
 -6 8 5 3.29 0.52
 -6 8 5 3.55 0.59
 6 -8 -5 3.7 0.83
 -6 8 4 11.74 0.68
 6 -8 -4 9.86 0.9
 -6 8 4 13.69 0.72
 -6 8 3 4.31 0.52
 -6 8 3 3.63 0.48
 -6 8 2 0.28 0.43
 -6 8 2 0.92 0.43
 6 -8 -1 0.18 0.23
 6 -8 -1 -0.03 0.4
 -6 8 1 -0.14 0.38
 6 -8 0 5.2 0.35
 6 -8 0 4.79 0.45
 -6 8 0 4.83 0.39
 6 -8 1 1.41 0.4
 6 -8 1 1.31 0.4
 -6 8 -1 2.09 0.27
 6 -8 2 7.1 0.5
 6 -8 2 7.02 0.5
 6 -8 3 0.2 0.43
 6 -8 3 0.28 0.41
 6 -8 4 3.27 0.46
 6 -8 5 3.12 0.5
 6 -8 6 1.73 0.52
 6 -8 6 2.5 0.98
 -6 8 -7 4.9 0.58
 6 -8 7 2.61 0.91
 6 -8 7 3.23 0.59
 6 -8 8 0.55 0.59
 -6 8 -8 0.02 0.59
 -6 8 -9 1.12 0.63
 -6 8 -10 0.48 0.66
 -6 8 -11 1.8 0.73
 -6 8 -12 0.73 0.77
 -6 7 12 0.35 0.55
 -6 7 11 1.72 0.53
 -6 7 10 -0.1 0.64
 -6 7 10 -0.35 0.75
 -6 7 10 -0.25 0.47
 6 -7 -9 4.25 1.01
 -6 7 9 3.57 0.63
 -6 7 9 2.93 0.73
 -6 7 9 3.55 0.47
 -6 7 8 0.41 0.4
 6 -7 -8 0.2 0.94
 -6 7 8 0.16 0.56
 -6 7 8 0.11 0.65
 6 -7 -7 4.12 0.91
 -6 7 7 4.89 0.65
 -6 7 7 3.9 0.39
 -6 7 7 4.57 0.58
 -6 7 6 6.56 0.64
 6 -7 -6 6.64 0.88
 -6 7 6 6.12 0.55
 -6 7 6 6.18 0.4
 -6 7 5 19.06 0.89
 -6 7 5 21.1 0.94
 -6 7 4 0.34 0.43
 -6 7 4 0.05 0.51
 6 -7 -3 17.45 0.73
 -6 7 3 22.58 0.85
 -6 7 3 19.21 0.83
 6 -7 -2 0.21 0.41
 6 -7 -2 0.38 0.26
 -6 7 2 0.05 0.41
 -6 7 1 13.24 0.58
 6 -7 -1 11.93 0.6
 6 -7 -1 10.55 0.51
 6 -7 0 0.88 0.38
 6 -7 1 1.17 0.4
 6 -7 1 1.56 0.39
 -6 7 -1 1.45 0.26
 6 -7 2 -0.2 0.41
 6 -7 2 0.18 0.39
 6 -7 3 0.61 0.42
 6 -7 4 3.74 0.48
 6 -7 4 3.72 0.96
 6 -7 5 0.89 0.47
 6 -7 5 0.82 0.98
 6 -7 6 9.38 0.66
 -6 7 -6 9.39 0.65
 6 -7 6 8.68 1
 -6 7 -7 5.12 0.63
 6 -7 7 6.14 0.62
 -6 7 -8 0.72 0.61
 6 -7 8 -0.95 0.63
 -6 7 -9 9.41 0.78
 -6 7 -10 6.41 0.78
 -6 7 -11 3.05 0.77
 -6 7 -12 4.01 0.86
 -6 6 13 1.58 0.63
 -6 6 12 -0.05 0.59
 -6 6 11 0.52 0.54
 -6 6 10 0.9 0.51
 -6 6 10 1.48 0.63
 -6 6 9 0.4 0.45
 -6 6 9 0.19 0.58
 -6 6 9 -0.42 0.68
 -6 6 8 0.19 0.42
 -6 6 8 -0.21 0.54
 -6 6 8 -0.4 0.64
 -6 6 7 0.95 0.6
 -6 6 7 0.71 0.38
 -6 6 7 0.55 0.51
 -6 6 6 18.76 0.78
 -6 6 6 18.75 0.87
 -6 6 6 19.94 0.92
 -6 6 5 0.63 0.51
 -6 6 5 0.54 0.45
 -6 6 4 14.74 0.7
 6 -6 -4 13.89 0.62
 -6 6 4 16.1 0.74
 6 -6 -3 10.11 0.56
 -6 6 3 9.33 0.56
 -6 6 3 10.24 0.58
 6 -6 -3 8.85 0.46
 -6 6 2 4.69 0.44
 -6 6 2 3.36 0.42
 6 -6 -2 3.64 0.32
 6 -6 -2 4.68 0.41
 -6 6 1 4.25 0.4
 6 -6 -1 3.72 0.4
 6 -6 -1 3.54 0.33
 6 -6 0 0.17 0.36
 -6 6 0 0.03 0.32
 6 -6 0 0.31 0.4
 6 -6 1 3.79 0.45
 6 -6 1 5.24 0.42
 -6 6 -1 4.31 0.33
 -6 6 -2 3.71 0.28
 6 -6 2 5.07 0.44
 6 -6 3 10.66 1
 6 -6 3 11.06 0.61
 6 -6 4 -0.22 0.98
 6 -6 4 0.74 0.46
 6 -6 5 0.62 0.94
 -6 6 -5 1.35 0.5
 -6 6 -5 0.74 0.21
 6 -6 5 0.58 0.5
 -6 6 -6 1.57 0.54
 6 -6 6 1.58 0.55
 -6 6 -6 1.04 0.3
 -6 6 -7 11.07 0.58
 6 -6 7 13.43 0.77
 -6 6 -7 11.85 0.77
 6 -6 8 2.13 0.64
 -6 6 -8 2.43 0.65
 -6 6 -8 2.23 0.46
 -6 6 -9 1.82 0.7
 -6 6 -10 -0.02 0.76
 -6 6 -11 1.53 0.79
 -6 5 14 1.04 0.7
 -6 5 13 0.2 0.65
 -6 5 12 0.99 0.61
 -6 5 11 5.23 0.69
 -6 5 11 5.33 0.61
 -6 5 10 1.41 0.61
 -6 5 10 1.29 0.52
 -6 5 9 0.19 0.57
 -6 5 9 1.15 0.49
 -6 5 8 0.15 0.53
 -6 5 8 0.59 0.42
 -6 5 7 3.39 0.61
 -6 5 7 3.85 0.43
 -6 5 7 3.7 0.52
 -6 5 6 14.04 0.65
 -6 5 6 14.8 0.73
 -6 5 6 15.95 0.79
 6 -5 -5 0.03 0.34
 -6 5 5 0.67 0.5
 -6 5 5 0.18 0.32
 -6 5 5 -0.19 0.42
 -6 5 4 0.61 0.47
 -6 5 4 1.17 0.41
 6 -5 -4 0.49 0.33
 6 -5 -3 9.01 0.47
 -6 5 3 10.25 0.58
 -6 5 3 8.43 0.54
 6 -5 -3 9.97 0.53
 6 -5 -2 37.71 1.45
 -6 5 2 39.52 1.49
 6 -5 -2 41.07 1.49
 -6 5 1 3.08 0.42
 6 -5 -1 3.39 0.35
 6 -5 -1 3.55 0.38
 6 -5 0 -0.01 0.4
 6 -5 0 0.07 0.35
 -6 5 0 0.32 0.37
 6 -5 1 0.41 0.36
 6 -5 1 0.33 0.42
 6 -5 2 2.67 0.92
 6 -5 2 2.02 0.44
 6 -5 3 4.42 0.94
 6 -5 3 2.45 0.47
 -6 5 -4 3.82 0.31
 6 -5 4 4.6 0.52
 6 -5 4 4.02 0.9
 -6 5 -4 5.04 0.51
 -6 5 -5 0.95 0.53
 -6 5 -5 0.47 0.31
 6 -5 5 1.3 0.5
 -6 5 -6 2.41 0.57
 -6 5 -6 1.87 0.37
 6 -5 6 2.68 0.57
 -6 5 -7 1.64 0.42
 6 -5 7 0.8 0.59
 -6 5 -7 1.42 0.61
 -6 5 -8 -0.52 0.48
 6 -5 8 1.08 0.64
 -6 5 -8 0.27 0.66
 -6 5 -9 0.42 0.54
 -6 5 -9 1.37 0.71
 -6 5 -10 -0.49 0.62
 -6 5 -10 -0.67 0.76
 -6 5 -11 -0.17 0.7
 -6 5 -11 0.33 0.8
 -6 4 14 0.79 0.7
 -6 4 13 0.73 0.82
 -6 4 13 1.9 0.67
 -6 4 12 2.53 0.79
 -6 4 12 2.6 0.63
 -6 4 11 -0.49 0.58
 -6 4 11 -0.32 0.64
 -6 4 10 -0.87 0.53
 -6 4 10 -0.47 0.58
 -6 4 9 1.26 0.49
 -6 4 9 0.92 0.55
 -6 4 8 0.89 0.45
 -6 4 7 16.21 0.74
 -6 4 6 2.21 0.54
 -6 4 6 2.07 0.37
 6 -4 -6 1.84 0.39
 -6 4 5 0.15 0.5
 -6 4 5 0.54 0.34
 6 -4 -5 0.55 0.35
 -6 4 4 0.39 0.49
 6 -4 -4 0.19 0.35
 6 -4 -4 0.77 0.38
 6 -4 -3 5.6 0.39
 6 -4 -3 5.52 0.42
 -6 4 3 4.75 0.53
 6 -4 -2 68 2.47
 6 -4 -2 68.33 2.48
 -6 4 2 66.48 2.51
 6 -4 -1 5.91 0.42
 6 -4 0 -0.57 0.91
 6 -4 0 -0.35 0.35
 6 -4 0 -0.03 0.4
 6 -4 1 0.45 0.91
 6 -4 1 1.45 0.44
 6 -4 2 2.58 0.91
 6 -4 2 4.16 0.47
 -6 4 -3 16.75 0.79
 6 -4 3 16.49 0.79
 6 -4 4 35.36 1.38
 -6 4 -4 35.57 1.38
 -6 4 -4 33.51 1.29
 6 -4 5 9.09 0.65
 -6 4 -5 9.52 0.51
 -6 4 -5 8.98 0.65
 -6 4 -6 1.98 0.42
 6 -4 6 1.8 0.59
 -6 4 -6 0.79 0.59
 6 -4 7 15.45 0.87
 -6 4 -7 15.39 0.74
 -6 4 -7 13.59 0.9
 -6 4 -8 0.29 0.67
 -6 4 -8 1.09 0.53
 6 -4 8 0.4 0.64
 -6 4 -9 1.24 0.59
 -6 4 -9 1.88 0.73
 -6 4 -10 2.11 0.66
 -6 4 -10 0.71 0.78
 -6 4 -11 -0.63 0.73
 -6 4 -11 1.4 0.81
 -6 3 14 1.37 0.86
 -6 3 14 1.19 0.71
 -6 3 13 -0.64 0.79
 -6 3 13 -0.29 0.67
 -6 3 12 1.14 0.75
 -6 3 12 1.27 0.63
 -6 3 11 -1.55 0.73
 -6 3 11 -0.03 0.59
 -6 3 10 2.41 0.56
 -6 3 9 1.46 0.5
 -6 3 8 30.79 1.23
 6 -3 -7 1.79 0.4
 -6 3 7 1.3 0.42
 6 -3 -6 5.41 0.44
 -6 3 6 5.1 0.43
 -6 3 5 0.39 0.52
 -6 3 5 0.89 0.35
 6 -3 -5 0.89 0.36
 -6 3 4 23.57 1.06
 6 -3 -4 24.61 0.95
 6 -3 -4 23.66 0.97
 6 -3 -3 65.65 2.4
 6 -3 -3 65.94 2.41
 6 -3 -2 117.36 4.29
 6 -3 -2 120.28 4.3
 6 -3 -2 121.85 4.41
 6 -3 -1 10.18 0.53
 6 -3 -1 9.65 1.02
 6 -3 0 1.31 0.92
 6 -3 0 1.44 0.35
 6 -3 0 2.34 0.42
 6 -3 1 2.94 0.92
 6 -3 1 3.02 0.45
 6 -3 2 6.62 0.52
 6 -3 3 28.16 1.15
 6 -3 4 6.14 0.57
 -6 3 -4 6.65 0.46
 6 -3 5 13.21 0.74
 -6 3 -5 12.58 0.65
 6 -3 6 -0.23 0.6
 -6 3 -6 0.33 0.47
 -6 3 -7 11.79 0.71
 6 -3 7 12.65 0.82
 -6 3 -8 1.14 0.56
 6 -3 8 1.91 0.67
 -6 3 -9 -0.68 0.74
 -6 3 -9 -0.72 0.62
 -6 3 -10 0.71 0.77
 -6 3 -10 -0.02 0.69
 -6 3 -11 1.55 0.77
 6 -2 -15 -1.28 1.27
 -6 2 14 1.28 0.84
 -6 2 14 2.24 0.72
 -6 2 13 0.45 0.78
 -6 2 13 0.8 0.67
 -6 2 12 -0.87 0.74
 -6 2 12 -0.48 0.64
 -6 2 11 1.93 0.71
 -6 2 11 3.58 0.62
 -6 2 10 1.93 0.67
 -6 2 10 0.51 0.55
 -6 2 9 6.18 0.58
 -6 2 9 6.12 0.56
 -6 2 8 0.68 0.45
 -6 2 8 0.22 0.46
 6 -2 -8 1.26 0.44
 -6 2 7 1.91 0.43
 6 -2 -7 1.38 0.42
 -6 2 7 2.66 0.43
 -6 2 6 2.81 0.41
 -6 2 6 3.03 0.4
 6 -2 -6 2.65 0.44
 6 -2 -5 9.17 0.53
 -6 2 5 8.95 0.51
 -6 2 5 9.26 0.52
 6 -2 -4 35.86 1.39
 -6 2 4 36.3 1.39
 -6 2 4 36.76 1.4
 6 -2 -4 37.68 1.39
 6 -2 -3 61.58 2.42
 6 -2 -3 61.16 2.24
 6 -2 -3 61.06 2.24
 -6 2 3 60.68 2.24
 6 -2 -2 156.77 5.63
 6 -2 -2 154.74 5.53
 6 -2 -2 151.72 5.53
 6 -2 -1 167.82 6.04
 6 -2 -1 166.73 6.03
 6 -2 -1 171.93 6.13
 6 -2 0 36.23 1.65
 6 -2 0 37.43 1.44
 6 -2 1 85.21 3.12
 6 -2 2 12.74 0.67
 -6 2 -3 6.5 0.94
 6 -2 3 7.3 0.57
 -6 2 -4 0.25 0.97
 6 -2 4 0.19 0.5
 -6 2 -4 -0.03 0.4
 -6 2 -5 0.66 1
 6 -2 5 -0.05 0.55
 -6 2 -5 -0.2 0.47
 -6 2 -6 0.41 1.01
 6 -2 6 0.33 0.6
 -6 2 -6 1.57 0.51
 6 -2 7 2.62 0.67
 -6 2 -8 0.47 0.59
 -6 2 -9 -0.73 0.68
 -6 2 -10 -0.11 0.72
 -6 2 -11 0.2 0.81
 -6 1 15 3.49 0.89
 6 -1 -15 2.65 1.23
 -6 1 14 0.66 0.81
 6 -1 -14 0.32 1.2
 -6 1 14 -0.85 0.72
 -6 1 13 2.42 0.78
 6 -1 -13 3.72 1.17
 -6 1 13 3.88 0.7
 -6 1 12 0.17 0.74
 6 -1 -12 0.52 1.17
 -6 1 12 1.56 0.64
 -6 1 11 2.24 0.71
 6 -1 -11 2.15 1.15
 -6 1 11 2.96 0.61
 -6 1 10 12.37 0.86
 -6 1 10 12.95 0.75
 -6 1 10 13.46 0.74
 6 -1 -10 10.36 1.22
 6 -1 -9 6.16 0.56
 6 -1 -9 5.09 1.05
 -6 1 9 7.01 0.55
 -6 1 9 5.6 0.57
 -6 1 9 5.87 0.69
 6 -1 -8 -0.37 0.97
 -6 1 8 0.73 0.45
 6 -1 -8 0.52 0.45
 -6 1 8 0.1 0.61
 -6 1 8 0.63 0.44
 -6 1 7 3.2 0.44
 6 -1 -7 3.82 0.44
 6 -1 -7 2.04 0.97
 -6 1 7 3.57 0.44
 6 -1 -6 4.96 0.45
 -6 1 6 4.94 0.44
 -6 1 6 4.8 0.44
 -6 1 5 11.11 0.58
 -6 1 5 11.74 0.59
 6 -1 -5 11.58 0.6
 -6 1 4 32.65 1.27
 -6 1 4 33.48 1.28
 6 -1 -4 33.43 1.28
 -6 1 3 68.77 2.51
 6 -1 -3 71.26 2.68
 6 -1 -3 67.75 2.51
 6 -1 -2 42.7 1.78
 6 -1 -2 40.72 1.55
 6 -1 -1 2.16 0.42
 6 -1 0 43.81 1.67
 -6 1 -1 20.41 1.23
 -6 1 -1 20.95 0.89
 6 -1 1 19.18 0.89
 -6 1 -2 4.68 0.51
 -6 1 -2 5.17 1
 6 -1 2 5.88 0.52
 -6 1 -3 7.98 0.61
 -6 1 -3 8.13 0.54
 6 -1 3 8.7 0.61
 -6 1 -3 9.39 1.06
 -6 1 -4 1.88 0.55
 -6 1 -4 1.37 0.46
 -6 1 -4 1.26 1.04
 6 -1 4 0.78 0.53
 6 -1 5 3.63 0.61
 -6 1 -5 3.9 1.13
 -6 1 -5 3.18 0.63
 -6 1 -5 2.82 0.52
 6 -1 6 -0.26 0.63
 -6 1 -6 -0.05 1.12
 -6 1 -6 0.38 0.65
 -6 1 -6 1.63 0.55
 6 -1 7 0.88 0.66
 -6 1 -7 0.67 1.11
 -6 1 -7 0.38 0.6
 -6 1 -7 0.47 0.69
 -6 1 -8 0.17 0.66
 -6 1 -8 2.12 1.12
 -6 1 -9 0.75 0.71
 -6 1 -9 -0.4 1.07
 -6 1 -10 2.38 0.8
 6 0 -15 0.32 1.14
 -6 0 15 -0.54 0.86
 6 0 -14 0.47 1.15
 -6 0 14 1.54 0.72
 -6 0 14 0.88 0.8
 -6 0 13 3.04 0.69
 -6 0 13 2.39 0.79
 6 0 -13 2.17 1.16
 -6 0 12 0.58 0.65
 6 0 -12 -0.12 1.13
 -6 0 12 0.44 0.73
 6 0 -11 6.25 1.19
 -6 0 11 7.14 0.78
 -6 0 11 7.65 0.67
 -6 0 10 10.24 0.84
 -6 0 10 11.4 0.72
 6 0 -10 9.2 1.18
 -6 0 10 12.3 0.69
 -6 0 9 6.1 0.57
 -6 0 9 5.8 0.71
 6 0 -9 6.51 0.56
 6 0 -9 5.06 1.05
 -6 0 9 6.81 0.54
 -6 0 8 1.7 0.46
 -6 0 8 1.52 0.63
 -6 0 8 0.48 0.43
 6 0 -8 1.47 0.45
 6 0 -8 1.05 0.98
 6 0 -7 3.12 0.47
 -6 0 7 3.4 0.44
 -6 0 7 3.42 0.46
 6 0 -7 3.26 0.97
 6 0 -6 5.97 0.48
 -6 0 6 5.97 0.45
 -6 0 5 0.4 0.36
 6 0 -5 -0.07 0.38
 -6 0 4 86.66 3.16
 6 0 -4 87.44 3.17
 -6 0 3 22.07 1.19
 6 0 -3 21.74 0.9
 6 0 -2 6.02 0.46
 -6 0 -1 -1.39 0.94
 -6 0 -1 0.69 0.43
 -6 0 -2 11.25 1.14
 -6 0 -2 11.78 0.67
 -6 0 -3 5.32 0.55
 -6 0 -3 3.15 1.05
 -6 0 -3 4.8 0.51
 -6 0 -4 1.33 0.58
 -6 0 -4 1.16 1.11
 -6 0 -4 0.1 0.5
 -6 0 -5 0.46 0.62
 -6 0 -5 0.69 1.13
 -6 0 -5 -0.11 0.56
 -6 0 -6 0.6 0.66
 -6 0 -6 0.16 1.17
 -6 0 -6 0.66 0.6
 -6 0 -7 -0.09 0.7
 -6 0 -7 -0.16 1.25
 -6 0 -7 -0.38 0.66
 -6 0 -8 -0.15 0.74
 -6 0 -8 0.22 1.21
 -6 0 -8 -0.45 0.69
 -6 0 -9 0.92 0.79
 -6 0 -9 1.27 0.74
 -6 0 -9 -0.31 1.2
 -6 0 -10 1.25 1.15
 -6 -1 16 -1.1 0.89
 -6 -1 15 -0.65 0.83
 -6 -1 14 1.36 0.84
 -6 -1 14 0.36 0.71
 6 1 -14 1.81 1.03
 -6 -1 13 0.14 0.77
 -6 -1 13 0.72 0.69
 6 1 -13 -0.55 1.05
 -6 -1 12 1.52 0.76
 -6 -1 12 0.69 0.63
 6 1 -12 1.33 1.06
 -6 -1 11 0.35 0.73
 6 1 -11 -0.17 1.1
 -6 -1 11 0.86 0.59
 -6 -1 10 0.36 0.54
 -6 -1 10 0.21 0.69
 6 1 -10 0.04 0.53
 6 1 -10 0.04 1.11
 -6 -1 10 0.85 0.52
 -6 -1 9 5.19 0.54
 -6 -1 9 4.07 0.71
 6 1 -9 4.53 0.55
 6 1 -9 3.29 1.03
 -6 -1 9 4.28 0.5
 6 1 -8 1.48 0.48
 6 1 -8 1.24 0.93
 -6 -1 8 2.12 0.45
 6 1 -7 10.84 1.11
 -6 -1 7 14.9 0.69
 6 1 -7 15.76 0.73
 6 1 -6 2.38 0.45
 -6 -1 6 1.61 0.38
 -6 -1 5 2.59 0.92
 6 1 -5 3.1 0.38
 6 1 -5 2.94 0.42
 -6 -1 5 2.51 0.38
 6 1 -4 0.57 0.34
 -6 -1 4 -0.2 0.91
 6 1 -4 0.55 0.39
 -6 -1 4 0.01 0.35
 -6 -1 3 1.59 0.9
 6 1 -3 1.61 0.39
 6 1 -3 1.15 0.33
 6 1 -2 11.08 0.6
 6 1 -2 11.77 0.56
 -6 -1 -1 6.95 0.54
 -6 -1 -2 0.31 0.49
 -6 -1 -3 16.64 0.85
 -6 -1 -3 16.22 0.82
 -6 -1 -4 1.61 0.54
 -6 -1 -4 2.37 0.61
 -6 -1 -5 0.23 0.59
 -6 -1 -5 0.49 0.65
 -6 -1 -6 4.12 0.68
 -6 -1 -6 5.04 0.74
 -6 -1 -7 1.98 0.7
 -6 -1 -7 1.74 0.73
 -6 -1 -7 0.96 1.26
 -6 -1 -8 0.14 0.74
 -6 -1 -8 0.83 0.77
 -6 -1 -8 1.74 1.28
 -6 -1 -9 3.46 1.29
 -6 -2 16 1.79 0.88
 -6 -2 15 -0.29 0.88
 -6 -2 14 2.54 0.81
 -6 -2 14 1.49 0.72
 -6 -2 13 9.17 0.89
 -6 -2 13 9.06 0.79
 -6 -2 12 5.19 0.82
 -6 -2 12 5.77 0.69
 -6 -2 11 8.14 0.85
 -6 -2 11 9.33 0.66
 6 2 -11 9.5 0.69
 -6 -2 11 9.81 0.71
 6 2 -10 41.66 1.6
 -6 -2 10 40.93 1.57
 -6 -2 10 37.65 1.7
 6 2 -9 0.78 0.49
 -6 -2 9 0.58 0.45
 6 2 -8 -0.3 0.48
 -6 -2 8 -0.02 0.4
 -6 -2 7 8.78 0.52
 6 2 -7 9.19 0.57
 -6 -2 6 32.45 1.65
 6 2 -6 38.26 1.42
 -6 -2 6 35.81 1.38
 6 2 -5 7.17 0.5
 -6 -2 5 7.18 0.52
 -6 -2 5 6.11 1
 -6 -2 5 6.81 0.44
 6 2 -5 7.05 0.44
 6 2 -4 10.44 0.59
 -6 -2 4 9.82 1.05
 6 2 -4 11.85 0.54
 6 2 -3 5.14 0.47
 6 2 -3 6.33 0.41
 -6 -2 3 5.78 0.96
 6 2 -3 6.53 0.47
 6 2 -2 -0.41 0.32
 6 2 -2 -0.5 0.43
 6 2 -1 0.01 0.43
 -6 -2 0 3.27 0.47
 6 2 0 3.78 0.48
 -6 -2 -1 1.62 0.48
 6 2 1 1.83 0.49
 -6 -2 -2 0.55 0.52
 6 2 2 -0.01 0.52
 -6 -2 -3 11.42 0.73
 -6 -2 -3 11.51 0.76
 6 2 3 12.02 0.75
 -6 -2 -4 1.18 0.64
 -6 -2 -4 0.5 0.59
 6 2 4 0.53 0.61
 -6 -2 -5 7 0.72
 6 2 5 6.76 0.74
 -6 -2 -5 7.05 0.75
 -6 -2 -6 1.35 0.69
 -6 -2 -6 0.75 0.71
 -6 -2 -7 -0.09 0.74
 -6 -2 -7 -1.02 0.76
 -6 -2 -8 2.58 0.81
 -6 -2 -9 1.11 1.33
 -6 -3 16 -0.5 0.91
 -6 -3 15 -0.43 0.84
 -6 -3 14 1.65 0.83
 -6 -3 14 3.21 0.73
 -6 -3 13 42.79 1.91
 -6 -3 13 47.84 1.85
 -6 -3 12 15.35 1.03
 -6 -3 11 13.04 0.72
 6 3 -11 12.19 0.77
 -6 -3 11 11.67 0.96
 -6 -3 10 10.74 0.64
 6 3 -10 10.78 0.71
 -6 -3 9 7.79 0.55
 6 3 -9 7.62 0.61
 6 3 -8 1.5 0.51
 -6 -3 8 0.56 0.48
 -6 -3 8 0.88 0.4
 -6 -3 8 1.17 0.96
 6 3 -7 0.82 0.46
 -6 -3 7 1.66 0.99
 -6 -3 7 1.34 0.46
 -6 -3 7 1.21 0.37
 6 3 -6 -0.36 0.45
 -6 -3 6 0.38 0.99
 -6 -3 6 0.47 0.35
 -6 -3 6 0.51 0.43
 -6 -3 5 13.65 0.65
 6 3 -5 15.24 0.65
 -6 -3 5 14.12 1.14
 -6 -3 5 14.54 0.71
 6 3 -5 14.86 0.7
 6 3 -4 1.03 0.31
 6 3 -4 1.38 0.42
 -6 -3 4 0.53 0.94
 6 3 -3 7.56 0.52
 6 3 -3 8.02 0.45
 6 3 -2 0.15 0.33
 6 3 -2 0.25 0.42
 6 3 -1 1.31 0.46
 -6 -3 0 5.57 0.53
 6 3 0 5.58 0.53
 6 3 1 0.84 0.5
 -6 -3 -1 1.18 0.5
 6 3 2 12.17 0.74
 -6 -3 -2 11.45 0.74
 -6 -3 -2 12.5 0.76
 -6 -3 -3 0.46 0.6
 6 3 3 0.77 0.59
 -6 -3 -3 0.91 0.6
 -6 -3 -4 2.81 0.68
 -6 -3 -4 2.56 0.64
 6 3 4 2.68 0.66
 -6 -3 -5 2.62 0.73
 -6 -3 -5 2.5 0.71
 6 3 5 2.88 0.68
 -6 -3 -6 0.55 0.73
 -6 -3 -6 0.81 0.74
 -6 -3 -7 1.53 0.8
 -6 -4 17 1.43 0.92
 -6 -4 16 -0.96 0.9
 -6 -4 15 -0.55 0.85
 -6 -4 14 12.46 1.02
 -6 -4 13 1.38 0.84
 -6 -4 12 0.12 0.54
 -6 -4 12 1.14 0.83
 6 4 -12 0.2 0.62
 -6 -4 11 -0.06 0.51
 6 4 -11 -0.48 0.6
 -6 -4 10 23.82 1.04
 6 4 -10 26.2 1.1
 -6 -4 10 24.21 1.09
 -6 -4 9 0.53 0.52
 -6 -4 9 -0.39 0.43
 -6 -4 9 0.66 1.04
 6 4 -9 0.35 0.52
 -6 -4 8 3.39 0.52
 6 4 -8 3.94 0.56
 -6 -4 8 2.63 1.13
 -6 -4 8 2.92 0.41
 -6 -4 7 -1 1.07
 -6 -4 7 -0.17 0.37
 -6 -4 7 -0.7 0.47
 -6 -4 6 0.91 1.08
 -6 -4 6 -0.05 0.45
 -6 -4 6 -0.07 0.33
 6 4 -5 0.72 0.33
 -6 -4 5 0.19 0.44
 6 4 -4 0.36 0.31
 6 4 -4 0.4 0.41
 6 4 -3 2.57 0.34
 6 4 -3 2.57 0.45
 6 4 -2 5.7 0.51
 6 4 -2 5.86 0.42
 6 4 -2 6.41 0.51
 6 4 -1 -0.31 0.47
 6 4 -1 0.62 0.45
 -6 -4 0 3.02 0.53
 6 4 0 3.14 0.51
 -6 -4 -1 0.06 0.54
 6 4 1 0.58 0.53
 6 4 2 0.7 0.58
 -6 -4 -2 0.41 0.57
 -6 -4 -2 0.4 0.59
 6 4 3 10.86 0.78
 -6 -4 -3 11.13 0.79
 -6 -4 -3 12.16 0.79
 -6 -4 -4 -0.51 0.67
 6 4 4 0.09 0.66
 -6 -4 -4 1.21 0.67
 -6 -4 -5 3.92 0.75
 -6 -4 -5 2.29 0.75
 -6 -4 -6 3 0.81
 -6 -4 -7 -0.47 0.82
 -6 -5 17 -0.31 0.94
 -6 -5 16 3.59 0.94
 -6 -5 15 3.55 0.91
 -6 -5 14 0.63 0.89
 -6 -5 13 1.81 0.89
 -6 -5 13 2.28 0.58
 -6 -5 13 3.16 0.68
 6 5 -12 0.65 0.63
 -6 -5 12 1.44 0.53
 -6 -5 12 0.56 0.63
 -6 -5 11 40.84 1.6
 -6 -5 11 40.04 1.65
 6 5 -11 42.54 1.66
 -6 -5 10 3.04 1.14
 -6 -5 10 3.74 0.48
 -6 -5 10 3.52 0.6
 -6 -5 9 -0.12 0.41
 -6 -5 9 -0.36 0.52
 -6 -5 9 0.01 1.17
 -6 -5 8 2.19 0.51
 -6 -5 8 1.39 1.13
 -6 -5 8 2.24 0.39
 -6 -5 7 5.54 1.12
 -6 -5 7 6.66 0.56
 -6 -5 7 6.28 0.43
 -6 -5 6 -0.01 0.48
 6 5 -5 0.59 0.41
 6 5 -5 0.08 0.31
 6 5 -4 1.48 0.32
 6 5 -4 1.57 0.45
 6 5 -4 1.36 0.44
 6 5 -3 -0.51 0.45
 6 5 -3 0 0.44
 6 5 -3 0.4 0.31
 6 5 -2 8.79 0.48
 6 5 -2 8.85 0.58
 6 5 -2 7.75 0.57
 6 5 -1 1.14 0.5
 6 5 -1 0.47 0.49
 -6 -5 0 11.44 0.71
 6 5 0 10.9 0.69
 6 5 0 11.56 0.7
 6 5 1 -0.53 0.56
 -6 -5 -1 -1.03 0.55
 6 5 2 1.95 0.61
 -6 -5 -2 1.58 0.61
 6 5 3 4.05 0.67
 -6 -5 -3 2.87 0.69
 -6 -5 -3 3.28 0.66
 -6 -5 -4 0.64 0.74
 -6 -5 -4 3.35 0.7
 -6 -5 -5 1.77 0.76
 -6 -5 -6 0.8 0.8
 -6 -6 17 -1.08 0.95
 -6 -6 16 3.14 0.95
 -6 -6 15 0.67 0.93
 -6 -6 14 0.5 0.92
 -6 -6 14 1.86 0.71
 -6 -6 14 0.5 0.59
 -6 -6 13 0.81 0.91
 -6 -6 13 0.58 0.66
 -6 -6 13 -1.68 0.57
 -6 -6 12 3.91 0.54
 -6 -6 12 3.82 0.65
 -6 -6 11 -0.21 1.2
 -6 -6 11 0.64 0.61
 -6 -6 11 2.71 0.48
 -6 -6 10 2.12 1.23
 -6 -6 10 1.18 0.58
 -6 -6 10 1.42 0.45
 -6 -6 9 12.25 0.75
 -6 -6 9 12.85 1.36
 -6 -6 9 12.5 0.63
 -6 -6 8 4.43 1.18
 -6 -6 8 4.25 0.42
 -6 -6 8 4.58 0.57
 6 6 -7 11.28 0.69
 -6 -6 7 10.05 0.68
 6 6 -6 2.31 0.44
 6 6 -6 2.22 0.52
 -6 -6 6 1.45 0.51
 6 6 -5 0.87 0.43
 6 6 -5 0.92 0.48
 6 6 -4 0.39 0.48
 6 6 -4 0.44 0.3
 6 6 -4 -0.12 0.43
 6 6 -3 9.12 0.6
 6 6 -3 9.15 0.49
 6 6 -3 9.1 0.61
 6 6 -2 5.97 0.55
 6 6 -2 6.07 0.56
 6 6 -2 6.43 0.43
 6 6 -1 1.25 0.51
 6 6 -1 0.93 0.52
 6 6 0 1.34 0.54
 6 6 0 1.33 0.56
 -6 -6 0 2.39 0.55
 6 6 1 5.92 0.63
 -6 -6 -1 7.46 0.67
 6 6 1 6.74 0.68
 6 6 2 1.19 0.63
 -6 -6 -2 0.49 0.62
 -6 -6 -3 -0.62 0.72
 -6 -6 -3 -0.3 0.66
 -6 -6 -4 0.16 0.7
 -6 -6 -5 2.11 0.77
 -6 -7 17 0.96 0.95
 -6 -7 16 0.23 0.94
 -6 -7 15 -0.56 0.94
 -6 -7 15 0.57 0.61
 -6 -7 14 0.79 0.95
 -6 -7 14 -0.15 0.58
 -6 -7 13 2.03 0.67
 -6 -7 13 2.31 0.54
 -6 -7 12 2.67 1.19
 -6 -7 12 1.91 0.5
 -6 -7 12 2.71 0.65
 -6 -7 11 2.66 1.3
 -6 -7 11 4.78 0.65
 -6 -7 11 3.39 0.49
 6 7 -10 1.56 0.59
 -6 -7 10 0.22 0.41
 -6 -7 10 0.02 1.29
 -6 -7 10 -0.48 0.58
 6 7 -9 1.92 0.6
 -6 -7 9 3.23 1.24
 -6 -7 9 2.52 0.57
 -6 -7 9 1.66 0.39
 6 7 -8 6.44 0.64
 -6 -7 8 6.11 0.6
 -6 -7 8 5.71 0.43
 6 7 -7 3.91 0.47
 -6 -7 7 5.54 0.59
 6 7 -7 5.95 0.59
 6 7 -6 5.91 0.6
 6 7 -6 4.39 0.47
 6 7 -5 1.38 0.52
 6 7 -5 -0.45 0.44
 6 7 -4 0.79 0.44
 6 7 -4 0.52 0.51
 6 7 -4 1.09 0.3
 6 7 -3 0.08 0.46
 6 7 -3 0.29 0.31
 6 7 -3 0.47 0.5
 6 7 -2 18.29 0.88
 6 7 -2 18.69 0.77
 6 7 -2 17.08 0.86
 6 7 -1 3.2 0.56
 6 7 -1 3.34 0.56
 6 7 0 9.74 0.7
 6 7 0 8.68 0.69
 6 7 1 0.26 0.6
 -6 -7 -1 0.35 0.59
 6 7 1 -1.01 0.58
 -6 -7 -2 0.52 0.64
 6 7 2 0.83 0.59
 -6 -7 -3 -0.27 0.68
 -6 -7 -4 -0.14 0.72
 -6 -7 -5 -0.27 0.76
 -6 -8 17 1.6 0.98
 -6 -8 16 0.33 0.98
 -6 -8 16 -0.63 0.66
 -6 -8 15 0.28 1
 -6 -8 15 -0.24 0.6
 -6 -8 14 3.58 0.58
 -6 -8 13 -0.68 1.21
 -6 -8 13 -0.36 0.68
 6 8 -13 -0.16 0.7
 -6 -8 13 0.51 0.51
 -6 -8 12 0.13 0.64
 -6 -8 12 -0.66 1.3
 6 8 -12 0.16 0.66
 -6 -8 12 0.14 0.47
 -6 -8 11 -0.21 0.62
 -6 -8 11 0.23 0.43
 6 8 -11 0.16 0.64
 -6 -8 11 0.34 1.35
 -6 -8 10 -0.02 0.59
 -6 -8 10 0.48 0.39
 6 8 -10 1.2 0.61
 -6 -8 10 -0.46 1.29
 -6 -8 9 5.94 0.63
 6 8 -9 5.54 0.67
 -6 -8 9 5.31 0.42
 6 8 -8 10.43 0.64
 -6 -8 8 13.19 0.78
 6 8 -8 15.11 0.81
 -6 -8 7 0.24 0.56
 6 8 -7 0.08 0.42
 6 8 -7 -0.46 0.58
 6 8 -6 5.87 0.51
 6 8 -6 8.45 0.66
 6 8 -5 6.06 0.59
 6 8 -5 4.47 0.48
 6 8 -4 -0.34 0.46
 6 8 -4 -0.5 0.52
 6 8 -3 1.44 0.54
 6 8 -3 0.74 0.49
 6 8 -3 0.66 0.3
 6 8 -2 5.93 0.61
 6 8 -2 5.64 0.41
 6 8 -2 6.54 0.58
 -6 -8 1 10.84 0.84
 -6 -8 1 11.11 0.86
 6 8 -1 10.4 0.57
 6 8 -1 10.7 0.72
 6 8 -1 12.56 0.72
 -6 -8 0 1.08 0.71
 6 8 0 1.02 0.58
 6 8 0 -0.65 0.57
 -6 -8 -1 1.84 0.62
 6 8 1 0.6 0.59
 -6 -8 -2 0.67 0.65
 6 8 2 0.62 0.61
 -6 -8 -3 1.88 0.71
 6 8 3 0.47 0.63
 -6 -8 -4 0.45 0.74
 6 8 4 1.07 0.65
 6 9 -18 1.12 0.71
 -6 -9 17 2.4 1.02
 -6 -9 16 0.05 1
 -6 -9 16 -0.03 0.62
 -6 -9 15 0.05 1.01
 -6 -9 15 0.06 0.57
 -6 -9 14 0.7 0.53
 6 9 -13 -0.3 0.69
 -6 -9 13 -0.18 0.49
 -6 -9 13 0.13 1.29
 6 9 -12 5.18 0.72
 -6 -9 12 4.28 0.48
 -6 -9 12 2.96 1.39
 -6 -9 12 4.78 0.69
 -6 -9 11 1.17 0.41
 -6 -9 11 1.26 1.39
 6 9 -11 1.38 0.65
 -6 -9 11 2.12 0.62
 6 9 -10 0.71 0.64
 -6 -9 10 1.23 0.36
 -6 -9 10 1.1 0.62
 6 9 -9 0.74 0.62
 -6 -9 9 0.39 0.6
 6 9 -9 0.48 0.42
 6 9 -8 9.53 0.62
 -6 -9 8 12.86 0.76
 6 9 -8 14.55 0.81
 6 9 -7 1.65 0.44
 6 9 -7 2.17 0.61
 6 9 -6 6.91 0.51
 6 9 -6 7.38 0.67
 6 9 -5 4.56 0.48
 6 9 -5 4.8 0.61
 6 9 -4 9.59 0.68
 6 9 -4 8.6 0.6
 6 9 -3 0.73 0.27
 6 9 -3 2.06 0.51
 6 9 -3 1.6 0.56
 6 9 -2 -0.18 0.3
 6 9 -2 0.28 0.55
 6 9 -2 0.92 0.53
 6 9 -1 -0.77 0.58
 6 9 -1 0.45 0.56
 6 9 -1 -0.15 0.34
 6 9 0 0.8 0.59
 6 9 1 -0.41 0.59
 -6 -9 -2 -0.72 0.66
 6 9 2 -0.63 0.6
 -6 -9 -3 -0.18 0.7
 6 9 3 0.24 0.63
 6 9 4 0.32 0.64
 -6 -10 17 0.98 1.03
 -6 -10 16 -1.22 1.04
 -6 -10 14 0.16 1.31
 6 10 -13 1.47 0.71
 -6 -10 13 0.73 1.43
 -6 -10 13 0.48 0.45
 -6 -10 12 1.4 0.42
 -6 -10 12 1.59 1.43
 -6 -10 12 1.83 0.67
 6 10 -12 2.58 0.7
 -6 -10 11 -0.44 0.64
 -6 -10 11 0 0.37
 6 10 -11 -0.65 0.68
 6 10 -10 0.67 0.64
 6 10 -10 1.1 0.43
 -6 -10 10 0.49 0.61
 6 10 -9 5.25 0.67
 6 10 -9 3.27 0.46
 -6 -10 9 5.5 0.66
 6 10 -8 0.87 0.65
 6 10 -8 0.67 0.41
 6 10 -7 -0.42 0.6
 6 10 -7 -0.67 0.4
 6 10 -6 -1.38 0.64
 6 10 -6 0.73 0.42
 6 10 -5 0.43 0.61
 6 10 -5 0.3 0.44
 6 10 -4 4.02 0.61
 6 10 -4 2.97 0.5
 6 10 -3 1.84 0.57
 6 10 -3 2.28 0.53
 6 10 -2 0.49 0.58
 6 10 -2 0.23 0.25
 6 10 -1 -0.23 0.57
 6 10 -1 0.11 0.3
 6 10 0 0.34 0.58
 6 10 0 0.51 0.35
 6 10 1 0.46 0.59
 6 10 2 -0.11 0.6
 6 10 3 -0.06 0.6
 -6 -11 16 -0.47 1.09
 -6 -11 14 0.34 1.44
 -6 -11 13 -0.29 1.48
 6 11 -13 -1 0.74
 -6 -11 12 -0.9 1.47
 6 11 -12 1.36 0.72
 6 11 -11 0.78 0.68
 6 11 -11 -0.16 0.4
 -6 -11 11 -0.46 0.64
 6 11 -10 1 0.67
 -6 -11 10 0.88 0.64
 6 11 -10 0.33 0.39
 6 11 -9 0.41 0.37
 6 11 -9 -1.08 0.65
 -6 -11 9 0.75 0.64
 6 11 -8 -0.06 0.37
 6 11 -8 -1.37 0.66
 6 11 -7 0.44 0.39
 6 11 -7 1.44 0.64
 6 11 -6 -0.01 0.42
 6 11 -6 2.1 0.62
 6 11 -5 -0.23 0.44
 6 11 -5 -0.93 0.62
 6 11 -4 0.7 0.61
 6 11 -3 0.14 0.59
 6 11 -2 0.03 0.57
 6 11 -1 -0.05 0.58
 6 11 0 0.35 0.58
 6 11 1 -0.33 0.58
 -6 -12 13 0.6 1.52
 6 12 -12 -0.14 0.37
 6 12 -12 1.48 0.73
 6 12 -11 -1.13 0.7
 6 12 -11 0.77 0.34
 6 12 -10 3.14 0.71
 -6 -12 10 1.82 0.66
 6 12 -10 0.12 0.32
 6 12 -9 0.2 0.31
 6 12 -9 -1.13 0.66
 6 12 -8 0.22 0.32
 6 12 -8 -0.79 0.66
 6 12 -7 -0.32 0.68
 6 12 -6 0.29 0.62
 6 12 -5 0.2 0.62
 6 12 -4 -0.17 0.63
 6 12 -3 0.96 0.6
 6 12 -2 -0.43 0.59
 6 12 -1 -1.17 0.59
 -6 -13 13 0.14 1.61
 6 13 -12 0.08 0.74
 6 13 -11 -0.25 0.71
 6 13 -10 0.16 0.69
 6 13 -9 -0.32 0.68
 6 13 -8 0.26 0.64
 6 13 -7 -0.33 0.65
 6 13 -6 0.65 0.65
 6 13 -5 3.12 0.62
 6 13 -4 -0.95 0.63
 6 13 -3 0.55 0.61
 6 14 -12 -1.25 0.73
 6 14 -11 -1.01 0.71
 6 14 -10 0.03 0.68
 6 14 -9 0.09 0.67
 6 14 -8 0.76 0.64
 6 14 -7 1.39 0.62
 6 14 -6 -0.61 0.62
 6 15 -10 1.19 0.67
 7 -14 3 0.74 0.5
 7 -14 4 0.04 0.49
 7 -14 5 0.12 0.51
 7 -14 6 0.62 0.53
 7 -14 7 0.4 0.55
 7 -14 8 0.8 0.59
 7 -14 9 1.18 0.62
 -7 13 5 2.72 0.6
 7 -13 -4 1.89 1.02
 7 -13 0 0.09 0.4
 7 -13 1 1.25 0.4
 7 -13 2 2.1 0.39
 7 -13 2 2.31 0.51
 7 -13 3 -0.07 0.38
 7 -13 3 0.55 0.5
 7 -13 3 0 0.28
 7 -13 4 3.01 0.44
 7 -13 4 3.29 0.37
 7 -13 4 5.54 0.54
 7 -13 5 3.07 0.38
 7 -13 5 2.01 0.46
 7 -13 5 2.77 0.55
 7 -13 6 0.53 0.53
 7 -13 6 0.19 0.4
 7 -13 7 1.34 0.57
 7 -13 7 1.7 0.5
 7 -13 8 -0.29 0.61
 7 -13 8 0.68 0.57
 7 -13 9 -0.22 0.61
 -7 12 7 0.15 0.78
 -7 12 6 0.09 0.72
 -7 12 6 0.16 0.59
 -7 12 5 -0.1 0.56
 -7 12 5 1.11 0.68
 7 -12 -5 -1.04 1.02
 -7 12 4 1.27 0.64
 -7 12 4 0.6 0.54
 7 -12 0 0.66 0.44
 7 -12 1 6.17 0.56
 7 -12 1 6.14 0.51
 7 -12 2 1.24 0.49
 7 -12 2 0.21 0.26
 7 -12 2 1.24 0.43
 7 -12 3 0.8 0.32
 7 -12 3 0.47 0.49
 7 -12 3 0.59 0.42
 7 -12 4 2.46 0.52
 7 -12 4 2.11 0.46
 7 -12 5 0.54 0.46
 7 -12 5 0.02 0.53
 7 -12 6 0.79 0.5
 7 -12 6 1.49 0.57
 7 -12 7 -0.36 0.53
 7 -12 7 -0.35 0.58
 -7 11 8 -0.72 0.78
 -7 11 7 1.57 0.61
 -7 11 7 2.25 0.73
 -7 11 6 0.83 0.68
 -7 11 6 2.19 0.58
 7 -11 -6 1.9 1.03
 -7 11 5 -0.66 0.62
 -7 11 5 0.1 0.55
 -7 11 4 -1.73 0.59
 -7 11 4 0.37 0.53
 -7 11 3 1.82 0.55
 -7 11 2 -0.82 0.51
 -7 11 1 1.1 0.48
 7 -11 0 0.84 0.45
 7 -11 0 1.03 0.49
 7 -11 1 1.28 0.49
 7 -11 1 1.25 0.44
 7 -11 1 0.72 0.25
 7 -11 2 1.78 0.47
 7 -11 2 0.56 0.44
 7 -11 3 5.96 0.55
 7 -11 3 4.37 0.5
 7 -11 4 5.52 0.54
 7 -11 4 3.68 0.5
 7 -11 5 0.19 0.49
 7 -11 5 0.38 0.52
 7 -11 6 0.85 0.52
 7 -11 7 -0.06 1.06
 7 -11 7 0.37 0.55
 7 -11 8 1.33 1.06
 7 -11 8 0.26 0.58
 -7 11 -12 0.41 0.69
 -7 10 9 1.6 0.79
 -7 10 8 -0.61 0.63
 -7 10 8 -0.6 0.73
 -7 10 7 2.41 0.62
 -7 10 7 2.04 0.7
 -7 10 6 0.89 0.57
 -7 10 6 1.01 0.66
 -7 10 5 2.65 0.55
 -7 10 5 2.45 0.61
 -7 10 4 1.39 0.52
 -7 10 4 0.96 0.56
 -7 10 3 -0.01 0.51
 -7 10 2 3.15 0.5
 7 -10 -1 2.07 0.51
 -7 10 1 2.53 0.44
 -7 10 0 0.84 0.37
 7 -10 0 0.72 0.46
 7 -10 0 0.53 0.26
 7 -10 0 0.64 0.45
 7 -10 1 0.14 0.46
 7 -10 1 0.65 0.44
 7 -10 2 1.83 0.48
 7 -10 2 2.53 0.47
 7 -10 3 0.15 0.48
 7 -10 3 0.49 0.45
 7 -10 4 0.39 0.5
 7 -10 4 0.14 0.47
 7 -10 5 2.24 0.5
 7 -10 6 4.62 0.58
 7 -10 6 4.28 1.08
 7 -10 7 5.8 0.63
 7 -10 7 6 1.13
 7 -10 8 1.59 0.61
 -7 10 -10 0.17 0.66
 -7 10 -11 1.85 0.7
 -7 10 -12 1.5 0.73
 -7 9 9 0.87 0.75
 -7 9 8 -1.63 0.71
 -7 9 8 0.76 0.61
 -7 9 7 -0.67 0.69
 -7 9 7 -0.23 0.58
 -7 9 6 2.41 0.64
 -7 9 6 0.92 0.56
 -7 9 5 -0.31 0.59
 -7 9 5 0.07 0.52
 -7 9 4 0.16 0.54
 -7 9 4 -0.66 0.51
 -7 9 3 0.82 0.52
 -7 9 3 0.71 0.48
 -7 9 2 6.72 0.54
 7 -9 -1 1.33 0.47
 -7 9 1 1.46 0.42
 7 -9 -1 0.7 0.27
 7 -9 0 0.77 0.31
 7 -9 0 0.34 0.45
 7 -9 0 0.68 0.46
 -7 9 0 1.22 0.36
 7 -9 1 -0.01 0.47
 7 -9 1 0.16 0.45
 -7 9 -1 -0.25 0.29
 7 -9 2 9.69 0.59
 7 -9 2 7.88 0.58
 7 -9 3 0.39 0.49
 7 -9 3 -0.53 0.47
 7 -9 4 0.56 0.5
 7 -9 4 0.26 0.49
 7 -9 5 0.02 1.1
 7 -9 5 0.66 0.51
 7 -9 6 0.17 1.1
 7 -9 6 0.58 0.54
 7 -9 7 10.21 0.72
 7 -9 7 7.84 1.11
 7 -9 8 5.3 0.69
 -7 9 -9 0.75 0.66
 -7 9 -10 3.96 0.71
 -7 9 -11 -1.24 0.75
 -7 8 10 -0.02 0.78
 -7 8 10 0.98 0.42
 -7 8 9 1.59 0.73
 -7 8 9 0.39 0.62
 -7 8 9 0.67 0.39
 -7 8 8 14.57 0.67
 -7 8 8 14.92 0.93
 -7 8 8 15.69 0.85
 -7 8 7 14.12 0.85
 -7 8 7 12.76 0.78
 -7 8 6 1.42 0.63
 -7 8 6 0.17 0.55
 -7 8 5 11.86 0.75
 -7 8 5 11.16 0.69
 -7 8 4 12.11 0.7
 -7 8 4 10.04 0.67
 -7 8 3 2.71 0.5
 7 -8 -3 2.89 0.28
 -7 8 3 3.07 0.51
 7 -8 -2 3.81 0.34
 7 -8 -2 4.49 0.49
 -7 8 2 4.59 0.47
 -7 8 1 3.01 0.42
 7 -8 -1 1.87 0.33
 7 -8 -1 2.89 0.47
 7 -8 0 3.91 0.48
 7 -8 0 3.94 0.49
 -7 8 0 4.73 0.39
 7 -8 0 3.84 0.38
 7 -8 1 -0.34 0.45
 7 -8 1 -0.17 0.44
 -7 8 -1 -0.04 0.28
 7 -8 2 0.52 0.45
 7 -8 2 0.36 0.46
 7 -8 3 0.33 0.47
 7 -8 3 1.13 0.48
 7 -8 4 -0.63 1.09
 7 -8 4 -0.27 0.49
 7 -8 5 3.34 1.11
 7 -8 5 3.14 0.54
 7 -8 6 5.48 1.08
 7 -8 6 5.55 0.61
 7 -8 7 1.71 0.62
 -7 8 -7 3.21 0.62
 7 -8 8 6.18 0.71
 -7 8 -8 7 0.71
 -7 8 -9 1.69 0.69
 -7 8 -10 -1.31 0.73
 -7 8 -11 1.56 0.77
 -7 7 12 0.28 0.53
 -7 7 11 0.26 0.8
 -7 7 11 0.27 0.5
 -7 7 10 6.51 0.81
 -7 7 10 5.1 0.7
 -7 7 10 5.04 0.52
 -7 7 9 -0.14 0.71
 -7 7 9 0.64 0.61
 -7 7 9 0 0.42
 -7 7 8 0.05 0.57
 -7 7 8 0.66 0.67
 -7 7 8 0.38 0.39
 -7 7 7 3.18 0.56
 -7 7 7 2.9 0.64
 -7 7 7 2.28 0.39
 -7 7 6 0.3 0.51
 -7 7 5 -0.25 0.49
 -7 7 5 -0.63 0.56
 7 -7 -4 0.51 0.31
 -7 7 4 0.25 0.52
 -7 7 4 0.63 0.47
 -7 7 3 1.27 0.49
 -7 7 3 0.7 0.45
 7 -7 -3 1.36 0.32
 7 -7 -3 1.27 0.45
 7 -7 -2 0.55 0.32
 7 -7 -2 0.59 0.42
 -7 7 2 0.47 0.42
 7 -7 -1 0.66 0.42
 7 -7 -1 0.96 0.33
 -7 7 1 1.54 0.41
 -7 7 0 0 0.34
 7 -7 0 -0.34 0.42
 7 -7 0 0.29 0.45
 -7 7 -1 2.15 0.31
 7 -7 1 1.77 0.46
 7 -7 1 1.95 0.45
 -7 7 -2 2.06 0.24
 7 -7 2 2.84 0.47
 7 -7 2 2.24 0.49
 7 -7 3 -0.1 0.47
 7 -7 3 1.4 1.09
 7 -7 4 1.17 0.51
 7 -7 4 0.91 1.14
 7 -7 5 3.54 0.57
 7 -7 5 2.21 1.09
 7 -7 6 -0.81 0.57
 -7 7 -6 0.15 0.57
 7 -7 7 0.75 0.63
 -7 7 -7 0.61 0.62
 7 -7 8 8.53 0.76
 -7 7 -8 8.54 0.77
 -7 7 -9 4.57 0.73
 7 -7 9 3.22 0.71
 -7 7 -10 1.46 0.74
 -7 7 -11 0.68 0.79
 -7 6 13 0.74 0.59
 -7 6 12 0.12 0.55
 -7 6 11 0.67 0.52
 -7 6 11 0.05 0.78
 -7 6 10 5.48 0.69
 -7 6 10 6.76 0.8
 -7 6 10 6.31 0.56
 -7 6 9 0.3 0.58
 -7 6 9 0.51 0.68
 -7 6 9 0.18 0.45
 -7 6 8 0.06 0.55
 -7 6 8 0.12 0.42
 -7 6 8 -0.01 0.64
 -7 6 7 0.72 0.38
 -7 6 7 0.87 0.52
 -7 6 7 1.17 0.62
 -7 6 6 9.61 0.63
 -7 6 6 8.71 0.69
 -7 6 5 10.78 0.62
 -7 6 5 10.36 0.68
 7 -6 -5 9.72 0.52
 -7 6 4 22.19 0.95
 -7 6 4 25.02 0.98
 7 -6 -4 20.48 0.88
 7 -6 -3 0.9 0.34
 7 -6 -3 0.84 0.42
 -7 6 3 1.17 0.45
 -7 6 3 -0.27 0.47
 7 -6 -2 0.29 0.41
 -7 6 2 0.82 0.44
 7 -6 -2 -0.29 0.33
 -7 6 1 -0.09 0.4
 7 -6 -1 0.55 0.42
 7 -6 -1 0.32 0.36
 -7 6 0 0.94 0.4
 7 -6 0 1.19 0.44
 7 -6 0 0.8 0.4
 7 -6 1 4.63 0.5
 7 -6 1 4.83 0.46
 -7 6 -1 3.78 0.4
 7 -6 2 0.88 0.47
 7 -6 2 0.35 1.09
 7 -6 3 0.08 0.47
 7 -6 3 0.29 1.09
 -7 6 -4 4.01 0.3
 7 -6 4 5.35 1.1
 7 -6 4 6.04 0.56
 -7 6 -5 1.13 0.28
 -7 6 -5 1.95 0.57
 7 -6 5 1.32 0.56
 -7 6 -6 1.37 0.34
 -7 6 -6 3.27 0.61
 7 -6 6 2.76 0.61
 -7 6 -7 20.81 0.97
 -7 6 -7 14.8 0.76
 7 -6 7 22.06 0.97
 -7 6 -8 -0.07 0.45
 7 -6 8 -0.16 0.67
 -7 6 -8 0.17 0.66
 -7 6 -9 1.36 0.51
 -7 6 -9 -0.2 0.71
 -7 6 -10 0.79 0.58
 -7 6 -10 1.59 0.75
 -7 5 14 0.08 0.66
 -7 5 13 -0.09 0.61
 -7 5 12 -0.55 0.58
 -7 5 11 6.65 0.61
 -7 5 11 6.58 0.72
 -7 5 10 3.5 0.63
 -7 5 10 3.53 0.53
 -7 5 9 22.21 0.97
 -7 5 9 21.73 1.1
 -7 5 9 22.16 1.04
 -7 5 8 0.24 0.63
 -7 5 8 0.24 0.44
 -7 5 8 0.85 0.54
 -7 5 7 0.61 0.62
 -7 5 7 -0.25 0.4
 -7 5 7 -0.45 0.5
 -7 5 6 11.74 0.65
 -7 5 6 10.05 0.57
 -7 5 6 11.16 0.72
 7 -5 -6 11.04 0.58
 -7 5 5 12.29 0.75
 7 -5 -5 12.79 0.63
 -7 5 4 1.15 0.51
 7 -5 -4 0.28 0.37
 7 -5 -4 0.58 0.42
 7 -5 -3 16.96 0.74
 7 -5 -3 17.79 0.78
 -7 5 3 18.02 0.84
 7 -5 -2 6.8 0.45
 7 -5 -2 6.82 0.48
 -7 5 2 7.22 0.56
 7 -5 -1 13.24 0.63
 7 -5 -1 13.89 0.65
 -7 5 1 12.66 0.68
 7 -5 0 3.83 1.02
 7 -5 0 3.67 0.43
 7 -5 0 4.01 0.47
 7 -5 1 1.47 0.42
 7 -5 1 1.38 0.47
 7 -5 1 0.88 1.08
 7 -5 2 0.52 0.47
 7 -5 2 0.85 1.04
 7 -5 3 2.35 0.51
 7 -5 3 1.73 1.04
 7 -5 4 4.71 0.56
 -7 5 -4 5.25 0.58
 -7 5 -4 4.76 0.37
 -7 5 -5 0.28 0.35
 -7 5 -5 -0.51 0.57
 -7 5 -6 0.25 0.41
 7 -5 6 0.5 0.6
 -7 5 -6 0.42 0.6
 -7 5 -7 1.1 0.46
 7 -5 7 0.54 0.66
 -7 5 -7 0.22 0.64
 -7 5 -8 0.59 0.5
 7 -5 8 0.16 0.68
 -7 5 -8 0.97 0.69
 -7 5 -9 -0.11 0.57
 -7 5 -9 -0.34 0.73
 -7 5 -10 -0.03 0.63
 -7 5 -10 -0.38 0.81
 -7 4 14 0.99 0.67
 -7 4 13 -0.71 0.64
 -7 4 12 10.3 0.74
 -7 4 11 -0.88 0.56
 -7 4 10 5.8 0.57
 -7 4 9 -0.03 0.48
 -7 4 8 0.57 0.45
 -7 4 8 0.93 0.63
 -7 4 7 0.39 0.41
 -7 4 7 0.13 0.6
 7 -4 -7 -0.31 0.43
 -7 4 6 0.03 0.39
 -7 4 6 0.53 0.57
 7 -4 -6 0.59 0.4
 7 -4 -5 5.25 0.45
 -7 4 5 5.09 0.6
 -7 4 4 31.28 1.34
 7 -4 -4 33.3 1.27
 7 -4 -4 32.62 1.26
 -7 4 3 33.64 1.33
 7 -4 -3 31.77 1.25
 7 -4 -3 33.1 1.27
 7 -4 -2 2.02 0.39
 7 -4 -2 0.37 0.97
 7 -4 -2 1.76 0.38
 7 -4 -1 1.6 0.97
 7 -4 -1 2.38 0.45
 7 -4 -1 2.03 0.39
 7 -4 0 1.04 1
 7 -4 0 0.4 0.43
 7 -4 0 0.14 0.38
 7 -4 1 0.71 0.47
 7 -4 1 0.27 1.02
 7 -4 2 2.12 0.49
 7 -4 2 1.75 1.03
 7 -4 3 2.05 0.53
 -7 4 -4 -0.12 0.53
 -7 4 -4 0.62 0.37
 7 -4 4 -0.21 0.53
 7 -4 5 4.12 0.61
 -7 4 -5 4.74 0.63
 -7 4 -5 4.18 0.45
 7 -4 6 -0.55 0.62
 -7 4 -6 0.01 0.61
 -7 4 -6 0.54 0.45
 7 -4 7 2.41 0.67
 -7 4 -7 0.52 0.65
 -7 4 -7 1.66 0.5
 7 -4 8 0.84 0.7
 -7 4 -8 -0.14 0.71
 -7 4 -8 -0.89 0.56
 -7 4 -9 -0.72 0.6
 -7 4 -9 0.43 0.77
 -7 4 -10 -0.19 0.68
 -7 4 -10 -0.73 0.83
 7 -3 -15 -1.55 1.4
 -7 3 14 0.49 0.69
 -7 3 14 0.67 0.86
 -7 3 13 5.06 0.68
 -7 3 13 4.85 0.84
 -7 3 12 2.71 0.62
 -7 3 12 1.07 0.77
 -7 3 11 21.43 1
 -7 3 10 18.07 0.88
 -7 3 9 7.01 0.57
 -7 3 8 16.07 0.79
 7 -3 -8 17.67 0.81
 7 -3 -7 1.09 0.42
 -7 3 7 0.17 0.6
 -7 3 7 0.57 0.42
 -7 3 6 0.17 0.59
 7 -3 -6 -0.25 0.41
 -7 3 6 -0.13 0.4
 7 -3 -5 1.34 0.42
 -7 3 5 1.22 0.42
 7 -3 -5 0.97 0.4
 -7 3 5 0.73 0.59
 7 -3 -4 6.93 0.46
 -7 3 4 6.01 0.48
 7 -3 -4 6.35 0.47
 7 -3 -3 82.22 3.09
 7 -3 -3 79.4 2.92
 7 -3 -3 80.58 2.93
 7 -3 -2 6.09 0.47
 7 -3 -2 5.75 1.02
 7 -3 -2 6.44 0.46
 7 -3 -1 5.36 0.49
 7 -3 -1 5.36 1.01
 7 -3 -1 5.15 0.44
 7 -3 0 17.8 0.77
 7 -3 0 16.35 0.81
 7 -3 0 17.61 1.2
 7 -3 1 30.68 1.24
 7 -3 2 0.63 0.47
 7 -3 3 1.45 0.52
 -7 3 -4 8.17 0.52
 7 -3 4 7.56 0.64
 7 -3 5 1.19 0.58
 -7 3 -5 0.96 0.46
 -7 3 -6 5.06 0.55
 7 -3 6 5.54 0.7
 7 -3 7 -0.47 0.67
 -7 3 -7 0.03 0.54
 -7 3 -8 1.67 0.6
 -7 3 -9 0.43 0.66
 -7 3 -9 -1.22 0.81
 -7 3 -10 -0.32 0.74
 7 -2 -15 0.55 1.36
 -7 2 14 -0.05 0.86
 -7 2 14 0.65 0.68
 7 -2 -14 -0.19 1.3
 -7 2 13 3.21 0.82
 7 -2 -13 1.97 1.33
 -7 2 13 3.49 0.67
 -7 2 12 -0.76 0.62
 7 -2 -12 -0.35 1.26
 -7 2 12 0.91 0.77
 -7 2 11 0.37 0.73
 -7 2 11 -0.07 0.57
 -7 2 11 -0.43 0.59
 -7 2 10 13.52 0.8
 -7 2 10 14.78 0.77
 -7 2 9 0.71 0.51
 7 -2 -9 0.86 0.49
 -7 2 9 -0.11 0.51
 -7 2 8 1.86 0.49
 -7 2 8 1.63 0.49
 7 -2 -8 0.81 1.12
 7 -2 -8 1.32 0.48
 -7 2 7 0.81 0.42
 7 -2 -7 1.48 1.04
 7 -2 -7 1.14 0.46
 -7 2 7 1.31 0.45
 -7 2 6 5.29 0.48
 -7 2 6 5.75 0.48
 7 -2 -6 5.45 0.49
 -7 2 5 8.16 0.54
 7 -2 -5 9.06 0.55
 -7 2 5 9.46 0.54
 7 -2 -5 8.73 0.53
 7 -2 -4 8.47 0.51
 7 -2 -4 7.46 0.5
 -7 2 4 8.52 0.52
 7 -2 -3 66.95 2.48
 7 -2 -3 69.27 2.67
 7 -2 -2 17.07 0.77
 7 -2 -2 16.88 1.19
 7 -2 -1 2 0.94
 7 -2 -1 3.04 0.46
 7 -2 0 9.25 0.62
 7 -2 1 2.19 0.51
 7 -2 2 2.05 0.5
 7 -2 3 1.26 0.53
 7 -2 4 0.57 0.56
 -7 2 -4 0.48 0.46
 7 -2 5 1.23 0.61
 -7 2 -5 1.03 0.52
 7 -2 6 -0.09 0.66
 -7 2 -6 0 0.55
 7 -2 7 0.1 0.69
 -7 2 -7 0.94 0.59
 -7 2 -8 -0.72 0.64
 -7 2 -9 -1.2 0.71
 -7 2 -10 0.79 0.77
 7 -1 -15 -1.61 1.3
 -7 1 15 -0.44 0.9
 -7 1 14 0.85 0.8
 -7 1 14 0.3 0.69
 7 -1 -14 -0.37 1.27
 7 -1 -13 8.57 1.33
 -7 1 13 9.59 0.78
 -7 1 13 10.82 0.79
 -7 1 13 10.39 0.94
 -7 1 12 -0.86 0.63
 -7 1 12 -0.98 0.76
 -7 1 12 -0.44 0.61
 7 -1 -12 0.33 1.28
 7 -1 -11 9.78 1.29
 -7 1 11 10.26 0.72
 -7 1 11 10.89 0.72
 -7 1 11 9.79 0.86
 -7 1 10 0.99 0.7
 7 -1 -10 1.59 0.55
 7 -1 -10 -0.13 1.24
 -7 1 10 1.34 0.54
 -7 1 10 0.17 0.53
 7 -1 -9 0.31 0.5
 7 -1 -9 0.1 1.16
 -7 1 9 0.81 0.5
 -7 1 9 0.55 0.52
 7 -1 -8 7.42 0.56
 7 -1 -8 5.22 1.13
 -7 1 8 6.74 0.55
 -7 1 8 6.48 0.54
 7 -1 -7 2.11 0.46
 -7 1 7 3.11 0.44
 7 -1 -7 1.85 1.04
 -7 1 7 2.62 0.46
 7 -1 -6 3.78 0.47
 -7 1 6 2.36 0.43
 -7 1 6 2.83 0.45
 7 -1 -5 0.21 0.4
 -7 1 5 0.18 0.41
 -7 1 5 -0.03 0.39
 -7 1 4 82.56 3.02
 7 -1 -4 82.83 3.02
 7 -1 -3 0.24 0.4
 7 -1 -3 0.59 0.92
 7 -1 -2 11.04 0.64
 7 -1 -2 12.33 0.62
 7 -1 -1 13.46 0.69
 -7 1 0 0.36 0.96
 7 -1 0 0.5 0.46
 -7 1 -1 2.6 1.06
 7 -1 1 4.34 0.51
 7 -1 2 12.55 0.71
 -7 1 -2 10.53 1.19
 -7 1 -2 12.6 0.72
 7 -1 3 2.48 0.56
 -7 1 -3 2.32 1.15
 -7 1 -3 1.54 0.55
 -7 1 -4 -0.39 1.19
 -7 1 -4 0.87 0.59
 -7 1 -4 0.42 0.51
 7 -1 4 -0.64 0.59
 -7 1 -5 4.32 0.59
 7 -1 5 4.3 0.67
 -7 1 -5 3.28 1.25
 -7 1 -5 3.72 0.67
 -7 1 -6 2.63 0.61
 7 -1 6 4.03 0.7
 -7 1 -6 2.47 1.22
 -7 1 -6 2.31 0.7
 -7 1 -7 0.38 0.63
 -7 1 -7 -0.09 1.19
 7 -1 7 0.21 0.71
 -7 1 -7 -1.41 0.75
 -7 1 -8 0.1 0.81
 -7 1 -8 -0.04 0.69
 -7 1 -8 -0.53 1.14
 -7 1 -9 -0.4 0.74
 -7 0 15 0.55 0.85
 7 0 -15 -0.15 1.21
 7 0 -14 -0.26 1.21
 -7 0 14 -0.23 0.7
 -7 0 14 -0.01 0.86
 -7 0 13 0.28 0.8
 7 0 -13 -0.2 1.22
 -7 0 13 0.71 0.66
 -7 0 13 1.81 0.66
 -7 0 12 1.43 0.78
 -7 0 12 1.84 0.62
 7 0 -12 1.8 1.23
 -7 0 12 2.44 0.63
 -7 0 11 -0.01 0.75
 -7 0 11 0.37 0.55
 7 0 -11 -0.37 0.57
 -7 0 11 -0.01 0.57
 7 0 -11 0.04 1.23
 -7 0 10 -0.05 0.72
 7 0 -10 0.67 0.53
 -7 0 10 1.15 0.53
 -7 0 10 0.94 0.54
 7 0 -10 1.58 1.19
 -7 0 9 1.19 0.72
 -7 0 9 0.32 0.52
 7 0 -9 -0.63 1.16
 7 0 -9 0.46 0.51
 -7 0 9 1.17 0.49
 -7 0 8 1.2 0.47
 -7 0 8 1.63 0.45
 7 0 -8 1.34 0.5
 7 0 -8 0.29 1.08
 -7 0 7 2.6 0.48
 -7 0 7 4.09 0.45
 7 0 -7 3.02 1.06
 7 0 -7 3.8 0.49
 -7 0 6 -0.17 0.44
 -7 0 6 -0.35 0.4
 7 0 -6 -0.56 0.45
 7 0 -5 2.14 0.42
 -7 0 5 1.75 0.4
 7 0 -4 52.53 1.96
 7 0 -3 1.74 0.41
 7 0 -2 5.6 0.48
 7 0 -2 5.45 0.44
 7 0 -1 9.49 0.54
 -7 0 0 2.38 1.05
 -7 0 -1 3.8 1.14
 -7 0 -2 0.44 1.21
 -7 0 -2 0.3 0.53
 -7 0 -3 2.15 0.59
 -7 0 -3 1.66 1.26
 -7 0 -3 1.53 0.52
 -7 0 -4 2.42 0.62
 -7 0 -4 1.93 0.55
 -7 0 -4 3.42 1.34
 -7 0 -5 5.44 1.31
 -7 0 -5 4.17 0.69
 -7 0 -5 4.12 0.63
 -7 0 -6 -0.6 1.32
 -7 0 -6 -0.05 0.71
 -7 0 -6 0.51 0.62
 -7 0 -7 1.32 1.3
 -7 0 -7 0.17 0.77
 -7 0 -7 1.78 0.69
 -7 0 -8 -0.27 0.84
 -7 0 -8 1.47 0.74
 -7 0 -8 0.37 1.28
 -7 0 -9 0.1 1.25
 -7 -1 15 2.67 0.9
 -7 -1 14 1.09 0.84
 -7 -1 14 1.26 0.71
 -7 -1 13 0.16 0.63
 -7 -1 13 0.56 0.82
 -7 -1 13 0.5 0.66
 7 1 -13 0.22 1.14
 -7 -1 12 5.88 0.64
 7 1 -12 4.32 1.16
 -7 -1 12 5.45 0.84
 -7 -1 12 6.29 0.69
 7 1 -11 0.37 1.16
 7 1 -11 0.24 0.58
 -7 -1 11 0.18 0.58
 -7 -1 11 0.57 0.78
 -7 -1 11 -0.66 0.55
 -7 -1 10 20.27 1.16
 -7 -1 10 22 0.97
 7 1 -10 14.73 1.41
 7 1 -10 22.45 1.01
 -7 -1 10 22.82 1
 -7 -1 9 22.06 0.94
 7 1 -9 22.75 0.97
 -7 -1 9 21.21 0.97
 7 1 -9 14.34 1.32
 -7 -1 8 0.88 0.43
 7 1 -8 0.89 0.53
 -7 -1 7 7.37 0.52
 7 1 -7 8.35 0.59
 -7 -1 6 9.33 0.55
 7 1 -6 10.04 0.6
 -7 -1 5 3.42 0.97
 -7 -1 5 2.68 0.41
 7 1 -5 3.1 0.39
 7 1 -5 2.98 0.44
 7 1 -4 5.5 0.43
 7 1 -4 5.95 0.49
 -7 -1 4 5.34 1.01
 7 1 -3 13.19 0.67
 7 1 -3 13.87 0.64
 7 1 -2 0.09 0.37
 7 1 -2 0.94 0.44
 7 1 -1 0.32 0.38
 -7 -1 0 0.05 1.17
 -7 -1 -1 1.76 0.53
 -7 -1 -1 -0.17 1.2
 -7 -1 -2 3.96 0.58
 -7 -1 -2 3.67 1.27
 -7 -1 -3 0.73 0.55
 -7 -1 -3 0.08 0.6
 -7 -1 -3 0.9 1.26
 -7 -1 -4 2.19 0.61
 -7 -1 -4 2.58 0.65
 -7 -1 -4 3.43 1.3
 -7 -1 -5 1.15 0.68
 -7 -1 -5 0.33 1.34
 -7 -1 -5 1.39 0.64
 -7 -1 -6 -0.46 0.74
 -7 -1 -6 0.61 1.35
 -7 -1 -6 0.77 0.69
 -7 -1 -7 -0.4 0.78
 -7 -1 -7 -0.5 0.74
 -7 -1 -7 0.5 1.39
 -7 -1 -8 -0.49 1.4
 -7 -1 -9 0.83 1.37
 -7 -2 16 0.18 0.94
 -7 -2 15 8.48 0.96
 -7 -2 14 6.85 0.92
 -7 -2 14 7.23 0.75
 -7 -2 14 7.07 0.77
 -7 -2 13 1.45 0.84
 -7 -2 13 0.48 0.67
 -7 -2 13 0.83 0.62
 7 2 -12 0.93 0.62
 -7 -2 12 1.31 0.82
 -7 -2 12 1.41 0.63
 -7 -2 12 1.08 0.58
 -7 -2 11 15.28 0.85
 -7 -2 11 15.19 0.82
 -7 -2 11 16.02 1.06
 7 2 -11 15.86 0.86
 7 2 -10 2.81 0.58
 -7 -2 10 3.03 0.52
 7 2 -9 0.02 0.54
 -7 -2 9 0.51 0.48
 7 2 -8 8.83 0.61
 -7 -2 8 7.56 0.54
 -7 -2 7 24.4 1.06
 7 2 -7 28.69 1.12
 -7 -2 6 2.04 0.41
 7 2 -6 2.01 0.47
 -7 -2 6 3.67 1.02
 7 2 -6 1.86 0.4
 7 2 -5 24.38 1.04
 -7 -2 5 24.57 1.42
 7 2 -5 25.17 1
 -7 -2 4 0.62 1.04
 7 2 -4 1.08 0.36
 7 2 -4 1.66 0.44
 7 2 -4 1.53 0.45
 7 2 -3 26.27 1.11
 7 2 -3 27.6 1.07
 7 2 -3 26.89 1.11
 7 2 -2 2.1 0.39
 7 2 -2 2.05 0.48
 7 2 -1 0.78 0.5
 7 2 0 -0.3 0.49
 7 2 1 1.61 0.53
 -7 -2 -1 1.56 0.56
 7 2 2 24.23 1.13
 -7 -2 -2 26.41 1.15
 -7 -2 -3 4.03 0.61
 7 2 3 2.89 0.64
 -7 -2 -3 2.46 0.64
 -7 -2 -4 1.47 0.63
 -7 -2 -4 0.26 0.66
 7 2 4 1.06 0.67
 -7 -2 -5 4.12 0.73
 7 2 5 4.48 0.74
 -7 -2 -5 5.34 0.73
 -7 -2 -6 -1.13 1.4
 -7 -2 -6 1.54 0.74
 -7 -2 -6 0.36 0.75
 -7 -2 -7 -0.75 1.44
 -7 -2 -7 0.17 0.82
 -7 -2 -8 2 1.45
 -7 -3 16 0.81 0.92
 -7 -3 15 1.27 0.91
 -7 -3 14 1.31 0.88
 -7 -3 14 2.21 0.71
 -7 -3 14 2.4 0.66
 -7 -3 13 4.11 0.9
 -7 -3 13 4.51 0.64
 -7 -3 13 4.62 0.7
 7 3 -12 5.7 0.68
 -7 -3 12 3.83 0.89
 -7 -3 12 4.78 0.6
 7 3 -11 0.27 0.6
 -7 -3 11 -0.12 0.52
 7 3 -10 0.31 0.56
 -7 -3 10 0.21 0.49
 -7 -3 9 4.22 0.49
 7 3 -9 5.8 0.6
 -7 -3 8 0.58 1.07
 -7 -3 8 0.45 0.51
 -7 -3 8 0.89 0.42
 7 3 -8 1.63 0.51
 7 3 -7 2.15 0.53
 -7 -3 7 2.47 0.43
 -7 -3 7 2.64 0.51
 -7 -3 7 2.24 1.09
 -7 -3 6 5.3 0.53
 -7 -3 6 5.9 1.13
 -7 -3 6 4.98 0.44
 7 3 -6 5.78 0.54
 7 3 -5 0.06 0.36
 -7 -3 5 -0.61 1.1
 7 3 -5 -0.48 0.45
 -7 -3 4 0.25 1.09
 7 3 -4 -0.23 0.36
 7 3 -4 0.34 0.45
 7 3 -3 0.87 0.37
 7 3 -3 0.68 0.47
 7 3 -2 0.97 0.39
 7 3 -2 -0.29 0.47
 7 3 -1 0.18 0.5
 7 3 0 0.6 0.53
 7 3 1 1.31 0.57
 -7 -3 -1 1.6 0.58
 7 3 2 1.7 0.6
 -7 -3 -2 2.61 0.63
 -7 -3 -2 3.03 0.62
 7 3 3 0.97 0.65
 -7 -3 -3 0.96 0.63
 -7 -3 -3 1.13 0.66
 -7 -3 -4 -0.19 0.68
 7 3 4 0.01 0.67
 -7 -3 -4 1.23 0.67
 -7 -3 -5 0.96 0.73
 -7 -3 -5 0.39 0.72
 -7 -3 -6 -0.21 0.78
 -7 -3 -8 0.93 1.51
 -7 -4 16 -0.88 0.93
 -7 -4 15 -0.08 0.92
 -7 -4 14 3.46 0.66
 -7 -4 14 2.7 0.93
 -7 -4 13 1.85 0.59
 7 4 -13 1.24 0.67
 -7 -4 13 1.12 0.9
 7 4 -12 8.4 0.73
 -7 -4 12 8.39 0.66
 7 4 -11 0.56 0.62
 -7 -4 11 -0.05 0.52
 -7 -4 10 -0.11 0.46
 7 4 -10 0.48 0.57
 -7 -4 10 -0.89 0.58
 -7 -4 9 2.12 1.21
 -7 -4 9 1.28 0.55
 -7 -4 9 1.4 0.45
 7 4 -9 2.78 0.6
 -7 -4 8 6.24 0.59
 -7 -4 8 4.83 0.48
 -7 -4 8 6.73 1.23
 7 4 -8 7.03 0.6
 -7 -4 7 0.75 1.19
 -7 -4 7 0.13 0.52
 -7 -4 7 -0.16 0.39
 -7 -4 6 0.68 0.5
 -7 -4 6 -1.04 1.15
 -7 -4 5 23.86 1.47
 7 4 -5 21.82 0.99
 7 4 -5 24.13 0.94
 7 4 -4 7.58 0.47
 7 4 -4 8.11 0.56
 7 4 -3 0.23 0.48
 7 4 -3 0.14 0.38
 7 4 -2 0.33 0.48
 7 4 -2 -0.08 0.48
 7 4 -2 -0.49 0.39
 7 4 -1 0.53 0.51
 7 4 -1 -0.35 0.52
 7 4 0 3.58 0.59
 7 4 1 1.89 0.59
 -7 -4 -1 0.42 0.58
 -7 -4 -2 0.46 0.64
 7 4 2 0.16 0.63
 -7 -4 -2 -0.75 0.62
 -7 -4 -3 6.9 0.75
 -7 -4 -3 7.05 0.74
 7 4 3 5.59 0.73
 -7 -4 -4 4.63 0.75
 7 4 4 4 0.74
 -7 -4 -4 2.79 0.73
 -7 -4 -5 1.64 0.76
 -7 -4 -6 4.56 0.84
 -7 -5 17 0.27 0.99
 -7 -5 16 -1.02 0.96
 -7 -5 15 3.22 0.67
 -7 -5 15 2.44 0.98
 -7 -5 14 0.74 0.6
 -7 -5 14 -0.81 0.94
 7 5 -13 -0.12 0.67
 -7 -5 13 -0.08 0.57
 -7 -5 13 0.91 0.94
 -7 -5 12 4.37 0.68
 7 5 -12 4.26 0.67
 -7 -5 12 3.75 0.57
 -7 -5 11 5.35 0.67
 7 5 -11 7.23 0.7
 -7 -5 11 6.38 0.58
 -7 -5 10 6.54 0.65
 -7 -5 10 4.6 1.27
 -7 -5 10 6.15 0.53
 -7 -5 9 1.78 1.29
 -7 -5 9 3.52 0.45
 -7 -5 9 2.38 0.58
 -7 -5 8 -0.11 1.3
 -7 -5 8 0.27 0.41
 -7 -5 8 0.8 0.54
 -7 -5 7 1.64 1.23
 -7 -5 7 1.59 0.55
 7 5 -6 13.27 0.7
 -7 -5 6 11.45 1.34
 7 5 -5 -0.51 0.37
 7 5 -5 0.46 0.47
 7 5 -4 0.34 0.35
 7 5 -4 0.54 0.5
 7 5 -4 0.46 0.49
 7 5 -3 0.59 0.49
 7 5 -3 -0.1 0.36
 7 5 -3 0.35 0.5
 7 5 -2 1.19 0.51
 7 5 -2 0.62 0.4
 7 5 -2 -0.27 0.53
 7 5 -1 -0.01 0.53
 7 5 -1 -0.27 0.55
 7 5 0 1.8 0.58
 7 5 0 1.13 0.57
 -7 -5 -1 0.65 0.62
 -7 -5 -1 -0.47 0.67
 7 5 1 0.79 0.62
 -7 -5 -2 6.94 0.77
 7 5 2 7.38 0.74
 -7 -5 -2 7.34 0.73
 7 5 3 -0.91 0.69
 -7 -5 -3 1.27 0.68
 -7 -5 -4 1.62 0.74
 -7 -5 -5 1.34 0.78
 -7 -6 17 1.65 1
 -7 -6 16 0.34 0.98
 -7 -6 15 0.8 0.98
 -7 -6 15 -0.41 0.63
 -7 -6 14 3.07 0.99
 -7 -6 14 1.12 0.6
 -7 -6 13 0.94 0.56
 -7 -6 13 1.03 0.67
 -7 -6 12 7.94 0.75
 -7 -6 12 8.43 0.63
 -7 -6 11 0.37 1.29
 -7 -6 11 0.5 0.48
 -7 -6 11 0.45 0.61
 -7 -6 10 17.74 0.93
 -7 -6 10 17.61 1.53
 -7 -6 10 17.79 0.82
 -7 -6 9 9.07 1.44
 -7 -6 9 9.61 0.7
 -7 -6 9 8.3 0.55
 -7 -6 8 -0.25 0.4
 -7 -6 8 1.1 0.57
 -7 -6 8 1.56 1.28
 -7 -6 7 14.98 0.83
 7 6 -7 14.49 0.76
 7 6 -7 16.43 0.85
 7 6 -6 0.07 0.53
 7 6 -6 0.25 0.48
 7 6 -5 1.2 0.35
 7 6 -5 0.73 0.49
 7 6 -5 0.7 0.52
 7 6 -4 0.73 0.36
 7 6 -4 0.62 0.53
 7 6 -4 0.83 0.49
 7 6 -3 0.69 0.38
 7 6 -3 0.06 0.52
 7 6 -3 0.33 0.5
 7 6 -2 0.54 0.4
 7 6 -2 0.7 0.52
 7 6 -2 0.94 0.55
 7 6 -1 1.06 0.56
 7 6 -1 -0.51 0.55
 7 6 0 -0.03 0.6
 7 6 0 -0.63 0.6
 -7 -6 -1 0.39 0.63
 7 6 1 0.91 0.61
 7 6 1 -0.19 0.64
 7 6 2 -0.53 0.68
 -7 -6 -2 0.56 0.66
 -7 -6 -3 -0.07 0.71
 -7 -6 -4 0.66 0.76
 -7 -7 17 -0.85 1
 -7 -7 16 0.16 1
 -7 -7 15 1.34 1.01
 -7 -7 15 1.36 0.62
 -7 -7 14 0.2 0.57
 -7 -7 13 3.01 0.55
 -7 -7 13 3.65 0.7
 -7 -7 12 -0.67 0.66
 -7 -7 12 -0.47 0.49
 -7 -7 11 3.81 0.49
 -7 -7 11 3.19 1.36
 -7 -7 11 3.85 0.66
 7 7 -10 3.3 0.66
 -7 -7 10 3.82 0.46
 -7 -7 10 4.22 1.44
 -7 -7 10 4.99 0.66
 -7 -7 9 2.35 0.42
 7 7 -9 2.96 0.67
 -7 -7 9 2.72 1.4
 -7 -7 9 2.55 0.6
 -7 -7 8 1.4 0.59
 7 7 -8 0.62 0.6
 7 7 -7 -0.42 0.47
 7 7 -7 -0.9 0.6
 7 7 -6 0.93 0.5
 7 7 -6 2.19 0.58
 7 7 -5 4.45 0.59
 7 7 -5 3.76 0.53
 7 7 -4 0.18 0.56
 7 7 -4 0.12 0.49
 7 7 -4 0.43 0.34
 7 7 -3 0.16 0.36
 7 7 -3 0.52 0.55
 7 7 -3 0.5 0.52
 7 7 -2 0.42 0.54
 7 7 -2 -0.13 0.56
 7 7 -2 0.5 0.4
 7 7 -1 -0.34 0.57
 7 7 -1 0.83 0.56
 7 7 -1 0.3 0.42
 7 7 0 3.29 0.64
 7 7 0 2.14 0.62
 7 7 1 0.77 0.66
 7 7 1 0.41 0.63
 -7 -7 -2 0.17 0.67
 7 7 2 -0.04 0.64
 -7 -7 -3 -0.92 0.72
 7 7 3 0.17 0.66
 -7 -7 -4 -0.52 0.77
 -7 -8 17 0.29 1.04
 -7 -8 16 1.68 1.05
 -7 -8 15 -0.49 1.05
 -7 -8 15 0.52 0.6
 -7 -8 14 2.8 0.57
 7 8 -13 1.29 0.71
 -7 -8 13 -0.75 0.51
 -7 -8 13 -0.09 1.33
 7 8 -12 1.42 0.69
 -7 -8 12 -0.67 0.47
 -7 -8 12 0.52 1.38
 -7 -8 12 -0.32 0.66
 7 8 -11 4.12 0.68
 -7 -8 11 2.48 0.46
 -7 -8 11 1.88 1.48
 -7 -8 11 2.28 0.66
 7 8 -10 0.73 0.65
 -7 -8 10 0.54 0.4
 -7 -8 10 -0.47 1.46
 -7 -8 10 -0.07 0.61
 7 8 -9 1.55 0.68
 -7 -8 9 -0.18 0.63
 7 8 -8 0.52 0.61
 -7 -8 8 0.07 0.61
 7 8 -8 0.55 0.47
 7 8 -7 0.24 0.62
 7 8 -7 -0.18 0.48
 7 8 -6 1.76 0.62
 7 8 -6 1.69 0.5
 7 8 -5 -0.15 0.57
 7 8 -5 -0.91 0.49
 7 8 -4 3.27 0.6
 7 8 -4 3.66 0.53
 7 8 -4 2.59 0.36
 7 8 -3 0.66 0.35
 7 8 -3 0.88 0.54
 7 8 -3 1.48 0.58
 7 8 -2 -0.33 0.57
 7 8 -2 0.67 0.57
 7 8 -2 0.74 0.38
 7 8 -1 -0.11 0.6
 7 8 -1 0.08 0.59
 7 8 -1 -0.28 0.41
 7 8 0 0.55 0.63
 7 8 0 0.48 0.6
 7 8 1 0.94 0.64
 -7 -8 -2 0.26 0.71
 7 8 2 0.21 0.68
 -7 -8 -3 0.71 0.74
 7 8 3 2.15 0.69
 -7 -9 16 0.24 1.09
 -7 -9 15 0.13 0.58
 7 9 -14 5.16 0.79
 -7 -9 14 3.97 0.56
 7 9 -13 2.78 0.73
 -7 -9 13 0.98 1.46
 -7 -9 13 1.24 0.49
 7 9 -12 4.4 0.74
 -7 -9 12 1.53 1.5
 -7 -9 12 2.24 0.69
 -7 -9 12 3.37 0.47
 -7 -9 11 4.93 1.52
 7 9 -11 5.13 0.72
 -7 -9 11 4.65 0.46
 -7 -9 11 5.55 0.69
 7 9 -10 0.89 0.66
 -7 -9 10 0.93 1.42
 7 9 -10 -0.13 0.47
 -7 -9 10 0.7 0.64
 7 9 -9 0.55 0.67
 7 9 -9 -0.18 0.47
 -7 -9 9 0.36 0.62
 7 9 -8 7.74 0.59
 7 9 -8 9.22 0.74
 7 9 -7 3.78 0.69
 7 9 -7 4.62 0.52
 7 9 -6 0.48 0.63
 7 9 -6 0.73 0.48
 7 9 -5 0.13 0.6
 7 9 -5 0.23 0.49
 7 9 -4 0.04 0.51
 7 9 -4 -0.57 0.6
 7 9 -3 0.34 0.56
 7 9 -3 0.13 0.32
 7 9 -3 0.78 0.6
 7 9 -2 -0.96 0.58
 7 9 -2 -0.48 0.34
 7 9 -2 -1.36 0.61
 7 9 -1 2.28 0.62
 7 9 -1 3.54 0.63
 7 9 -1 1.84 0.4
 7 9 0 -0.69 0.62
 7 9 0 -0.05 0.41
 7 9 1 0.51 0.63
 7 9 2 -0.03 0.64
 -7 -10 16 0.86 1.11
 7 10 -14 -0.66 0.77
 -7 -10 14 1.37 1.44
 7 10 -13 3.54 0.77
 -7 -10 13 3.14 1.54
 7 10 -12 1.2 0.71
 -7 -10 12 0.38 1.53
 -7 -10 11 0.24 1.51
 7 10 -11 0.72 0.46
 -7 -10 11 -1.29 0.69
 7 10 -11 -0.25 0.69
 7 10 -10 1.22 0.46
 -7 -10 10 1.53 0.67
 7 10 -10 2.12 0.68
 7 10 -9 4.02 0.49
 7 10 -9 4.67 0.73
 7 10 -8 1.86 0.47
 7 10 -8 2.34 0.66
 7 10 -7 -0.22 0.46
 7 10 -7 0.5 0.64
 7 10 -6 -0.19 0.47
 7 10 -6 0.63 0.64
 7 10 -5 -0.05 0.49
 7 10 -5 1.49 0.63
 7 10 -4 -0.76 0.54
 7 10 -4 0.76 0.62
 7 10 -3 -0.7 0.56
 7 10 -3 -0.05 0.61
 7 10 -2 -0.19 0.62
 7 10 -2 0.48 0.3
 7 10 -1 1.03 0.61
 7 10 -1 0.6 0.35
 7 10 0 1.64 0.63
 7 10 1 0.28 0.62
 -7 -11 14 1.24 1.59
 -7 -11 13 0.06 1.65
 7 11 -13 2.09 0.77
 7 11 -12 0.35 0.45
 -7 -11 12 -0.06 1.6
 7 11 -12 1.18 0.73
 7 11 -11 0.23 0.45
 7 11 -11 -0.49 0.72
 7 11 -10 0.84 0.43
 7 11 -10 -0.22 0.7
 7 11 -9 0.9 0.42
 7 11 -9 -0.67 0.7
 7 11 -8 1.61 0.69
 7 11 -8 0.16 0.43
 7 11 -7 -0.97 0.66
 7 11 -7 0.33 0.45
 7 11 -6 0.25 0.46
 7 11 -6 0.23 0.68
 7 11 -5 -0.44 0.49
 7 11 -5 1.18 0.66
 7 11 -4 -0.27 0.53
 7 11 -4 0.33 0.63
 7 11 -3 0.2 0.61
 7 11 -2 0.3 0.61
 7 11 -1 1.98 0.63
 7 11 0 1.05 0.63
 -7 -12 13 -1.16 1.68
 -7 -12 12 1.47 1.65
 7 12 -12 1.92 0.75
 7 12 -11 -0.36 0.74
 7 12 -10 1.52 0.71
 7 12 -9 -1.12 0.7
 7 12 -8 -0.22 0.4
 7 12 -8 -0.01 0.71
 7 12 -7 -0.78 0.69
 7 12 -6 1.04 0.66
 7 12 -5 -0.88 0.66
 7 12 -4 0.22 0.65
 7 12 -3 -0.04 0.63
 7 12 -2 -0.36 0.62
 -7 -13 13 -0.36 1.75
 7 13 -11 -1.19 0.74
 7 13 -10 0.58 0.71
 7 13 -9 2.14 0.69
 7 13 -8 1.51 0.7
 7 13 -7 0.6 0.71
 7 13 -6 -0.09 0.64
 7 13 -5 -0.72 0.66
 7 13 -4 0.26 0.66
 7 14 -9 0.18 0.68
 7 14 -8 -0.08 0.65
 7 14 -7 -0.6 0.68
 8 -14 2 0.37 0.56
 8 -14 3 0.8 0.54
 8 -14 4 1.22 0.56
 8 -14 5 -0.12 0.57
 8 -14 6 0.51 0.58
 8 -14 7 0.54 0.61
 8 -14 8 0.09 0.64
 8 -14 9 1.14 0.68
 -8 13 6 -0.56 0.75
 8 -13 -1 0.06 0.49
 8 -13 0 0.59 0.47
 8 -13 1 0.11 0.47
 8 -13 1 0.29 0.54
 8 -13 2 3.06 0.49
 8 -13 2 4.55 0.58
 8 -13 3 2.02 0.47
 8 -13 3 1.98 0.55
 8 -13 4 4.39 0.6
 8 -13 5 2.53 0.59
 8 -13 6 0.19 0.6
 8 -13 7 -0.71 0.62
 8 -13 8 0.13 0.65
 -8 12 7 0.18 0.74
 -8 12 6 1.35 0.7
 -8 12 6 -1.08 0.62
 -8 12 5 -0.28 0.64
 -8 12 5 -0.93 0.59
 -8 12 4 -0.03 0.6
 -8 12 3 1.77 0.57
 -8 12 2 2.62 0.54
 8 -12 0 0.3 0.54
 8 -12 0 0.38 0.49
 8 -12 1 7.3 0.58
 8 -12 1 7.51 0.55
 8 -12 2 0.22 0.52
 8 -12 2 0.11 0.35
 8 -12 2 0.91 0.49
 8 -12 3 2.09 0.54
 8 -12 3 0.87 0.48
 8 -12 4 -0.14 0.54
 8 -12 4 0.24 0.49
 8 -12 5 0.53 0.52
 8 -12 5 0.24 0.58
 8 -12 6 1.19 0.55
 8 -12 6 0.49 0.6
 8 -12 7 0.97 0.58
 8 -12 7 1.84 0.63
 -8 11 8 10.15 0.89
 -8 11 7 -0.11 0.72
 -8 11 6 0.14 0.6
 -8 11 6 0.54 0.68
 -8 11 5 -0.16 0.58
 -8 11 5 0.05 0.63
 -8 11 4 -0.29 0.58
 -8 11 3 1.77 0.55
 -8 11 2 2.63 0.51
 -8 11 1 5.82 0.5
 8 -11 -1 4.8 0.59
 8 -11 0 2.2 0.53
 8 -11 0 1.6 0.51
 8 -11 0 0.54 0.27
 8 -11 1 7.35 0.47
 8 -11 1 9.62 0.63
 8 -11 1 10.35 0.64
 8 -11 2 0.28 0.5
 8 -11 2 0.2 0.53
 8 -11 3 1.8 0.5
 8 -11 3 1.83 0.54
 8 -11 4 -0.64 0.51
 8 -11 4 -0.13 0.54
 8 -11 5 1.95 0.58
 8 -11 5 1.78 0.54
 8 -11 6 0.31 0.58
 8 -11 6 0.29 0.56
 8 -11 6 -0.76 1.24
 8 -11 7 0.77 0.6
 8 -11 7 -0.27 1.26
 8 -11 8 0.35 0.64
 -8 10 9 -0.87 0.77
 -8 10 8 1.56 0.74
 -8 10 7 0.87 0.69
 -8 10 7 -0.21 0.62
 -8 10 6 -0.27 0.66
 -8 10 6 0.22 0.58
 -8 10 5 -0.33 0.62
 -8 10 5 -0.22 0.57
 -8 10 4 1.34 0.58
 -8 10 4 1.3 0.56
 -8 10 3 21.52 0.98
 -8 10 2 9.83 0.63
 -8 10 1 3.97 0.45
 8 -10 -1 2.36 0.31
 8 -10 -1 3.3 0.54
 8 -10 0 2.38 0.35
 8 -10 0 3.52 0.52
 -8 10 0 3.7 0.39
 8 -10 0 2.24 0.52
 8 -10 1 0.29 0.5
 8 -10 1 -0.13 0.51
 8 -10 2 3 0.53
 8 -10 2 3.49 0.54
 8 -10 3 1.73 0.51
 8 -10 3 1.58 0.53
 8 -10 4 -0.33 0.52
 8 -10 4 0.66 0.54
 8 -10 5 1.86 0.57
 8 -10 5 -0.83 1.28
 8 -10 5 1 0.55
 8 -10 6 0.34 1.25
 8 -10 6 -0.48 0.58
 8 -10 7 -0.45 1.15
 8 -10 7 0.71 0.63
 8 -10 8 0.17 0.65
 -8 9 9 1.92 0.77
 -8 9 8 1.28 0.64
 -8 9 8 0.31 0.72
 -8 9 7 1.45 0.61
 -8 9 7 0.17 0.67
 -8 9 6 4.06 0.61
 -8 9 6 6.13 0.69
 -8 9 5 3.45 0.59
 -8 9 5 4.29 0.63
 -8 9 4 0.28 0.55
 -8 9 4 1.1 0.56
 8 -9 -3 0.01 0.28
 -8 9 3 0.63 0.52
 -8 9 2 10.94 0.61
 8 -9 -2 7.65 0.47
 8 -9 -2 10.18 0.63
 8 -9 -1 -0.21 0.49
 8 -9 -1 -0.08 0.33
 -8 9 1 -0.68 0.42
 -8 9 0 2.76 0.38
 8 -9 0 2.33 0.51
 8 -9 0 2.97 0.53
 8 -9 0 1.99 0.39
 8 -9 1 0.19 0.5
 8 -9 1 -0.5 0.52
 -8 9 -1 -0.06 0.28
 8 -9 2 0.08 0.5
 8 -9 2 -0.19 0.51
 8 -9 3 1.3 0.54
 8 -9 3 1.58 0.52
 8 -9 4 -1.11 1.25
 8 -9 4 -0.06 0.54
 8 -9 4 -0.49 0.54
 8 -9 5 -0.43 0.56
 8 -9 5 -0.17 1.25
 8 -9 6 0.49 0.6
 8 -9 6 -0.37 1.17
 8 -9 7 -0.7 0.64
 8 -9 8 0.34 0.66
 -8 9 -10 1.47 0.73
 -8 8 10 0.83 0.44
 -8 8 10 0.93 0.79
 -8 8 9 -0.21 0.65
 -8 8 9 0.1 0.73
 -8 8 8 -0.19 0.61
 -8 8 8 0.21 0.7
 -8 8 7 -0.86 0.6
 -8 8 7 -0.52 0.67
 -8 8 6 0.67 0.56
 -8 8 6 0.45 0.62
 -8 8 5 6.53 0.62
 -8 8 5 9.35 0.67
 -8 8 4 1.19 0.56
 8 -8 -4 0.58 0.33
 -8 8 4 1.09 0.51
 -8 8 3 -0.03 0.5
 8 -8 -3 0.08 0.35
 8 -8 -3 0.86 0.51
 8 -8 -2 6.05 0.45
 -8 8 2 8.95 0.56
 8 -8 -2 7.86 0.58
 -8 8 1 0.42 0.42
 8 -8 -1 0.76 0.37
 8 -8 -1 0.54 0.48
 8 -8 0 1.13 0.47
 8 -8 0 2.09 0.41
 8 -8 0 0.66 0.5
 -8 8 0 1.63 0.37
 8 -8 1 2.4 0.54
 8 -8 1 3.28 0.51
 -8 8 -1 3.05 0.33
 8 -8 2 1.25 0.52
 -8 8 -2 0.8 0.2
 8 -8 2 0.27 0.5
 8 -8 3 0.22 1.26
 8 -8 3 0.57 0.52
 8 -8 3 1.18 0.53
 8 -8 4 1.18 1.29
 8 -8 4 0.67 0.55
 8 -8 5 -0.1 0.57
 8 -8 5 -0.35 1.2
 8 -8 6 -0.13 0.61
 8 -8 7 3.93 0.69
 8 -8 8 0.26 0.68
 -8 8 -8 0.08 0.68
 -8 8 -9 0.49 0.73
 -8 8 -10 0.78 0.76
 -8 7 12 1.2 0.53
 -8 7 11 1.25 0.81
 -8 7 11 1.57 0.5
 -8 7 10 1.8 0.77
 -8 7 10 1.95 0.48
 -8 7 9 1.84 0.73
 -8 7 9 3.03 0.63
 -8 7 9 2.29 0.46
 -8 7 8 1.29 0.6
 -8 7 7 2.26 0.65
 -8 7 7 1.66 0.58
 -8 7 6 -0.48 0.6
 -8 7 6 0.25 0.53
 8 -7 -5 0.97 0.37
 -8 7 5 0.81 0.51
 -8 7 5 0.23 0.58
 8 -7 -4 0.03 0.36
 -8 7 4 0 0.54
 -8 7 4 -0.09 0.5
 8 -7 -3 7 0.47
 8 -7 -3 7.59 0.57
 -8 7 3 7.62 0.59
 8 -7 -2 1.66 0.47
 8 -7 -2 2.15 0.39
 -8 7 2 2.01 0.49
 8 -7 -1 2.68 0.52
 8 -7 -1 2.87 0.4
 -8 7 1 2.7 0.45
 8 -7 -1 2.33 0.48
 8 -7 0 0.75 0.5
 8 -7 0 1.23 0.46
 -8 7 0 0.73 0.4
 8 -7 1 -0.54 0.47
 8 -7 1 0.16 0.51
 8 -7 1 -1.32 1.23
 -8 7 -1 -0.09 0.35
 8 -7 2 6.77 0.59
 8 -7 2 7.86 1.33
 8 -7 2 7.23 0.56
 -8 7 -2 4.96 0.39
 8 -7 3 1.97 0.54
 8 -7 3 1.03 1.3
 8 -7 4 2.55 0.59
 8 -7 4 1.47 1.2
 8 -7 5 0.52 0.58
 8 -7 6 1.33 0.63
 8 -7 7 1.78 0.67
 -8 7 -7 -0.15 0.68
 8 -7 8 1.41 0.71
 -8 7 -8 0.64 0.71
 -8 7 -9 2.32 0.75
 -8 7 -10 0.07 0.8
 -8 6 13 0.7 0.59
 -8 6 12 -0.84 0.85
 -8 6 12 0.44 0.55
 -8 6 11 0.9 0.79
 -8 6 11 0.88 0.53
 -8 6 10 0.35 0.74
 -8 6 10 1.38 0.65
 -8 6 10 1.33 0.49
 -8 6 9 0.6 0.71
 -8 6 9 0.02 0.59
 -8 6 9 -0.5 0.46
 -8 6 8 3.82 0.68
 -8 6 8 2.64 0.47
 -8 6 8 2.07 0.59
 -8 6 7 8.56 0.76
 -8 6 7 8.49 0.67
 8 -6 -7 9.84 0.56
 -8 6 6 0.8 0.62
 8 -6 -6 0.43 0.41
 -8 6 6 0.69 0.52
 -8 6 5 3.89 0.53
 -8 6 5 4.93 0.6
 8 -6 -5 3.22 0.46
 8 -6 -4 0.47 0.41
 -8 6 4 1.29 0.49
 -8 6 4 0.87 0.56
 8 -6 -4 0.42 0.49
 8 -6 -3 11.36 0.6
 -8 6 3 11.93 0.71
 8 -6 -3 12.85 0.67
 8 -6 -2 0.61 0.39
 8 -6 -2 1.22 0.44
 -8 6 2 -0.16 0.49
 8 -6 -1 0.89 0.41
 -8 6 1 1.39 0.48
 8 -6 -1 1.33 0.49
 8 -6 -1 1.03 0.45
 8 -6 0 0.37 0.49
 8 -6 0 1.23 1.2
 8 -6 0 0.68 0.45
 -8 6 0 0.76 0.46
 8 -6 1 0.45 0.46
 8 -6 1 0.95 1.18
 8 -6 1 0.57 0.51
 8 -6 2 -0.42 0.49
 8 -6 2 0.65 0.54
 8 -6 2 -0.3 1.25
 8 -6 3 0.67 0.54
 8 -6 3 1.11 1.18
 -8 6 -4 2.07 0.32
 8 -6 4 2.49 0.57
 8 -6 5 1.45 0.6
 -8 6 -5 1.53 0.34
 8 -6 6 0.28 0.63
 -8 6 -6 -0.38 0.37
 -8 6 -6 0.43 0.65
 -8 6 -7 13.06 0.85
 -8 6 -7 9.17 0.59
 8 -6 7 12.34 0.84
 -8 6 -8 0.75 0.47
 -8 6 -8 0.5 0.72
 -8 6 -9 -0.36 0.53
 -8 6 -9 0.22 0.76
 -8 5 14 1.37 0.66
 -8 5 13 -0.23 0.61
 -8 5 12 -0.29 0.58
 -8 5 11 -0.14 0.78
 -8 5 11 2.81 0.55
 -8 5 10 -0.4 0.72
 -8 5 10 -0.27 0.62
 -8 5 10 0.41 0.51
 -8 5 9 2.88 0.71
 -8 5 9 1.87 0.59
 -8 5 9 2.05 0.51
 -8 5 8 1.5 0.46
 -8 5 8 1.33 0.68
 -8 5 8 1.54 0.56
 8 -5 -8 1.44 0.47
 -8 5 7 4.3 0.68
 8 -5 -7 3.65 0.48
 -8 5 7 3.53 0.46
 8 -5 -6 2.36 0.45
 -8 5 6 0.64 0.61
 -8 5 5 -0.36 0.58
 8 -5 -5 -0.19 0.43
 8 -5 -4 33.27 1.32
 -8 5 4 34.02 1.4
 8 -5 -4 34.79 1.34
 8 -5 -3 14.43 0.71
 8 -5 -3 16.93 0.75
 -8 5 3 15.62 0.83
 8 -5 -2 10.54 1.19
 8 -5 -2 9.29 0.54
 8 -5 -2 9.2 0.57
 -8 5 2 9.09 0.66
 8 -5 -1 0.08 0.43
 8 -5 -1 0.9 1.11
 8 -5 -1 0.1 0.42
 8 -5 -1 0.51 0.49
 8 -5 0 3.44 1.15
 8 -5 0 3.6 0.47
 8 -5 0 3.11 0.53
 8 -5 1 1.44 0.46
 8 -5 1 0.2 1.22
 8 -5 1 1.23 0.51
 8 -5 2 2.66 1.16
 8 -5 2 1.7 0.55
 8 -5 3 -0.37 0.56
 -8 5 -4 0.43 0.36
 8 -5 4 1.29 0.57
 -8 5 -5 0.1 0.4
 8 -5 5 0.75 0.61
 -8 5 -5 -0.13 0.61
 8 -5 6 2.43 0.66
 -8 5 -6 1.75 0.67
 -8 5 -7 1.92 0.49
 8 -5 7 1.85 0.71
 -8 5 -7 2.27 0.71
 -8 5 -8 -0.16 0.54
 -8 5 -8 -0.5 0.74
 -8 5 -9 -1.15 0.6
 -8 5 -9 -1.63 0.79
 -8 4 14 -0.25 0.65
 -8 4 13 4.47 0.67
 -8 4 12 1.48 0.6
 -8 4 11 0.88 0.57
 -8 4 10 6.79 0.61
 -8 4 9 21.94 0.98
 -8 4 9 21.82 1.12
 8 -4 -9 22.36 0.99
 8 -4 -8 1.3 0.49
 -8 4 8 1.37 0.47
 -8 4 8 0.46 0.66
 8 -4 -7 5.14 0.51
 -8 4 7 6.01 0.71
 -8 4 7 5.02 0.53
 -8 4 6 4.44 0.66
 8 -4 -6 4.09 0.48
 -8 4 5 -0.28 0.61
 8 -4 -5 0.28 0.43
 8 -4 -5 0.19 0.45
 8 -4 -4 8.48 1.13
 -8 4 4 6.51 0.67
 8 -4 -4 6.03 0.51
 8 -4 -4 5.91 0.48
 8 -4 -3 2.66 0.44
 8 -4 -3 2.9 0.42
 8 -4 -3 2.07 1.09
 8 -4 -2 2.28 0.43
 8 -4 -2 1.37 1.15
 8 -4 -2 2.02 0.42
 8 -4 -1 0.7 1.13
 8 -4 -1 1.52 0.48
 8 -4 -1 0.32 0.42
 8 -4 0 3.97 1.18
 8 -4 0 4.04 0.55
 8 -4 0 3.74 0.48
 8 -4 1 0.59 0.45
 8 -4 1 0.68 1.13
 8 -4 1 0.82 0.5
 8 -4 2 0.02 0.52
 8 -4 3 2.37 0.57
 -8 4 -4 0.5 0.6
 -8 4 -4 -0.64 0.41
 8 -4 4 -0.25 0.59
 -8 4 -5 0.76 0.46
 8 -4 5 -0.54 0.61
 -8 4 -5 0.08 0.62
 -8 4 -6 3.34 0.52
 8 -4 6 5.24 0.71
 -8 4 -6 3.81 0.71
 -8 4 -7 0.73 0.54
 8 -4 7 0.93 0.71
 -8 4 -7 0.54 0.71
 -8 4 -8 -0.05 0.75
 -8 4 -8 -0.18 0.58
 -8 4 -9 0.12 0.63
 -8 4 -9 -0.46 0.81
 8 -3 -15 0.27 1.49
 -8 3 14 1.17 0.66
 8 -3 -14 -0.52 1.44
 -8 3 13 3.55 0.66
 8 -3 -13 1.05 1.41
 -8 3 12 0.46 0.6
 8 -3 -12 -0.53 1.35
 -8 3 11 0.05 0.58
 -8 3 10 2.46 0.56
 -8 3 9 1.34 0.51
 8 -3 -9 1.01 0.5
 -8 3 8 1.3 0.48
 8 -3 -8 0.5 0.47
 -8 3 8 -0.19 0.69
 -8 3 7 0.35 0.66
 -8 3 7 0.56 0.47
 -8 3 7 0.56 0.5
 8 -3 -7 -0.68 0.5
 8 -3 -6 0.3 0.47
 -8 3 6 0.63 0.65
 -8 3 6 -0.58 0.47
 8 -3 -5 -0.15 0.43
 8 -3 -5 -0.3 0.42
 -8 3 5 0.39 0.44
 8 -3 -4 4.23 0.46
 8 -3 -4 5.05 1.12
 8 -3 -4 5 0.47
 -8 3 4 4.54 0.48
 8 -3 -3 6.58 1.11
 8 -3 -3 4.54 0.47
 8 -3 -3 4.83 0.46
 8 -3 -2 3.92 0.46
 8 -3 -2 4.59 1.14
 8 -3 -2 3.66 0.48
 8 -3 -2 5.06 0.52
 8 -3 -1 0.79 1.11
 8 -3 -1 0.24 0.42
 8 -3 -1 -1.12 0.5
 8 -3 0 2.79 0.46
 8 -3 0 2.67 0.54
 8 -3 1 9.32 0.66
 8 -3 2 1.35 0.55
 8 -3 3 -0.33 0.56
 -8 3 -4 0.37 0.47
 8 -3 4 0.5 0.59
 -8 3 -5 1.91 0.52
 8 -3 5 3.61 0.65
 -8 3 -6 1.81 0.55
 8 -3 6 0.72 0.7
 -8 3 -7 -0.18 0.58
 -8 3 -8 -0.49 0.63
 -8 3 -9 0.96 0.71
 8 -2 -15 0.59 1.44
 -8 2 14 1.38 0.86
 -8 2 14 2.41 0.68
 8 -2 -14 1.4 1.42
 -8 2 13 -0.45 0.64
 8 -2 -13 0.5 1.39
 -8 2 13 -0.05 0.84
 -8 2 12 0.3 0.6
 8 -2 -12 0.8 1.33
 -8 2 12 2.17 0.65
 -8 2 11 3.26 0.6
 -8 2 11 5 0.64
 8 -2 -11 2.06 1.33
 8 -2 -10 1.04 0.56
 -8 2 10 1.49 0.55
 -8 2 10 1.18 0.58
 8 -2 -10 2.24 1.3
 -8 2 9 0.29 0.51
 -8 2 9 -0.02 0.52
 8 -2 -9 -0.88 1.26
 8 -2 -9 -0.56 0.54
 -8 2 8 1.77 0.49
 8 -2 -8 0.87 0.51
 -8 2 8 0.49 0.5
 8 -2 -8 0.3 1.25
 8 -2 -7 1.88 0.48
 -8 2 7 1.25 0.49
 -8 2 7 1.71 0.49
 -8 2 7 0.82 0.7
 8 -2 -6 0.54 0.46
 -8 2 6 0.64 0.44
 -8 2 6 0.81 0.44
 8 -2 -5 5.97 0.5
 -8 2 5 6.42 0.52
 8 -2 -4 4.35 1.1
 8 -2 -4 3.59 0.46
 8 -2 -3 0.47 1.05
 8 -2 -3 1.43 0.43
 8 -2 -2 16.88 1.29
 8 -2 -2 18.29 0.83
 8 -2 -2 18.79 0.86
 8 -2 -1 27.18 1.14
 8 -2 0 43.83 1.71
 8 -2 1 8.45 0.64
 8 -2 2 0.43 0.55
 8 -2 3 0.24 0.57
 8 -2 4 5.99 0.67
 -8 2 -4 4.57 0.55
 -8 2 -5 1.15 0.55
 8 -2 5 -0.22 0.66
 -8 2 -6 0.4 0.59
 8 -2 6 -0.05 0.7
 -8 2 -7 0.11 0.62
 -8 2 -8 1.76 0.7
 -8 2 -9 0.09 0.74
 8 -1 -15 1.87 1.4
 -8 1 14 6.06 0.74
 8 -1 -14 5.58 1.41
 -8 1 14 5.67 0.94
 -8 1 13 2.47 0.66
 8 -1 -13 -0.28 1.34
 -8 1 13 2.68 0.84
 -8 1 12 0.14 0.62
 -8 1 12 0.35 0.8
 -8 1 12 1.1 0.62
 8 -1 -12 0.57 1.36
 -8 1 11 0.37 0.58
 -8 1 11 1.76 0.78
 8 -1 -11 -0.32 0.58
 8 -1 -11 0.75 1.31
 -8 1 11 0.11 0.59
 8 -1 -10 3.58 0.58
 -8 1 10 4.34 0.59
 -8 1 10 3.27 0.59
 8 -1 -10 3.54 1.29
 8 -1 -9 1.98 0.54
 8 -1 -9 2.88 1.28
 -8 1 9 0.73 0.52
 -8 1 9 0.93 0.52
 8 -1 -8 2.12 0.54
 8 -1 -8 2.18 1.25
 -8 1 8 1.3 0.49
 -8 1 8 0.72 0.5
 8 -1 -7 -0.16 0.49
 -8 1 7 -0.09 0.45
 -8 1 7 0.8 0.48
 8 -1 -6 0.36 0.47
 -8 1 6 0.07 0.47
 -8 1 6 0.88 0.44
 8 -1 -5 8.37 0.57
 -8 1 5 9.16 0.57
 8 -1 -4 78.22 3.03
 8 -1 -4 77.07 2.84
 8 -1 -3 2.43 0.5
 8 -1 -3 1.84 0.45
 8 -1 -2 0.08 0.49
 8 -1 -2 0.17 0.46
 8 -1 -1 0.11 0.52
 -8 1 0 0.7 1.09
 8 -1 0 1.35 0.52
 -8 1 -1 16.56 1.39
 8 -1 1 17.09 0.86
 -8 1 -2 8.19 1.27
 8 -1 2 8.99 0.68
 8 -1 3 2.41 0.61
 -8 1 -3 1.06 1.25
 -8 1 -3 1.41 0.55
 -8 1 -3 0.25 0.61
 8 -1 4 1.27 0.64
 -8 1 -4 1.28 1.31
 -8 1 -4 1.64 0.55
 -8 1 -4 1.17 0.65
 8 -1 5 1.71 0.7
 -8 1 -5 0.29 0.69
 -8 1 -5 0.91 1.27
 -8 1 -5 0.79 0.6
 -8 1 -6 2.56 1.3
 -8 1 -6 2.53 0.75
 -8 1 -6 2.47 0.66
 -8 1 -7 0.57 1.25
 -8 1 -7 0.85 0.77
 -8 1 -7 0.25 0.68
 -8 1 -8 -0.46 0.73
 -8 0 15 1.98 0.91
 8 0 -15 1.54 1.26
 8 0 -14 7.69 1.36
 -8 0 14 9.64 0.98
 -8 0 14 9.65 0.8
 -8 0 13 9.38 0.95
 -8 0 13 10.24 0.77
 -8 0 13 9.26 0.77
 8 0 -13 6.98 1.35
 -8 0 12 -0.43 0.81
 -8 0 12 0.44 0.62
 -8 0 12 -0.25 0.6
 8 0 -12 1.39 0.63
 8 0 -12 -0.58 1.27
 -8 0 11 0.01 0.8
 -8 0 11 0.65 0.6
 -8 0 11 0.18 0.58
 8 0 -11 -0.06 0.59
 8 0 -11 -0.23 1.29
 -8 0 10 3.87 0.82
 -8 0 10 4.59 0.6
 8 0 -10 4.86 1.31
 8 0 -10 5.4 0.6
 -8 0 10 4.38 0.59
 -8 0 9 0.04 0.53
 -8 0 9 0.51 0.51
 8 0 -9 0.01 0.56
 8 0 -9 0.88 1.19
 8 0 -8 5.24 1.19
 -8 0 8 2.54 0.5
 8 0 -8 3.04 0.54
 -8 0 8 3.1 0.52
 -8 0 7 0.24 0.45
 -8 0 7 0.13 0.5
 8 0 -7 -0.57 0.51
 8 0 -6 18.88 0.87
 -8 0 6 17.57 0.87
 -8 0 6 19.59 0.85
 8 0 -6 19.5 0.84
 8 0 -5 6.22 0.53
 8 0 -5 6 0.48
 8 0 -4 6.12 0.53
 8 0 -4 6.69 0.48
 8 0 -3 -0.13 0.4
 8 0 -3 -0.57 0.45
 8 0 -2 0.48 0.41
 8 0 -2 1.12 0.47
 8 0 -1 0.49 0.43
 -8 0 0 1.19 1.25
 -8 0 -1 3.74 1.32
 -8 0 -2 0.2 0.59
 -8 0 -2 -0.02 1.34
 -8 0 -3 0.85 0.57
 -8 0 -3 -0.16 0.62
 -8 0 -3 -0.32 1.35
 -8 0 -4 3.86 0.62
 -8 0 -4 4.35 1.44
 -8 0 -4 3.62 0.7
 -8 0 -5 1.89 1.39
 -8 0 -5 1.03 0.64
 -8 0 -5 2.18 0.72
 -8 0 -6 2.89 1.39
 -8 0 -6 0.67 0.68
 -8 0 -6 3 0.77
 -8 0 -7 -0.77 1.44
 -8 0 -7 0.04 0.79
 -8 0 -7 0.22 0.73
 -8 0 -8 1.87 1.35
 -8 -1 15 0.13 0.9
 -8 -1 14 2.07 0.71
 -8 -1 14 3.45 0.9
 -8 -1 13 -0.27 0.86
 -8 -1 13 0.84 0.63
 -8 -1 13 -0.53 0.66
 -8 -1 12 1.78 0.65
 -8 -1 12 1.71 0.85
 -8 -1 12 2.39 0.6
 8 1 -12 2.27 0.65
 -8 -1 11 -0.63 0.59
 -8 -1 11 0.34 0.84
 8 1 -11 0.04 0.6
 -8 -1 11 -0.18 0.57
 8 1 -10 2.3 0.57
 -8 -1 10 1.73 0.54
 -8 -1 10 1.36 0.58
 -8 -1 9 1.59 0.55
 -8 -1 9 2.44 0.52
 8 1 -9 2.34 0.6
 8 1 -8 6.59 0.62
 -8 -1 8 8.43 0.61
 -8 -1 8 7.59 0.57
 -8 -1 7 1.23 0.45
 8 1 -7 1.01 0.53
 8 1 -6 15.01 0.75
 -8 -1 6 14.02 0.72
 8 1 -6 14.47 0.71
 -8 -1 5 -0.16 1.05
 8 1 -5 -0.36 0.41
 8 1 -5 -0.73 0.47
 -8 -1 4 4.78 1.11
 8 1 -4 3.8 0.44
 8 1 -4 3.1 0.49
 8 1 -3 1.46 0.41
 8 1 -3 1.8 0.47
 8 1 -2 3.06 0.46
 8 1 -2 2.74 0.51
 8 1 -1 4.43 0.49
 8 1 -1 4.67 0.55
 -8 -1 0 0.99 1.33
 -8 -1 -1 0.93 1.39
 -8 -1 -2 1.23 1.39
 -8 -1 -2 1.08 0.62
 -8 -1 -3 2.36 1.45
 -8 -1 -3 1.64 0.61
 -8 -1 -3 2.55 0.65
 -8 -1 -4 2.62 1.44
 -8 -1 -4 2.45 0.65
 -8 -1 -4 2.29 0.69
 -8 -1 -5 3 0.76
 -8 -1 -5 4.98 0.72
 -8 -1 -5 2.57 1.49
 -8 -1 -6 0.09 0.77
 -8 -1 -6 -0.57 1.49
 -8 -1 -6 0.44 0.72
 -8 -1 -7 3.12 1.49
 -8 -1 -8 -0.05 1.46
 -8 -2 16 1.03 0.96
 -8 -2 15 2.43 0.94
 -8 -2 14 0.61 0.92
 -8 -2 14 0.86 0.67
 -8 -2 14 0.88 0.7
 -8 -2 13 5.02 0.94
 -8 -2 13 7.36 0.75
 -8 -2 13 6.62 0.69
 8 2 -13 7.69 0.75
 8 2 -12 -0.07 0.64
 -8 -2 12 1.06 0.88
 -8 -2 12 0.5 0.64
 -8 -2 12 -0.33 0.58
 8 2 -11 -0.18 0.62
 -8 -2 11 -0.94 0.61
 -8 -2 11 0.85 0.56
 -8 -2 11 1.68 0.86
 8 2 -10 1.07 0.59
 -8 -2 10 0.04 0.51
 -8 -2 9 2.94 0.5
 8 2 -9 3.97 0.62
 -8 -2 8 0.53 0.46
 8 2 -8 0.74 0.53
 -8 -2 7 5.99 1.19
 8 2 -7 7.61 0.61
 -8 -2 7 5.88 0.52
 -8 -2 6 -0.6 1.12
 8 2 -6 0.88 0.49
 8 2 -6 0.42 0.41
 8 2 -5 8.55 0.52
 8 2 -5 7.79 0.6
 -8 -2 5 6.52 1.22
 8 2 -4 -0.48 0.4
 -8 -2 4 -0.47 1.19
 8 2 -4 -0.57 0.51
 8 2 -4 0.59 0.47
 8 2 -3 0.39 0.51
 8 2 -3 1.17 0.48
 8 2 -3 1.34 0.41
 8 2 -2 1.12 0.44
 8 2 -2 2 0.53
 8 2 -1 0.33 0.45
 8 2 -1 -0.01 0.53
 8 2 0 1.25 0.56
 -8 -2 0 0.57 1.34
 8 2 1 0.6 0.59
 -8 -2 -1 1 1.37
 8 2 2 0.94 0.62
 -8 -2 -2 -0.09 1.39
 -8 -2 -2 1.42 0.63
 -8 -2 -2 1.12 0.65
 -8 -2 -3 7.01 0.76
 -8 -2 -3 7.58 0.72
 -8 -2 -3 6.98 1.5
 8 2 3 7.54 0.75
 8 2 4 0.93 0.7
 -8 -2 -4 1.07 0.71
 -8 -2 -4 0.54 0.68
 -8 -2 -5 0.13 1.54
 -8 -2 -5 1 0.73
 -8 -2 -5 0.78 0.75
 -8 -2 -6 3.99 1.56
 -8 -2 -6 -0.71 0.81
 -8 -2 -7 -1.04 1.57
 -8 -3 16 1.45 0.97
 -8 -3 15 1.85 0.95
 -8 -3 14 5.07 0.68
 -8 -3 14 3.19 0.97
 -8 -3 13 5.22 0.73
 -8 -3 13 6.47 0.67
 -8 -3 13 6.23 0.99
 8 3 -13 6.02 0.74
 -8 -3 12 2.82 0.93
 -8 -3 12 2.92 0.6
 8 3 -12 2.57 0.66
 -8 -3 11 0 0.53
 8 3 -11 0.37 0.61
 8 3 -10 33.35 1.37
 -8 -3 10 31.6 1.31
 -8 -3 9 -0.05 0.48
 8 3 -9 -1.04 0.59
 -8 -3 8 3.01 1.23
 -8 -3 8 4.15 0.5
 8 3 -8 4.57 0.62
 -8 -3 7 3.52 0.58
 -8 -3 7 6.48 1.26
 8 3 -7 5.52 0.59
 -8 -3 7 4.47 0.49
 8 3 -6 4.79 0.46
 8 3 -6 4.5 0.56
 -8 -3 6 6.27 1.26
 8 3 -5 7.41 0.52
 8 3 -5 7.36 0.6
 8 3 -5 7.14 0.6
 -8 -3 5 7 1.29
 8 3 -4 7.29 0.6
 8 3 -4 8.18 0.53
 -8 -3 4 8.32 1.31
 8 3 -3 5.46 0.58
 8 3 -3 4.28 0.46
 8 3 -2 -0.21 0.53
 8 3 -2 0.08 0.44
 8 3 -1 0.13 0.55
 8 3 -1 -0.01 0.46
 8 3 0 -0.17 0.57
 8 3 1 -0.46 0.6
 -8 -3 -2 0.62 0.65
 -8 -3 -2 0.76 0.66
 8 3 2 0.03 0.64
 -8 -3 -3 6.38 0.78
 -8 -3 -3 7.89 0.78
 8 3 3 7.89 0.8
 -8 -3 -4 2.22 0.73
 -8 -3 -4 2.73 0.75
 -8 -3 -4 3.59 1.56
 -8 -3 -5 1.72 0.8
 -8 -3 -5 2.47 1.61
 -8 -3 -6 1.98 1.61
 -8 -3 -7 -2.48 1.64
 -8 -4 16 0.27 0.98
 -8 -4 15 3.41 1
 -8 -4 14 -0.09 0.62
 -8 -4 14 -0.6 0.97
 -8 -4 13 1.52 0.6
 -8 -4 13 0.99 0.96
 8 4 -13 1.23 0.69
 -8 -4 12 0.59 0.55
 8 4 -12 0.12 0.65
 -8 -4 11 2.87 0.55
 8 4 -11 2.87 0.64
 -8 -4 10 12.11 0.72
 8 4 -10 15.45 0.85
 -8 -4 10 12.51 0.81
 8 4 -9 2.75 0.6
 -8 -4 9 2.7 1.28
 -8 -4 9 1.03 0.58
 -8 -4 9 1.52 0.48
 8 4 -8 8.05 0.68
 -8 -4 8 6.79 0.66
 -8 -4 8 8.22 1.38
 -8 -4 8 6.4 0.53
 -8 -4 7 0.94 0.57
 -8 -4 7 1.56 1.34
 8 4 -6 9.76 0.66
 8 4 -6 10.39 0.6
 -8 -4 6 10.32 1.41
 8 4 -5 1.13 0.4
 8 4 -5 0.77 0.52
 -8 -4 5 -0.21 1.3
 8 4 -4 1.05 0.56
 8 4 -4 1.78 0.41
 -8 -4 4 1.67 1.29
 8 4 -3 2.32 0.55
 8 4 -3 2.13 0.43
 8 4 -2 4.6 0.48
 8 4 -2 3.87 0.58
 8 4 -2 3.84 0.58
 8 4 -1 1.19 0.48
 8 4 -1 1 0.56
 8 4 -1 0.44 0.57
 8 4 0 0.75 0.6
 8 4 0 -0.32 0.6
 8 4 1 -0.35 0.63
 -8 -4 -2 0.58 0.7
 8 4 2 -1.12 0.68
 -8 -4 -2 -0.77 0.68
 -8 -4 -3 0.39 0.71
 -8 -4 -4 1.4 0.76
 -8 -4 -6 -0.56 1.63
 -8 -5 16 -0.15 1.01
 -8 -5 15 0.74 1
 8 5 -14 3.38 0.74
 -8 -5 14 4.35 0.65
 -8 -5 14 3.31 1.03
 8 5 -13 -1 0.69
 -8 -5 13 0.52 0.58
 -8 -5 12 -0.02 0.54
 8 5 -12 -0.7 0.69
 -8 -5 12 -0.65 0.66
 -8 -5 11 -0.35 0.51
 8 5 -11 -0.32 0.65
 -8 -5 11 0.26 0.63
 -8 -5 10 3.3 0.65
 -8 -5 10 3.82 0.52
 -8 -5 10 4.42 1.38
 -8 -5 9 2.1 0.6
 -8 -5 9 0.66 0.47
 -8 -5 9 -0.12 1.38
 -8 -5 8 -0.09 1.41
 -8 -5 8 0.95 0.58
 -8 -5 7 2.65 1.38
 8 5 -7 1.33 0.51
 -8 -5 6 14.32 1.49
 8 5 -6 14.47 0.69
 8 5 -6 13.28 0.77
 8 5 -5 0.03 0.52
 8 5 -5 0.13 0.41
 8 5 -5 -0.46 0.56
 -8 -5 5 -1.01 1.33
 8 5 -4 3.07 0.54
 8 5 -4 1.85 0.41
 8 5 -4 2.79 0.57
 8 5 -3 2.29 0.56
 8 5 -3 3.56 0.45
 8 5 -3 3.33 0.57
 8 5 -2 0.61 0.56
 8 5 -2 1.05 0.45
 8 5 -2 0.59 0.56
 8 5 -1 0.7 0.59
 8 5 -1 0.85 0.6
 8 5 -1 0.64 0.47
 8 5 0 1.7 0.63
 8 5 0 2.45 0.63
 -8 -5 -1 0.66 0.71
 8 5 1 1.66 0.67
 8 5 1 1.09 0.65
 -8 -5 -2 0.31 0.71
 8 5 2 0.27 0.69
 -8 -5 -3 -0.08 0.72
 -8 -5 -4 -1.26 0.78
 -8 -6 16 0.71 1.03
 -8 -6 15 1.31 1.05
 -8 -6 15 -1.33 0.64
 8 6 -14 4.87 0.76
 -8 -6 14 3.43 0.63
 -8 -6 13 0.33 0.55
 -8 -6 12 6.06 0.71
 -8 -6 12 4.33 0.58
 -8 -6 11 1.66 0.66
 -8 -6 11 1.57 1.38
 -8 -6 11 1.58 0.51
 -8 -6 10 3.79 0.66
 -8 -6 10 4.1 1.46
 -8 -6 10 4.31 0.51
 -8 -6 9 -0.37 0.63
 -8 -6 9 0.06 0.44
 -8 -6 8 -1.47 1.46
 -8 -6 8 1.16 0.61
 8 6 -7 1.87 0.52
 -8 -6 7 0.68 1.4
 8 6 -7 1.31 0.61
 8 6 -6 0.3 0.57
 8 6 -6 -0.21 0.52
 8 6 -5 -0.21 0.41
 8 6 -5 0.07 0.57
 8 6 -5 -0.72 0.53
 8 6 -4 3.96 0.44
 8 6 -4 4.04 0.6
 8 6 -4 3.57 0.57
 8 6 -3 -0.83 0.43
 8 6 -3 -0.82 0.57
 8 6 -3 0.16 0.56
 8 6 -2 -0.37 0.44
 8 6 -2 0.11 0.58
 8 6 -2 0.28 0.57
 8 6 -1 1.07 0.6
 8 6 -1 0.06 0.46
 8 6 -1 0.45 0.59
 8 6 0 -0.21 0.64
 8 6 0 -0.2 0.64
 8 6 1 0.64 0.68
 8 6 1 -1.6 0.66
 8 6 2 1.64 0.69
 -8 -6 -2 1.1 0.72
 8 6 3 0.92 0.7
 -8 -6 -3 0.86 0.76
 -8 -7 16 0.27 1.07
 -8 -7 15 0.01 0.62
 -8 -7 15 0.42 1.07
 -8 -7 14 2.51 0.59
 -8 -7 13 3.18 0.56
 -8 -7 12 -0.41 0.67
 -8 -7 12 0.61 1.42
 -8 -7 12 0.09 0.51
 -8 -7 11 0.1 0.48
 -8 -7 11 -0.4 1.46
 -8 -7 11 -0.71 0.66
 -8 -7 10 0.76 0.45
 8 7 -10 0.67 0.69
 -8 -7 10 -0.37 1.49
 -8 -7 10 -0.38 0.65
 8 7 -9 0.57 0.63
 -8 -7 9 1.46 1.47
 -8 -7 9 0.81 0.63
 8 7 -8 4.99 0.58
 -8 -7 8 5.66 1.49
 8 7 -8 5.92 0.72
 8 7 -7 -1.39 0.64
 8 7 -7 0.55 0.51
 8 7 -6 1.88 0.62
 8 7 -6 2.76 0.54
 8 7 -5 -0.62 0.4
 8 7 -5 -0.4 0.53
 8 7 -5 0.32 0.58
 8 7 -4 0.89 0.4
 8 7 -4 0.9 0.55
 8 7 -4 -0.06 0.61
 8 7 -3 -0.01 0.57
 8 7 -3 0.38 0.41
 8 7 -3 0.78 0.59
 8 7 -2 -0.2 0.59
 8 7 -2 -0.2 0.43
 8 7 -2 -1.15 0.62
 8 7 -1 1.17 0.64
 8 7 -1 1.67 0.48
 8 7 -1 1.46 0.63
 8 7 0 0.52 0.67
 8 7 0 0.66 0.49
 8 7 0 1.02 0.63
 8 7 1 0.99 0.69
 8 7 2 -0.05 0.7
 -8 -8 16 0.44 1.12
 -8 -8 15 0.89 0.59
 -8 -8 14 -0.35 0.55
 -8 -8 13 1.88 1.41
 8 8 -13 -0.63 0.74
 -8 -8 13 0.75 0.53
 -8 -8 12 -0.91 1.55
 8 8 -12 -1.7 0.72
 -8 -8 12 0.22 0.48
 8 8 -11 1.48 0.68
 -8 -8 11 1.51 0.68
 -8 -8 11 0.78 0.45
 -8 -8 11 1.83 1.57
 8 8 -10 2.79 0.73
 -8 -8 10 1.83 0.68
 -8 -8 10 3.01 1.58
 8 8 -9 0.44 0.65
 -8 -8 9 0.31 0.66
 8 8 -9 -0.38 0.51
 -8 -8 9 -1.41 1.56
 8 8 -8 6.6 0.61
 8 8 -8 6.69 0.75
 8 8 -7 1.52 0.67
 8 8 -7 1.06 0.52
 8 8 -6 6.06 0.69
 8 8 -6 5.21 0.59
 8 8 -5 1.74 0.64
 8 8 -5 2.62 0.56
 8 8 -4 4.45 0.43
 8 8 -4 4.91 0.67
 8 8 -4 4.61 0.61
 8 8 -3 2.17 0.59
 8 8 -3 1.37 0.39
 8 8 -3 0.97 0.63
 8 8 -2 0.23 0.62
 8 8 -2 -0.28 0.41
 8 8 -2 -0.59 0.61
 8 8 -1 0.29 0.64
 8 8 -1 -0.2 0.44
 8 8 -1 0.2 0.65
 8 8 0 -0.29 0.66
 8 8 0 0.33 0.47
 8 8 0 0.92 0.7
 8 8 1 1.01 0.66
 -8 -9 14 0.31 1.47
 8 9 -14 0.85 0.78
 -8 -9 13 0.61 0.5
 8 9 -13 1.57 0.75
 -8 -9 13 1.21 1.54
 -8 -9 12 0.16 0.46
 8 9 -12 0.27 0.73
 -8 -9 12 -0.68 1.61
 8 9 -11 1.07 0.7
 -8 -9 11 -0.7 1.59
 8 9 -10 1 0.72
 -8 -9 10 0.7 0.68
 -8 -9 10 0.1 1.56
 8 9 -10 0 0.52
 8 9 -9 1.09 0.69
 8 9 -9 0.47 0.52
 8 9 -8 0.11 0.67
 8 9 -8 -0.44 0.51
 8 9 -7 2.03 0.69
 8 9 -7 0.45 0.51
 8 9 -6 1.95 0.67
 8 9 -6 1.93 0.53
 8 9 -5 -0.69 0.64
 8 9 -5 0.11 0.55
 8 9 -4 1.88 0.64
 8 9 -4 1.54 0.35
 8 9 -4 2.6 0.57
 8 9 -3 0.47 0.64
 8 9 -3 0.02 0.37
 8 9 -3 -0.45 0.6
 8 9 -2 0.88 0.65
 8 9 -2 0.93 0.63
 8 9 -2 -0.06 0.39
 8 9 -1 0.23 0.66
 8 9 -1 -0.63 0.42
 8 9 0 0.08 0.66
 -8 -10 14 0.33 1.58
 -8 -10 13 0.28 1.64
 8 10 -13 0.46 0.77
 8 10 -12 0.07 0.52
 -8 -10 12 -0.36 1.69
 8 10 -12 -0.71 0.75
 8 10 -11 -0.2 0.51
 -8 -10 11 1.11 1.63
 8 10 -11 0.93 0.72
 8 10 -10 1.08 0.52
 8 10 -10 0.06 0.73
 -8 -10 10 1.18 1.64
 8 10 -9 1.55 0.73
 8 10 -9 1.49 0.51
 8 10 -8 0.13 0.69
 8 10 -8 -0.11 0.49
 8 10 -7 0.22 0.7
 8 10 -7 0.13 0.5
 8 10 -6 0.14 0.68
 8 10 -6 0.35 0.53
 8 10 -5 0.68 0.54
 8 10 -5 0.14 0.67
 8 10 -4 0.93 0.59
 8 10 -4 1.29 0.65
 8 10 -3 -0.4 0.65
 8 10 -3 0.45 0.6
 8 10 -2 0.3 0.65
 8 10 -2 0.45 0.63
 8 10 -1 0.29 0.66
 -8 -11 14 -0.15 1.67
 -8 -11 13 -0.23 1.77
 8 11 -12 1.08 0.48
 8 11 -12 1.73 0.78
 -8 -11 12 -0.37 1.72
 8 11 -11 0.51 0.74
 8 11 -11 0.17 0.49
 8 11 -10 -0.14 0.48
 8 11 -10 0.88 0.73
 8 11 -9 1.35 0.76
 8 11 -9 -0.64 0.48
 8 11 -8 1.6 0.7
 8 11 -8 -0.29 0.48
 8 11 -7 1.51 0.7
 8 11 -7 -0.12 0.49
 8 11 -6 2.21 0.72
 8 11 -6 0.05 0.52
 8 11 -5 1.4 0.69
 8 11 -5 -0.12 0.55
 8 11 -4 -0.13 0.67
 8 11 -3 0.68 0.65
 8 11 -2 1.3 0.65
 -8 -12 13 0.74 1.82
 -8 -12 12 0.4 1.81
 8 12 -11 -0.02 0.75
 8 12 -10 -0.62 0.73
 8 12 -9 0.2 0.75
 8 12 -8 0.22 0.74
 8 12 -7 0.17 0.7
 8 12 -6 1.17 0.71
 8 12 -5 0.34 0.7
 8 12 -4 0.7 0.68
 9 -14 1 0.43 0.59
 9 -14 2 -0.02 0.6
 9 -14 3 0.96 0.6
 9 -14 4 1.35 0.61
 9 -14 5 0.54 0.62
 9 -14 6 -0.5 0.64
 9 -14 7 0.01 0.66
 -9 13 6 -0.28 0.71
 -9 13 5 0.09 0.66
 -9 13 4 -0.99 0.63
 9 -13 0 0.02 0.58
 9 -13 1 0.08 0.58
 9 -13 2 2.49 0.6
 9 -13 3 1.26 0.6
 9 -13 4 1.84 0.62
 9 -13 5 1.66 0.63
 9 -13 6 4.71 0.69
 9 -13 7 2.6 0.69
 -9 12 7 0.3 0.72
 -9 12 6 -0.11 0.68
 -9 12 5 0.86 0.63
 -9 12 4 1.54 0.6
 -9 12 3 0.28 0.54
 -9 12 2 0.14 0.5
 9 -12 -1 0.37 0.57
 9 -12 -1 0.16 0.54
 9 -12 0 0.7 0.57
 9 -12 0 1.03 0.54
 9 -12 1 1.89 0.55
 9 -12 1 1.53 0.58
 9 -12 1 0.9 0.35
 9 -12 2 0.1 0.42
 9 -12 2 -0.48 0.56
 9 -12 2 -0.04 0.54
 9 -12 3 2.15 0.59
 9 -12 3 0.5 0.55
 9 -12 4 0.36 0.6
 9 -12 4 -0.7 0.56
 9 -12 5 1.29 0.64
 9 -12 5 1.22 0.58
 9 -12 5 0.81 1.43
 9 -12 6 0.23 0.64
 9 -12 6 -0.09 0.6
 9 -12 7 3.24 0.71
 -9 11 8 0.79 0.74
 -9 11 7 -0.4 0.71
 -9 11 6 1.32 0.67
 -9 11 5 1.13 0.63
 -9 11 4 1.39 0.59
 -9 11 3 0.17 0.53
 -9 11 2 3.53 0.51
 9 -11 -1 1.49 0.55
 -9 11 1 0.5 0.43
 9 -11 -1 0.23 0.57
 9 -11 -1 0.58 0.3
 9 -11 0 3.95 0.42
 9 -11 0 6.79 0.62
 9 -11 0 6.84 0.6
 9 -11 1 0.17 0.56
 9 -11 1 0.72 0.56
 9 -11 1 0.72 0.4
 9 -11 2 0.11 0.55
 9 -11 2 0.13 0.55
 9 -11 3 0.61 0.55
 9 -11 3 1.08 0.58
 9 -11 4 3.71 0.59
 9 -11 4 2.13 0.62
 9 -11 4 5.79 1.44
 9 -11 5 0.79 0.62
 9 -11 5 0.33 0.58
 9 -11 5 1.21 1.43
 9 -11 6 -1.25 0.65
 9 -11 6 1.62 1.38
 9 -11 6 1.23 0.61
 9 -11 7 -0.21 0.65
 9 -11 8 0.47 0.69
 -9 10 9 1.67 0.81
 -9 10 8 0.94 0.75
 -9 10 7 0.27 0.7
 -9 10 6 0.63 0.62
 -9 10 6 1.67 0.66
 -9 10 5 0.47 0.6
 -9 10 5 2.56 0.62
 -9 10 4 0.7 0.57
 -9 10 3 1.33 0.53
 -9 10 2 0.2 0.5
 9 -10 -2 0.11 0.57
 9 -10 -2 0.25 0.34
 9 -10 -1 0.71 0.55
 9 -10 -1 0 0.36
 9 -10 -1 -1.05 0.57
 -9 10 1 -0.39 0.44
 -9 10 0 0.78 0.37
 9 -10 0 0.81 0.54
 9 -10 0 1 0.54
 9 -10 0 -0.17 0.41
 9 -10 1 8.58 0.56
 9 -10 1 8.5 0.68
 9 -10 1 8.56 0.67
 9 -10 2 0.93 0.57
 9 -10 2 0.53 0.55
 9 -10 3 4.6 1.4
 9 -10 3 2.18 0.57
 9 -10 3 3.23 0.58
 9 -10 4 1.08 1.42
 9 -10 4 1.84 0.58
 9 -10 4 2.66 0.61
 9 -10 5 0.47 0.6
 9 -10 5 0.64 0.61
 9 -10 5 0.58 1.38
 9 -10 6 -0.17 1.29
 9 -10 6 -0.1 0.62
 9 -10 7 1.04 0.67
 -9 9 9 10.56 0.91
 -9 9 8 1.62 0.74
 -9 9 7 -0.72 0.7
 -9 9 7 -0.06 0.62
 -9 9 6 1.12 0.66
 -9 9 6 0.21 0.59
 -9 9 5 2.35 0.63
 -9 9 5 2.29 0.59
 -9 9 4 -0.23 0.57
 9 -9 -4 0.17 0.33
 -9 9 3 -0.07 0.52
 9 -9 -3 -0.65 0.56
 9 -9 -3 0.3 0.36
 -9 9 2 3.79 0.5
 9 -9 -2 1.7 0.39
 9 -9 -2 3.02 0.56
 -9 9 1 0.22 0.44
 9 -9 -1 0.41 0.39
 9 -9 -1 0.53 0.54
 9 -9 -1 -0.38 0.55
 -9 9 0 -0.21 0.37
 9 -9 0 -0.33 0.43
 9 -9 0 -0.14 0.54
 9 -9 0 0.27 0.53
 -9 9 -1 -0.18 0.3
 9 -9 1 -0.5 0.54
 9 -9 1 -0.12 0.56
 9 -9 2 0.39 0.54
 9 -9 2 -1.11 1.39
 9 -9 2 0.01 0.56
 9 -9 3 1.6 0.57
 9 -9 3 -1.12 1.38
 9 -9 3 0.98 0.57
 9 -9 4 1.39 0.6
 9 -9 4 -0.12 1.37
 9 -9 4 1.53 0.58
 9 -9 5 1.4 0.61
 9 -9 5 1.53 1.3
 9 -9 6 1.01 0.64
 9 -9 7 0.97 0.7
 -9 8 10 3.79 0.83
 -9 8 9 0.2 0.75
 -9 8 8 1 0.71
 -9 8 8 0.63 0.63
 -9 8 7 3.64 0.64
 -9 8 6 7.83 0.7
 -9 8 6 9.93 0.74
 -9 8 5 2.43 0.62
 9 -8 -5 1.3 0.39
 -9 8 5 2.16 0.58
 -9 8 4 5.37 0.61
 9 -8 -4 4.05 0.44
 -9 8 3 0.88 0.52
 9 -8 -3 0.85 0.41
 9 -8 -3 1.44 0.53
 -9 8 2 2.16 0.5
 9 -8 -2 2.5 0.42
 9 -8 -2 2.23 0.53
 -9 8 1 5.46 0.51
 9 -8 -1 4.59 0.47
 9 -8 -1 4.95 0.59
 9 -8 -1 5.37 0.57
 -9 8 0 2.13 0.42
 9 -8 0 2.2 0.48
 9 -8 0 2.04 0.56
 9 -8 0 2.47 0.53
 9 -8 1 -0.19 0.56
 9 -8 1 -0.45 0.53
 -9 8 -1 0.06 0.35
 9 -8 1 0.82 1.39
 9 -8 2 2.31 0.59
 9 -8 2 2.22 0.56
 -9 8 -2 1.28 0.27
 9 -8 2 1.41 1.38
 9 -8 3 4.36 0.61
 9 -8 3 3.53 1.41
 9 -8 3 4.11 0.6
 9 -8 4 0.77 0.59
 9 -8 4 0.06 1.31
 9 -8 5 -1.14 0.62
 9 -8 6 1.14 0.66
 9 -8 7 1.4 0.71
 -9 7 11 -0.19 0.51
 -9 7 11 -0.8 0.83
 -9 7 10 -0.3 0.49
 -9 7 10 0.34 0.78
 -9 7 9 -0.98 0.65
 -9 7 9 0.5 0.72
 -9 7 8 -0.04 0.61
 -9 7 8 -0.57 0.72
 9 -7 -7 2.69 0.44
 -9 7 7 1.95 0.61
 -9 7 7 4.25 0.7
 9 -7 -6 1.08 0.43
 -9 7 6 0.94 0.64
 -9 7 6 0.78 0.57
 9 -7 -5 5.87 0.51
 -9 7 5 6.89 0.68
 -9 7 5 5.46 0.61
 9 -7 -4 7.83 0.53
 -9 7 4 7.17 0.66
 9 -7 -4 7.86 0.62
 9 -7 -3 6.14 0.59
 -9 7 3 6.46 0.62
 9 -7 -3 6.21 0.49
 -9 7 2 -0.09 0.51
 9 -7 -2 -0.43 0.51
 9 -7 -2 -0.27 0.42
 9 -7 -1 0.44 0.53
 9 -7 -1 0.35 0.45
 -9 7 1 0.87 0.48
 9 -7 -1 0.55 0.5
 9 -7 0 0.94 1.35
 -9 7 0 0.2 0.45
 9 -7 0 -0.3 0.51
 9 -7 0 -0.33 0.54
 9 -7 1 0.06 0.52
 -9 7 -1 0.02 0.43
 9 -7 1 -0.36 1.39
 9 -7 1 -0.57 0.57
 9 -7 2 0.83 0.54
 9 -7 2 1.42 1.39
 9 -7 2 1.36 0.58
 9 -7 3 -0.31 0.55
 9 -7 3 -0.27 0.58
 9 -7 3 -0.63 1.32
 -9 7 -4 0.45 0.27
 9 -7 4 0.85 0.62
 9 -7 5 0.01 0.63
 -9 7 -5 0.24 0.27
 9 -7 6 1.16 0.67
 -9 7 -6 -0.08 0.28
 -9 7 -8 0.29 0.76
 -9 6 13 -0.4 0.58
 -9 6 12 -0.38 0.86
 -9 6 12 1.88 0.57
 -9 6 11 0.82 0.81
 -9 6 11 1.7 0.54
 -9 6 10 1.62 0.76
 -9 6 10 -0.31 0.51
 -9 6 9 1.59 0.7
 -9 6 9 1.1 0.49
 -9 6 9 0.46 0.62
 -9 6 8 -0.08 0.69
 -9 6 8 0.55 0.6
 9 -6 -8 1.39 0.48
 -9 6 7 -0.5 0.66
 -9 6 7 -0.22 0.57
 9 -6 -7 -0.38 0.46
 -9 6 6 0.25 0.63
 -9 6 6 -0.06 0.56
 9 -6 -6 0.61 0.47
 9 -6 -5 0.86 0.45
 -9 6 5 1.1 0.54
 -9 6 5 1.43 0.6
 -9 6 4 -0.28 0.6
 9 -6 -4 -0.19 0.5
 9 -6 -4 -0.54 0.44
 9 -6 -3 54.62 2.16
 -9 6 3 59.23 2.21
 9 -6 -3 61.68 2.19
 9 -6 -2 0.93 0.49
 -9 6 2 0.71 0.56
 9 -6 -2 0.78 0.45
 9 -6 -2 0.96 1.33
 9 -6 -1 1.1 0.5
 9 -6 -1 -0.62 1.31
 9 -6 -1 1.23 0.55
 9 -6 -1 1.5 0.47
 -9 6 1 1.5 0.55
 9 -6 0 0.48 0.56
 9 -6 0 1.16 0.5
 9 -6 0 1.45 1.33
 9 -6 1 0.66 0.56
 9 -6 1 0.02 1.33
 9 -6 1 -0.01 0.51
 9 -6 2 9.57 0.71
 9 -6 2 9.75 0.67
 9 -6 2 8.25 1.34
 9 -6 3 -0.76 0.59
 -9 6 -4 -0.08 0.35
 9 -6 4 0.45 0.61
 -9 6 -5 1.37 0.39
 9 -6 5 1.28 0.65
 -9 6 -6 2.27 0.42
 9 -6 6 2.85 0.71
 -9 6 -7 0.67 0.45
 -9 6 -7 0.34 0.75
 -9 6 -8 2.23 0.78
 -9 6 -8 0.14 0.48
 -9 5 14 0.45 0.65
 -9 5 13 4.5 0.65
 -9 5 12 1.64 0.59
 -9 5 12 2.02 0.85
 -9 5 11 0.06 0.55
 -9 5 11 -0.01 0.77
 -9 5 10 -1.4 0.64
 -9 5 10 -0.03 0.75
 -9 5 10 0.52 0.52
 -9 5 9 3.18 0.55
 -9 5 9 3.06 0.76
 9 -5 -9 2.86 0.53
 -9 5 8 0.63 0.49
 9 -5 -8 1.03 0.5
 -9 5 8 2.09 0.71
 9 -5 -7 0.26 0.47
 -9 5 7 -1.08 0.69
 9 -5 -6 2.28 0.47
 -9 5 6 2.38 0.68
 9 -5 -5 2.91 0.52
 -9 5 5 2.03 0.66
 9 -5 -5 1.99 0.48
 -9 5 4 8.62 0.73
 9 -5 -4 9.29 1.32
 9 -5 -4 8.33 0.61
 9 -5 -4 8.53 0.57
 9 -5 -3 12.09 0.68
 9 -5 -3 12.03 1.37
 -9 5 3 11.38 0.8
 9 -5 -3 11.19 0.64
 9 -5 -2 0.17 0.47
 9 -5 -2 -0.64 1.31
 9 -5 -2 0.93 0.45
 9 -5 -2 0.91 0.54
 9 -5 -1 -0.25 0.48
 9 -5 -1 0.33 0.47
 9 -5 -1 1.21 1.31
 9 -5 -1 -0.07 0.54
 9 -5 0 0.12 0.49
 9 -5 0 -0.51 0.55
 9 -5 0 -1.47 1.31
 9 -5 1 0.53 0.5
 9 -5 1 0.45 0.56
 9 -5 1 1.03 1.29
 9 -5 2 12.05 0.77
 9 -5 3 1.17 0.61
 -9 5 -4 4.45 0.46
 9 -5 4 5.4 0.67
 -9 5 -5 0.34 0.44
 9 -5 5 1.28 0.67
 -9 5 -6 1.22 0.48
 9 -5 6 2.91 0.72
 -9 5 -6 2.37 0.73
 -9 5 -7 2.56 0.52
 -9 5 -7 1.23 0.76
 -9 5 -8 0.3 0.56
 -9 5 -8 0.76 0.79
 -9 4 14 1.05 0.66
 -9 4 13 1.32 0.64
 9 -4 -12 0.61 1.48
 -9 4 12 0.63 0.6
 -9 4 11 1.5 0.57
 -9 4 11 1.18 0.8
 9 -4 -10 -0.27 0.55
 -9 4 10 -0.27 0.74
 -9 4 10 -0.74 0.54
 -9 4 9 17 0.99
 -9 4 9 15.24 0.81
 9 -4 -9 15.8 0.81
 -9 4 8 0.65 0.5
 9 -4 -8 -0.37 0.5
 9 -4 -8 0.4 1.33
 -9 4 8 0.23 0.7
 -9 4 7 2.37 0.71
 9 -4 -7 1.69 0.52
 -9 4 6 1.22 0.7
 9 -4 -6 1 0.5
 -9 4 5 9.21 0.81
 9 -4 -5 10.06 0.63
 9 -4 -5 10.48 0.65
 9 -4 -4 23.08 1.54
 9 -4 -4 21.55 0.95
 9 -4 -4 20.93 0.93
 9 -4 -3 2.98 0.49
 9 -4 -3 1.57 1.26
 9 -4 -3 2.65 0.48
 9 -4 -2 1.08 0.48
 9 -4 -2 -0.31 1.26
 9 -4 -2 0.9 0.48
 9 -4 -2 0.39 0.53
 9 -4 -1 1.01 0.47
 9 -4 -1 0.79 0.54
 9 -4 -1 1.19 1.28
 9 -4 -1 0.71 0.49
 9 -4 0 2.86 0.52
 9 -4 0 2.32 0.59
 9 -4 0 3.68 1.26
 9 -4 1 1.75 0.52
 9 -4 1 0.98 0.59
 9 -4 2 5.44 0.64
 9 -4 3 5.3 0.67
 9 -4 4 -0.45 0.65
 -9 4 -4 -0.07 0.46
 -9 4 -5 5.53 0.75
 -9 4 -5 4.52 0.55
 9 -4 5 5.34 0.72
 -9 4 -6 0.86 0.53
 -9 4 -6 1.64 0.73
 -9 4 -7 0.85 0.57
 -9 4 -7 2.59 0.77
 -9 4 -8 0.71 0.61
 9 -3 -14 0.13 1.57
 -9 3 14 -0.56 0.69
 9 -3 -13 -1.27 1.5
 -9 3 13 0.6 0.64
 9 -3 -12 -0.38 1.45
 -9 3 12 0.21 0.61
 9 -3 -11 4.86 1.41
 -9 3 11 2.49 0.59
 -9 3 10 1.22 0.57
 -9 3 10 0.55 0.77
 9 -3 -10 -0.06 0.56
 -9 3 10 1.46 0.61
 -9 3 9 0.26 0.53
 -9 3 9 -0.86 0.76
 9 -3 -9 0.06 0.54
 -9 3 9 0.65 0.57
 9 -3 -9 0.9 1.38
 -9 3 8 1.22 0.52
 -9 3 8 1.54 0.74
 9 -3 -8 0.29 0.53
 9 -3 -8 1.84 1.33
 -9 3 8 -0.16 0.56
 -9 3 7 1.14 0.72
 -9 3 7 1.94 0.53
 9 -3 -7 1.62 0.51
 9 -3 -6 4.15 0.53
 -9 3 6 3.69 0.53
 9 -3 -6 3.3 0.51
 -9 3 6 2.78 0.75
 9 -3 -5 0.52 0.48
 9 -3 -5 0.93 0.49
 -9 3 5 1.39 0.5
 9 -3 -4 31.59 1.27
 9 -3 -4 34.35 1.76
 9 -3 -4 31.07 1.28
 9 -3 -3 5.39 1.25
 9 -3 -3 4.97 0.54
 9 -3 -3 4.97 0.51
 9 -3 -2 16.07 0.85
 9 -3 -2 16.69 0.82
 9 -3 -2 17.88 1.38
 9 -3 -1 16.46 0.85
 9 -3 -1 15.72 0.82
 9 -3 0 29.63 1.27
 9 -3 1 15.87 0.87
 9 -3 2 9.54 0.72
 9 -3 3 -0.25 0.62
 9 -3 4 0.99 0.65
 -9 3 -4 1.34 0.51
 -9 3 -5 3.09 0.57
 9 -3 5 2.91 0.7
 -9 3 -6 0.74 0.59
 -9 3 -7 -0.01 0.63
 -9 3 -8 0.26 0.67
 9 -2 -15 3.16 1.53
 -9 2 14 0.06 0.68
 9 -2 -14 -1.31 1.52
 -9 2 14 0.05 0.92
 -9 2 13 -0.08 0.66
 9 -2 -13 -0.6 1.45
 -9 2 12 4.62 0.69
 -9 2 12 3.87 0.66
 9 -2 -12 4.81 1.48
 -9 2 11 6.59 0.68
 9 -2 -11 3.97 1.43
 9 -2 -11 7.13 0.66
 -9 2 11 4.93 0.65
 9 -2 -10 2.73 0.61
 -9 2 10 3.17 0.61
 9 -2 -10 3.75 1.39
 -9 2 10 4.15 0.6
 9 -2 -9 0.11 0.54
 -9 2 9 -0.39 0.53
 -9 2 9 -0.38 0.56
 9 -2 -9 -1.61 1.36
 9 -2 -8 0.16 1.34
 -9 2 8 0.64 0.76
 9 -2 -8 -0.66 0.55
 -9 2 8 -0.1 0.53
 -9 2 8 -0.15 0.53
 9 -2 -7 0.17 0.54
 -9 2 7 -0.01 0.51
 9 -2 -6 3.9 0.53
 -9 2 6 4.1 0.53
 9 -2 -5 16 0.79
 9 -2 -4 1.18 0.49
 9 -2 -4 0.73 1.16
 9 -2 -3 0.38 0.49
 9 -2 -3 0.15 1.13
 9 -2 -3 0.42 0.53
 9 -2 -2 3.39 0.57
 9 -2 -2 4.42 0.56
 9 -2 -1 5.78 0.59
 9 -2 -1 5.92 0.63
 9 -2 0 7.26 0.66
 9 -2 1 1.03 0.58
 9 -2 2 1.88 0.61
 -9 2 -3 -0.74 0.55
 9 -2 3 0.37 0.63
 -9 2 -4 0.68 0.55
 9 -2 4 0.49 0.67
 -9 2 -5 -0.24 0.59
 -9 2 -6 -0.92 0.63
 -9 2 -7 1.66 0.68
 -9 2 -8 -1.9 0.75
 9 -1 -15 2.13 1.45
 9 -1 -14 1.82 1.44
 -9 1 14 2.69 0.91
 -9 1 13 1.5 0.88
 -9 1 13 0.62 0.67
 9 -1 -13 1.02 1.42
 9 -1 -12 2.99 0.65
 9 -1 -12 2.59 1.42
 -9 1 12 2.56 0.65
 -9 1 12 4.78 0.66
 9 -1 -11 0.52 0.61
 -9 1 11 -0.43 0.6
 9 -1 -11 0.15 1.39
 -9 1 11 0.15 0.6
 9 -1 -10 -0.75 0.57
 -9 1 10 0.52 0.56
 9 -1 -10 -0.9 1.4
 -9 1 10 -0.55 0.59
 9 -1 -9 -0.73 0.59
 -9 1 9 0.14 0.55
 9 -1 -9 -0.59 1.34
 -9 1 9 0.51 0.55
 9 -1 -8 0.17 0.54
 -9 1 8 0.4 0.52
 9 -1 -8 0.09 1.31
 -9 1 8 0.12 0.55
 -9 1 7 1.8 0.54
 9 -1 -7 1.48 0.54
 -9 1 7 1.31 0.49
 9 -1 -6 5.51 0.56
 -9 1 6 5.04 0.55
 9 -1 -5 1.49 0.52
 9 -1 -4 28.84 1.19
 9 -1 -3 25.09 1.12
 9 -1 -3 26.1 1.1
 9 -1 -2 8.24 0.58
 9 -1 -2 8.78 0.63
 9 -1 -2 8.48 0.65
 9 -1 -1 4.6 0.57
 9 -1 -1 4.93 0.53
 9 -1 -1 4.75 0.62
 9 -1 0 0.9 0.5
 -9 1 0 2.32 1.24
 9 -1 0 0.35 0.6
 -9 1 -1 1.68 1.28
 9 -1 1 1.86 0.6
 -9 1 -2 6.43 1.38
 9 -1 2 6.29 0.69
 -9 1 -3 -0.48 0.58
 9 -1 3 1.46 0.65
 -9 1 -3 -0.55 1.34
 -9 1 -4 -0.61 0.7
 -9 1 -4 1.44 0.59
 9 -1 4 0.4 0.69
 -9 1 -4 -0.4 1.37
 -9 1 -5 0.6 0.63
 -9 1 -5 2.27 1.36
 -9 1 -5 1.38 0.75
 -9 1 -6 0.73 0.69
 -9 1 -6 -0.01 0.77
 -9 1 -7 -0.05 0.73
 -9 0 15 0.71 0.94
 9 0 -15 0.92 1.33
 -9 0 14 0.69 0.91
 9 0 -14 -0.27 1.35
 9 0 -13 0.56 1.34
 -9 0 13 -0.34 0.66
 -9 0 13 -0.04 0.89
 -9 0 12 0.93 0.88
 -9 0 12 0.49 0.64
 -9 0 12 0.93 0.62
 9 0 -12 0.85 1.32
 9 0 -12 0.32 0.64
 -9 0 11 4.61 0.65
 -9 0 11 4.71 0.63
 9 0 -11 3.1 1.33
 9 0 -11 5.48 0.67
 -9 0 10 -0.46 0.59
 -9 0 10 0.37 0.56
 9 0 -10 0.08 0.58
 9 0 -10 -0.02 1.3
 9 0 -9 -0.09 1.23
 -9 0 9 0.69 0.56
 9 0 -9 0.14 0.59
 -9 0 9 -0.27 0.55
 9 0 -8 -0.99 1.2
 -9 0 8 0.07 0.51
 9 0 -8 0.2 0.55
 -9 0 8 -0.02 0.56
 9 0 -7 0.74 0.54
 -9 0 7 0.44 0.49
 9 0 -6 14.32 0.74
 -9 0 6 12.26 0.72
 9 0 -6 13.93 0.71
 9 0 -5 -0.07 0.51
 9 0 -5 0.38 0.45
 9 0 -4 0.43 0.44
 9 0 -4 0.11 0.49
 9 0 -3 0.28 0.46
 9 0 -3 0.21 0.51
 9 0 -2 2.89 0.48
 9 0 -2 3.42 0.56
 9 0 -1 -0.44 0.49
 -9 0 1 -0.62 1.33
 9 0 -1 0.34 0.54
 -9 0 0 -0.02 1.34
 -9 0 -1 0.92 1.39
 -9 0 -2 3.91 1.45
 -9 0 -3 0.33 0.68
 -9 0 -3 0.99 1.44
 -9 0 -3 -0.07 0.62
 -9 0 -4 1.99 0.72
 -9 0 -4 -0.93 1.47
 -9 0 -4 0.32 0.63
 -9 0 -5 1.43 0.68
 -9 0 -5 -0.9 1.47
 -9 0 -5 -1.65 0.76
 -9 0 -6 -0.62 0.74
 -9 0 -6 -0.74 1.47
 -9 0 -6 -2.14 0.82
 -9 0 -7 0.95 1.41
 -9 -1 15 0.76 0.94
 -9 -1 14 2.36 0.96
 -9 -1 13 0.68 0.69
 -9 -1 13 0.81 0.92
 -9 -1 13 0.61 0.66
 9 1 -13 1.66 0.68
 -9 -1 12 3.67 0.67
 -9 -1 12 2.72 0.92
 -9 -1 12 2.34 0.63
 9 1 -12 4.1 0.68
 -9 -1 11 -0.23 0.61
 -9 -1 11 -0.02 0.91
 9 1 -11 1.03 0.62
 -9 -1 11 1.51 0.58
 -9 -1 10 0.14 0.6
 -9 -1 10 -0.74 0.56
 9 1 -10 -0.67 0.62
 -9 -1 9 0.44 0.54
 -9 -1 9 0.82 0.58
 9 1 -9 1.29 0.59
 -9 -1 8 0.18 0.49
 -9 -1 8 0.05 0.56
 9 1 -8 -0.02 0.58
 -9 -1 7 2.6 0.52
 9 1 -7 4.07 0.58
 9 1 -6 0.38 0.52
 9 1 -6 -0.43 0.47
 -9 -1 5 18.68 1.47
 9 1 -5 19.86 0.93
 9 1 -5 19.68 0.88
 9 1 -4 -0.36 0.45
 9 1 -4 0.04 0.51
 9 1 -3 0.66 0.46
 9 1 -3 0.73 0.52
 9 1 -2 0.79 0.46
 9 1 -2 -0.07 0.55
 -9 -1 1 0.44 1.4
 9 1 -1 -0.15 0.49
 9 1 -1 0.48 0.56
 -9 -1 0 1.19 1.43
 -9 -1 -1 0.24 1.49
 -9 -1 -2 0.46 1.49
 -9 -1 -3 1.35 1.55
 -9 -1 -3 0.11 0.64
 -9 -1 -3 0.87 0.7
 -9 -1 -4 -1.53 1.58
 -9 -1 -4 -0.13 0.68
 -9 -1 -4 0.49 0.74
 -9 -1 -5 1.29 0.78
 -9 -1 -5 -0.38 1.61
 -9 -1 -5 -0.38 0.73
 -9 -1 -6 -0.01 1.58
 -9 -1 -7 -0.55 1.55
 -9 -2 15 13.83 1.17
 -9 -2 14 7.68 1.07
 9 2 -14 10.45 0.85
 -9 -2 13 18.19 1.02
 -9 -2 13 16.07 1.24
 -9 -2 13 19.67 0.99
 9 2 -13 18.72 1.02
 -9 -2 12 1.63 0.96
 -9 -2 12 1.98 0.66
 -9 -2 12 2.5 0.61
 9 2 -12 1.03 0.68
 -9 -2 11 1.69 0.63
 9 2 -11 1.09 0.63
 -9 -2 11 1.17 0.57
 -9 -2 10 3.68 0.65
 9 2 -10 5.85 0.69
 -9 -2 10 5.06 0.6
 9 2 -9 1.05 0.59
 -9 -2 9 0.81 0.52
 9 2 -8 2.39 0.62
 -9 -2 8 2.55 0.52
 -9 -2 7 1.86 1.29
 9 2 -7 2.15 0.51
 9 2 -7 3.1 0.58
 9 2 -6 0.4 0.53
 9 2 -6 1.24 0.47
 -9 -2 6 0.23 1.28
 9 2 -5 6.72 0.63
 -9 -2 5 6.98 1.37
 9 2 -5 7.46 0.55
 9 2 -5 6.45 0.62
 9 2 -4 5.82 0.59
 9 2 -4 5.5 0.51
 9 2 -4 4.7 0.6
 9 2 -3 1.96 0.59
 9 2 -3 2.98 0.47
 9 2 -3 2.43 0.56
 9 2 -2 0.36 0.58
 9 2 -2 -0.41 0.47
 9 2 -1 2.36 0.61
 9 2 -1 3.97 0.54
 -9 -2 1 1.82 1.47
 -9 -2 0 2.02 1.5
 9 2 0 0.35 0.6
 9 2 1 1.16 0.65
 -9 -2 -1 1.28 1.54
 -9 -2 -2 3.01 0.71
 -9 -2 -2 4.06 1.59
 9 2 2 3.46 0.72
 -9 -2 -3 0.63 0.73
 -9 -2 -3 1.21 0.7
 -9 -2 -4 0.19 1.68
 -9 -2 -4 -0.12 0.76
 -9 -2 -5 -0.52 1.71
 -9 -2 -6 0.82 1.68
 -9 -2 -7 -1.54 1.67
 -9 -3 15 2.13 1.02
 -9 -3 14 -0.65 0.67
 -9 -3 14 0.31 0.98
 9 3 -14 -0.38 0.74
 -9 -3 13 0.54 0.68
 9 3 -13 0.58 0.69
 -9 -3 13 -0.3 0.99
 -9 -3 13 -0.11 0.61
 -9 -3 12 0.13 0.58
 9 3 -12 0.16 0.67
 -9 -3 11 0.02 0.55
 9 3 -11 -0.7 0.65
 9 3 -10 1.27 0.67
 -9 -3 10 1.22 0.54
 9 3 -9 1.74 0.61
 -9 -3 9 1.4 0.51
 -9 -3 8 -0.74 1.33
 -9 -3 8 -0.32 0.49
 9 3 -8 -0.95 0.61
 9 3 -7 7.98 0.68
 -9 -3 7 8.71 1.41
 9 3 -6 4.63 0.51
 9 3 -6 3.94 0.59
 9 3 -6 4.41 0.59
 -9 -3 6 3.98 1.4
 9 3 -5 -0.11 0.46
 -9 -3 5 -0.55 1.39
 9 3 -5 -0.48 0.56
 9 3 -5 0.62 0.56
 9 3 -4 1.19 0.45
 9 3 -4 1.36 0.58
 9 3 -3 2.25 0.49
 9 3 -3 2.13 0.58
 9 3 -2 0.22 0.48
 9 3 -2 0.66 0.58
 9 3 -1 0.89 0.51
 9 3 -1 1.61 0.62
 -9 -3 1 1.11 1.53
 9 3 0 -0.69 0.62
 -9 -3 0 0.49 1.53
 -9 -3 -1 0.95 1.58
 9 3 1 0.89 0.66
 -9 -3 -2 11.01 0.86
 -9 -3 -2 11.29 1.71
 9 3 2 8.57 0.84
 -9 -3 -3 1.88 0.76
 -9 -3 -3 -0.34 1.66
 -9 -3 -4 0.35 0.79
 -9 -3 -4 0.69 1.69
 -9 -3 -5 0.35 1.73
 -9 -3 -6 0.85 1.75
 -9 -4 15 2.21 1.03
 9 4 -14 -0.28 0.73
 -9 -4 14 0.59 0.64
 -9 -4 14 -0.07 1.03
 9 4 -13 0.97 0.71
 -9 -4 13 0.56 0.6
 9 4 -12 0.26 0.67
 -9 -4 12 0.37 0.57
 9 4 -11 2.6 0.68
 -9 -4 11 1.97 0.55
 9 4 -10 4.51 0.7
 -9 -4 10 3.86 0.55
 -9 -4 9 0.75 1.38
 9 4 -9 1.18 0.64
 -9 -4 9 1.51 0.5
 -9 -4 9 1.56 0.64
 -9 -4 8 0.27 1.46
 9 4 -8 1.04 0.63
 9 4 -7 2.5 0.58
 -9 -4 7 5.15 1.45
 9 4 -6 -0.21 0.46
 9 4 -6 -0.38 0.56
 9 4 -5 2.04 0.48
 9 4 -5 3.01 0.58
 -9 -4 5 2.66 1.45
 9 4 -4 4.04 0.49
 9 4 -4 1.99 0.59
 9 4 -3 0.2 0.46
 9 4 -3 0.88 0.59
 9 4 -2 0.8 0.6
 9 4 -2 2.57 0.5
 9 4 -2 1.11 0.59
 9 4 -1 3.74 0.55
 9 4 -1 4.37 0.67
 9 4 -1 2.99 0.65
 -9 -4 1 5.56 1.57
 -9 -4 0 1.32 1.54
 9 4 0 0.72 0.64
 9 4 0 -0.91 0.64
 -9 -4 -1 0.89 1.61
 9 4 1 -0.25 0.68
 -9 -4 -1 0.42 0.73
 9 4 1 -1.26 0.66
 -9 -4 -2 -2.62 1.66
 -9 -4 -3 -0.3 0.77
 -9 -4 -3 2.42 1.72
 -9 -4 -4 1.1 1.79
 -9 -5 15 0.96 1.07
 9 5 -15 1.38 0.77
 9 5 -14 1.16 0.74
 -9 -5 14 1.3 0.62
 -9 -5 14 0.66 1.04
 -9 -5 13 2.46 0.61
 9 5 -13 2.82 0.75
 -9 -5 12 1.64 0.57
 9 5 -12 1.12 0.69
 -9 -5 12 1.94 0.7
 -9 -5 11 0.79 0.54
 -9 -5 11 0.36 0.65
 9 5 -11 0.91 0.68
 -9 -5 10 2.92 0.53
 -9 -5 10 3.26 1.44
 -9 -5 10 2.25 0.69
 -9 -5 9 14.45 0.88
 -9 -5 9 12.42 1.61
 -9 -5 8 4.18 1.52
 -9 -5 7 2 1.52
 9 5 -7 0.88 0.55
 9 5 -6 0.21 0.56
 -9 -5 6 2.46 1.52
 9 5 -6 1.48 0.45
 9 5 -5 0.81 0.6
 9 5 -5 0.24 0.45
 -9 -5 5 1.2 1.46
 9 5 -5 0.4 0.58
 9 5 -4 1.52 0.6
 9 5 -4 1.85 0.47
 9 5 -4 1.22 0.61
 9 5 -3 5.65 0.68
 9 5 -3 6.2 0.55
 9 5 -3 6.3 0.65
 9 5 -2 0.37 0.49
 9 5 -2 -0.46 0.61
 9 5 -2 -0.59 0.61
 9 5 -1 -0.05 0.63
 9 5 -1 -0.38 0.64
 9 5 -1 -0.07 0.51
 9 5 0 0.74 0.68
 9 5 0 -0.7 0.68
 9 5 0 0.53 0.55
 9 5 1 -0.15 0.68
 9 5 2 1.23 0.71
 -9 -6 15 1.94 1.1
 9 6 -14 0.2 0.75
 -9 -6 14 -0.14 0.6
 -9 -6 13 -0.05 0.58
 -9 -6 12 0.42 0.55
 -9 -6 11 2.13 0.53
 -9 -6 11 2.22 1.46
 -9 -6 11 2.48 0.71
 -9 -6 10 -0.08 0.5
 -9 -6 10 -0.45 1.52
 -9 -6 10 0.75 0.67
 -9 -6 9 2.54 1.56
 -9 -6 9 3.44 0.69
 -9 -6 8 -0.72 1.59
 9 6 -8 -0.8 0.56
 9 6 -7 -0.57 0.64
 9 6 -7 0.67 0.55
 -9 -6 7 -0.64 1.53
 9 6 -6 0.75 0.62
 9 6 -6 1.34 0.45
 -9 -6 6 0.61 1.52
 9 6 -6 0.7 0.58
 9 6 -5 -0.66 0.63
 9 6 -5 0.35 0.44
 -9 -6 5 -0.92 1.52
 9 6 -5 -0.79 0.59
 9 6 -4 1.38 0.6
 9 6 -4 1.83 0.46
 9 6 -4 2.7 0.64
 9 6 -3 1.84 0.63
 9 6 -3 1.94 0.62
 9 6 -3 2.08 0.48
 9 6 -2 1.86 0.5
 9 6 -2 1.85 0.65
 9 6 -2 1.57 0.65
 9 6 -1 3.31 0.54
 9 6 -1 1.82 0.67
 9 6 -1 2.45 0.68
 9 6 0 0.27 0.54
 9 6 0 0.67 0.68
 9 6 1 -1.3 0.73
 -9 -7 15 0.37 0.62
 -9 -7 14 1.7 0.6
 -9 -7 13 0.91 0.56
 -9 -7 12 0.25 1.49
 -9 -7 12 0.78 0.52
 -9 -7 11 0.58 0.5
 -9 -7 11 1 1.59
 -9 -7 10 0.22 1.6
 -9 -7 10 2.99 0.7
 9 7 -10 2.52 0.73
 9 7 -9 6.32 0.65
 -9 -7 9 8.17 1.65
 9 7 -9 6.8 0.75
 9 7 -8 -0.74 0.68
 9 7 -8 1.45 0.56
 -9 -7 8 -0.6 1.6
 9 7 -7 0.69 0.59
 -9 -7 7 -0.09 1.59
 9 7 -7 1.04 0.65
 9 7 -6 3.3 0.62
 9 7 -6 3.91 0.67
 -9 -7 6 5.9 1.58
 9 7 -5 0.67 0.58
 9 7 -5 0.51 0.44
 9 7 -5 0.5 0.63
 9 7 -4 1.38 0.61
 9 7 -4 1.8 0.45
 9 7 -4 0.74 0.65
 9 7 -3 0.99 0.65
 9 7 -3 1.63 0.64
 9 7 -3 2 0.45
 9 7 -2 4.82 0.7
 9 7 -2 4.62 0.52
 9 7 -2 3.87 0.68
 9 7 -1 0.67 0.67
 9 7 -1 -0.04 0.49
 9 7 -1 0.71 0.68
 9 7 0 -0.22 0.67
 9 7 0 -0.78 0.52
 9 7 1 -0.3 0.54
 -9 -8 14 0.18 0.57
 -9 -8 13 -1.22 1.54
 -9 -8 13 -0.34 0.53
 9 8 -13 0.21 0.76
 -9 -8 12 0.49 0.5
 -9 -8 12 -1.26 1.61
 9 8 -12 -0.57 0.73
 -9 -8 11 1.93 1.66
 9 8 -11 0.31 0.73
 9 8 -10 0.62 0.56
 -9 -8 10 -0.27 1.7
 9 8 -10 0.48 0.73
 9 8 -9 3.41 0.59
 9 8 -9 2.9 0.73
 -9 -8 9 4.64 1.64
 9 8 -8 0.27 0.57
 9 8 -8 0.35 0.71
 -9 -8 8 0.89 1.63
 9 8 -7 0.02 0.58
 9 8 -7 0.95 0.68
 9 8 -6 2.02 0.69
 9 8 -6 -0.56 0.57
 9 8 -5 1.57 0.42
 9 8 -5 1.53 0.66
 9 8 -5 0.32 0.6
 9 8 -4 0.68 0.42
 9 8 -4 1.21 0.67
 9 8 -4 0.06 0.61
 9 8 -3 0.96 0.63
 9 8 -3 0.58 0.42
 9 8 -3 1.25 0.67
 9 8 -2 1.78 0.68
 9 8 -2 1.17 0.45
 9 8 -2 0.05 0.66
 9 8 -1 -0.45 0.48
 9 8 -1 -0.48 0.68
 9 8 0 -0.87 0.5
 -9 -9 14 0.78 1.6
 9 9 -13 0.04 0.79
 -9 -9 13 2 1.65
 9 9 -12 -1.14 0.75
 -9 -9 12 0.56 1.7
 9 9 -11 -0.77 0.57
 -9 -9 11 1.11 1.74
 9 9 -11 1.64 0.75
 9 9 -10 0.69 0.77
 9 9 -10 0.96 0.56
 -9 -9 10 -0.3 1.74
 9 9 -9 1.77 0.7
 -9 -9 9 2.47 1.73
 9 9 -9 -0.18 0.56
 9 9 -8 0.84 0.73
 9 9 -8 -0.39 0.57
 9 9 -7 -0.49 0.72
 9 9 -7 0.04 0.56
 9 9 -6 -0.66 0.69
 9 9 -6 -0.4 0.58
 9 9 -5 -0.23 0.68
 9 9 -5 -0.49 0.6
 9 9 -4 0.71 0.61
 9 9 -4 0.7 0.38
 9 9 -4 -0.23 0.68
 9 9 -3 -0.06 0.65
 9 9 -3 0.79 0.4
 9 9 -3 -0.45 0.7
 9 9 -2 1.17 0.7
 -9 -10 14 2.38 1.72
 9 10 -13 0.9 0.57
 -9 -10 13 -0.83 1.79
 9 10 -12 -0.46 0.57
 -9 -10 12 -0.79 1.8
 9 10 -11 1.45 0.78
 9 10 -11 1.54 0.56
 -9 -10 11 -0.26 1.82
 9 10 -10 -1.29 0.81
 -9 -10 10 0.17 1.77
 9 10 -10 0.69 0.54
 9 10 -9 0.27 0.74
 -9 -10 9 0.16 1.76
 9 10 -9 1.1 0.54
 9 10 -8 1.15 0.54
 9 10 -8 1.09 0.74
 9 10 -7 0.5 0.55
 9 10 -7 -0.54 0.74
 9 10 -6 -0.01 0.72
 9 10 -5 0.47 0.71
 9 10 -5 -1.05 0.61
 9 10 -4 1.04 0.7
 9 10 -4 0.59 0.63
 -9 -11 14 0.1 1.83
 -9 -11 13 -1.92 1.88
 9 11 -9 -0.91 0.77
 9 11 -8 1.09 0.74
 9 11 -7 -0.01 0.76
 9 11 -6 -1.44 0.76
 10 -14 1 1.61 0.64
 10 -14 2 0.08 0.62
 10 -14 3 0.36 0.66
 10 -14 4 0.56 0.66
 10 -14 5 0.07 0.67
 -10 13 6 -0.76 0.68
 -10 13 5 -0.01 0.63
 -10 13 4 0.63 0.59
 -10 13 3 1.46 0.56
 10 -13 0 1.32 0.64
 10 -13 1 -0.62 0.62
 10 -13 2 -1.2 0.64
 10 -13 3 3.07 0.67
 10 -13 4 0.56 0.66
 10 -13 5 1.71 0.68
 10 -13 6 0.87 0.69
 -10 12 7 0.59 0.72
 -10 12 6 -0.69 0.68
 -10 12 5 -0.7 0.63
 -10 12 4 -0.41 0.58
 -10 12 3 -0.99 0.54
 10 -12 -2 0.25 0.6
 -10 12 2 0.4 0.47
 -10 12 1 -0.24 0.43
 10 -12 -1 0.42 0.61
 10 -12 -1 -0.21 0.59
 10 -12 0 0.65 0.62
 10 -12 0 0.4 0.6
 10 -12 1 0.77 0.62
 10 -12 1 0.51 0.58
 10 -12 2 0.26 0.63
 10 -12 2 1.37 0.59
 10 -12 2 0.14 0.48
 10 -12 3 3.77 0.66
 10 -12 3 2.21 0.62
 10 -12 4 0.62 1.58
 10 -12 4 0.74 0.65
 10 -12 4 -1.31 0.61
 10 -12 5 -0.78 0.67
 10 -12 6 -0.1 0.69
 -10 11 8 0.45 0.76
 -10 11 7 -0.2 0.73
 -10 11 6 0.62 0.68
 -10 11 5 2.46 0.64
 -10 11 4 0.27 0.59
 -10 11 3 0.26 0.53
 -10 11 2 -0.05 0.49
 10 -11 -2 0.55 0.62
 10 -11 -2 0.4 0.61
 -10 11 1 -0.2 0.42
 10 -11 -1 0.02 0.59
 10 -11 -1 -0.04 0.38
 10 -11 -1 0.78 0.6
 10 -11 0 1.34 0.6
 -10 11 0 1.02 0.35
 10 -11 0 0.48 0.42
 10 -11 0 1.34 0.6
 10 -11 1 3.1 0.62
 10 -11 1 3.01 0.48
 10 -11 1 2.72 0.61
 10 -11 2 0.6 0.61
 10 -11 2 0.32 0.6
 10 -11 3 1.41 0.65
 10 -11 3 1.41 1.54
 10 -11 3 1.12 0.61
 10 -11 4 -0.13 0.65
 10 -11 4 -0.7 1.54
 10 -11 4 -0.19 0.61
 10 -11 5 1.01 0.68
 10 -11 5 0.1 0.63
 10 -11 6 2.39 0.72
 10 -11 6 1.96 0.68
 -10 10 8 -1.44 0.77
 -10 10 7 1.32 0.72
 -10 10 6 -0.3 0.67
 -10 10 5 0.16 0.64
 -10 10 4 1.83 0.6
 10 -10 -4 0.79 0.34
 10 -10 -3 0.37 0.61
 -10 10 3 0.92 0.55
 10 -10 -3 0.62 0.38
 -10 10 2 0.01 0.49
 10 -10 -2 0.28 0.59
 10 -10 -2 -0.23 0.4
 10 -10 -2 -0.22 0.6
 10 -10 -1 0.07 0.42
 10 -10 -1 -0.71 0.6
 10 -10 -1 0.61 0.58
 -10 10 1 -0.72 0.43
 10 -10 0 1.01 0.6
 10 -10 0 0.84 0.45
 10 -10 0 1.18 0.59
 -10 10 0 1.24 0.37
 10 -10 1 1.27 0.59
 10 -10 1 0.47 0.59
 10 -10 1 1.71 0.5
 10 -10 2 -0.95 0.62
 10 -10 2 0.21 0.59
 10 -10 2 0.36 1.49
 10 -10 3 -0.54 0.62
 10 -10 3 0.77 0.61
 10 -10 3 -1.29 1.56
 10 -10 4 -0.23 0.63
 10 -10 4 -0.85 1.51
 10 -10 4 0.59 0.63
 10 -10 5 -0.12 1.41
 10 -10 5 -0.01 0.67
 10 -10 5 -0.95 0.65
 10 -10 6 0.79 0.7
 10 -10 6 -1.52 0.69
 -10 9 9 1.74 0.8
 -10 9 8 6.93 0.83
 -10 9 7 1.99 0.71
 -10 9 6 2.16 0.68
 -10 9 6 2.41 0.65
 -10 9 5 3.85 0.65
 10 -9 -5 2.21 0.41
 -10 9 4 3.22 0.6
 10 -9 -4 1.82 0.44
 -10 9 3 1.78 0.55
 10 -9 -3 0.9 0.43
 10 -9 -3 1.54 0.58
 -10 9 2 3.76 0.53
 10 -9 -2 4.02 0.61
 10 -9 -2 2.38 0.46
 10 -9 -2 2.96 0.63
 10 -9 -1 3.76 0.48
 -10 9 1 4.03 0.49
 10 -9 -1 3.64 0.6
 10 -9 -1 2.97 0.62
 10 -9 0 0.3 0.57
 10 -9 0 -0.01 0.61
 -10 9 0 0.19 0.39
 10 -9 0 -0.52 1.5
 10 -9 0 -0.55 0.5
 10 -9 1 -0.45 0.58
 10 -9 1 0.64 0.61
 10 -9 2 -0.25 0.59
 10 -9 2 -0.04 0.62
 10 -9 3 3.39 1.53
 10 -9 3 3.13 0.63
 10 -9 3 2.37 0.64
 10 -9 4 -1.83 1.43
 10 -9 4 -0.69 0.64
 10 -9 4 -0.89 0.63
 10 -9 5 1.84 0.68
 10 -9 5 1.95 0.66
 -10 8 10 0.29 0.81
 -10 8 9 1.3 0.76
 -10 8 8 1.21 0.73
 -10 8 7 1.38 0.65
 -10 8 7 0.78 0.69
 10 -8 -6 0.08 0.43
 -10 8 6 -0.04 0.61
 -10 8 6 -0.04 0.66
 10 -8 -5 0.68 0.45
 -10 8 5 -0.72 0.61
 -10 8 4 -0.38 0.59
 10 -8 -4 0.2 0.59
 10 -8 -4 0.07 0.46
 -10 8 3 0.8 0.56
 10 -8 -3 -0.35 0.45
 10 -8 -3 0.2 0.57
 10 -8 -2 -0.36 0.45
 10 -8 -2 0.28 0.56
 -10 8 2 -0.01 0.53
 10 -8 -2 0.22 0.59
 10 -8 -1 2.02 0.61
 -10 8 1 2.67 0.5
 10 -8 -1 3.29 1.46
 10 -8 -1 2.25 0.49
 10 -8 -1 3.52 0.57
 10 -8 0 0.06 0.57
 10 -8 0 0.24 0.6
 -10 8 0 -0.02 0.45
 10 -8 0 -0.53 0.51
 10 -8 1 0.58 1.51
 10 -8 1 -1.25 0.61
 -10 8 -1 0.84 0.39
 10 -8 1 0.06 0.58
 10 -8 2 1.46 0.62
 10 -8 2 0.9 0.6
 10 -8 2 0.96 1.5
 -10 8 -2 0.56 0.34
 -10 8 -3 0.09 0.18
 -10 8 -3 1.15 0.19
 10 -8 3 0.91 1.41
 10 -8 3 1.39 0.62
 10 -8 3 1.2 0.64
 10 -8 4 -0.01 0.63
 10 -8 4 0.58 0.65
 10 -8 5 0.36 0.66
 -10 7 11 -0.43 0.83
 -10 7 10 1.34 0.79
 -10 7 9 1.52 0.75
 -10 7 8 0.81 0.71
 10 -7 -8 0.13 0.47
 -10 7 8 0.52 0.63
 10 -7 -7 1.92 0.49
 -10 7 7 2.76 0.71
 -10 7 7 2.69 0.63
 10 -7 -6 0.99 0.49
 -10 7 6 2.06 0.67
 -10 7 6 -0.21 0.6
 10 -7 -5 -0.03 0.48
 -10 7 5 0.83 0.65
 10 -7 -4 4.09 0.5
 10 -7 -4 3.52 0.6
 -10 7 4 4.73 0.65
 10 -7 -3 -0.42 0.55
 10 -7 -3 -0.12 1.42
 -10 7 3 0.42 0.59
 10 -7 -3 0.44 0.47
 10 -7 -2 3.54 0.62
 10 -7 -2 3.08 0.49
 10 -7 -2 3.35 1.43
 -10 7 2 3.34 0.58
 10 -7 -2 2.72 0.56
 10 -7 -1 -0.09 1.43
 10 -7 -1 -0.51 0.6
 -10 7 1 -0.05 0.54
 10 -7 -1 0.09 0.5
 10 -7 -1 0.51 0.55
 10 -7 0 2.84 0.57
 -10 7 0 2.42 0.55
 10 -7 0 2.39 0.55
 10 -7 0 4.21 0.64
 10 -7 0 3.85 1.46
 -10 7 -1 0.42 0.5
 10 -7 1 -0.57 0.56
 10 -7 1 0.34 0.61
 10 -7 1 -0.73 1.46
 10 -7 2 0.42 0.58
 10 -7 2 0.76 0.62
 10 -7 2 -0.53 1.38
 10 -7 3 0.67 0.65
 10 -7 3 1.44 0.62
 -10 7 -4 0.23 0.32
 10 -7 4 0.7 0.66
 -10 7 -5 -0.07 0.32
 10 -7 5 0.48 0.68
 -10 7 -6 0.55 0.33
 -10 6 12 2.72 0.6
 -10 6 11 0.7 0.82
 -10 6 11 0.32 0.57
 -10 6 10 1.84 0.78
 -10 6 9 0.43 0.66
 10 -6 -9 1.44 0.52
 -10 6 9 1.34 0.78
 -10 6 8 2.79 0.64
 10 -6 -8 2.31 0.53
 -10 6 8 2.65 0.75
 -10 6 7 1.01 0.6
 -10 6 7 0.19 0.71
 10 -6 -7 0.52 0.51
 -10 6 6 7.14 0.7
 -10 6 6 8.78 0.78
 10 -6 -6 9.36 0.6
 10 -6 -5 2.46 1.42
 10 -6 -5 2.08 0.51
 10 -6 -5 1.52 0.57
 -10 6 5 3.41 0.69
 10 -6 -4 5.88 1.42
 -10 6 4 5.37 0.71
 10 -6 -4 5.81 0.6
 10 -6 -4 4.04 0.53
 10 -6 -3 1.23 0.55
 -10 6 3 1.42 0.64
 10 -6 -3 0.75 1.41
 10 -6 -3 1.06 0.49
 10 -6 -2 -0.02 0.58
 10 -6 -2 0.02 0.53
 -10 6 2 -0.12 0.62
 10 -6 -2 -0.75 1.45
 10 -6 -2 1.27 0.5
 10 -6 -1 1.81 0.55
 10 -6 -1 1.04 0.59
 10 -6 -1 0.83 0.52
 10 -6 -1 -1.39 1.44
 10 -6 0 -0.78 1.46
 10 -6 0 0.12 0.62
 10 -6 0 0.06 0.55
 10 -6 1 0.64 1.36
 10 -6 1 -0.34 0.63
 10 -6 1 -0.1 0.56
 10 -6 2 0.54 0.62
 10 -6 2 1.7 0.59
 10 -6 3 2.39 0.66
 10 -6 3 1.95 0.62
 10 -6 4 0.2 0.68
 -10 6 -4 0.23 0.4
 -10 6 -5 1.01 0.43
 -10 6 -6 -0.29 0.45
 -10 5 13 0.88 0.63
 -10 5 12 0.75 0.84
 -10 5 12 0.2 0.59
 -10 5 11 -0.53 0.83
 -10 5 11 -0.13 0.58
 -10 5 10 -0.32 0.55
 10 -5 -10 1.35 0.56
 10 -5 -10 1.54 1.51
 -10 5 10 0.89 0.79
 10 -5 -9 0.77 0.53
 10 -5 -9 1.14 1.5
 -10 5 9 -0.59 0.78
 10 -5 -8 0.45 0.51
 -10 5 8 0.09 0.74
 10 -5 -8 -0.81 1.45
 -10 5 7 5.84 0.78
 10 -5 -7 4.26 0.58
 -10 5 6 -0.63 0.72
 10 -5 -6 -0.36 0.53
 10 -5 -5 14.32 0.81
 10 -5 -5 17.54 0.84
 10 -5 -5 16.28 1.55
 -10 5 5 17.05 0.99
 -10 5 4 0.61 0.69
 10 -5 -4 2.29 1.4
 10 -5 -4 1 0.51
 10 -5 -4 0.68 0.53
 10 -5 -3 10.42 0.67
 10 -5 -3 9.49 0.64
 10 -5 -3 10.95 1.47
 10 -5 -2 5.14 0.56
 10 -5 -2 5.48 1.44
 10 -5 -2 3.56 0.55
 10 -5 -2 3.66 0.62
 10 -5 -1 0.04 0.53
 10 -5 -1 0.18 0.58
 10 -5 -1 0.87 1.4
 10 -5 -1 -0.16 0.53
 10 -5 0 -0.92 0.54
 10 -5 0 -0.49 0.62
 10 -5 0 0.11 1.32
 10 -5 1 0.94 0.63
 10 -5 1 -0.79 0.57
 10 -5 2 0.19 0.63
 10 -5 2 -0.91 0.59
 10 -5 3 0.35 0.65
 -10 5 -4 0.99 0.47
 10 -5 4 3.74 0.71
 -10 5 -5 0.76 0.49
 -10 5 -6 0.41 0.52
 -10 5 -7 0.63 0.54
 -10 4 13 0.73 0.65
 -10 4 12 3.95 0.88
 -10 4 12 1.48 0.63
 -10 4 11 5.9 0.86
 -10 4 11 4.29 0.63
 10 -4 -11 5.39 1.56
 10 -4 -10 1.26 0.58
 -10 4 10 1.51 0.8
 -10 4 10 1.76 0.59
 10 -4 -10 2.29 1.49
 10 -4 -9 1.49 0.55
 -10 4 9 0.78 0.79
 -10 4 9 0.58 0.56
 10 -4 -9 -0.43 1.46
 10 -4 -8 0.82 0.58
 10 -4 -8 -0.9 1.46
 -10 4 8 -0.55 0.78
 -10 4 7 -0.88 0.77
 10 -4 -7 -0.41 0.55
 10 -4 -6 1.57 0.55
 10 -4 -6 1.34 0.55
 -10 4 6 1.96 0.77
 -10 4 6 0.5 0.57
 10 -4 -5 0.99 0.53
 10 -4 -5 0.7 1.4
 10 -4 -5 2.2 0.54
 10 -4 -4 25.05 1.12
 10 -4 -4 28.08 1.75
 10 -4 -4 27.21 1.14
 10 -4 -3 10.18 0.72
 10 -4 -3 10.1 0.66
 10 -4 -3 8.39 1.46
 10 -4 -3 8.89 0.65
 10 -4 -2 -0.22 0.53
 10 -4 -2 -0.01 0.52
 10 -4 -2 0.27 1.33
 10 -4 -2 0.03 0.59
 10 -4 -1 1.62 0.55
 10 -4 -1 0.67 1.28
 10 -4 -1 0.67 0.6
 10 -4 -1 -0.19 0.53
 10 -4 0 9.51 0.67
 10 -4 0 8.55 0.73
 10 -4 1 0.47 0.63
 10 -4 1 -0.12 0.57
 10 -4 2 0.57 0.64
 10 -4 3 0.89 0.66
 10 -4 4 -0.33 0.7
 -10 4 -4 -0.2 0.51
 -10 4 -5 0.35 0.55
 -10 4 -6 0.53 0.58
 -10 4 -7 -0.38 0.62
 -10 3 13 0.17 0.65
 -10 3 12 5.23 0.68
 10 -3 -12 5.87 1.57
 -10 3 11 -0.14 0.59
 10 -3 -11 -1.31 0.6
 10 -3 -11 -1.02 1.53
 -10 3 11 0.54 0.84
 -10 3 10 3.28 0.83
 -10 3 10 1.65 0.61
 10 -3 -10 3.14 1.51
 10 -3 -10 2.48 0.61
 -10 3 10 2.54 0.66
 -10 3 9 3.05 0.82
 -10 3 9 2.75 0.59
 10 -3 -9 3.5 0.61
 -10 3 9 2.18 0.62
 10 -3 -9 1.81 1.45
 -10 3 8 -0.79 0.81
 -10 3 8 0.83 0.57
 10 -3 -8 1.17 0.56
 10 -3 -8 -1.41 1.45
 10 -3 -7 2.1 0.59
 -10 3 7 2.24 0.82
 -10 3 7 2.53 0.57
 10 -3 -6 0.6 0.53
 -10 3 6 1.11 0.54
 10 -3 -5 -0.92 1.37
 10 -3 -5 1 0.54
 10 -3 -4 25.82 1.68
 10 -3 -4 25.06 1.09
 10 -3 -3 -0.57 1.29
 10 -3 -3 0.34 0.53
 10 -3 -3 -0.28 0.59
 10 -3 -2 0.4 0.54
 10 -3 -2 1.07 0.59
 10 -3 -1 -0.03 0.56
 10 -3 -1 -0.12 0.62
 10 -3 0 0.33 0.62
 10 -3 1 2.01 0.64
 10 -3 2 -0.66 0.65
 -10 3 -3 -0.94 0.55
 10 -3 3 0.21 0.67
 -10 3 -4 3.24 0.58
 -10 3 -5 0.42 0.6
 -10 3 -6 -1.08 0.64
 -10 3 -7 -0.32 0.67
 10 -2 -13 -1.2 1.6
 -10 2 13 0.35 0.66
 10 -2 -12 2.06 1.52
 -10 2 12 3.24 0.67
 10 -2 -12 3.88 0.66
 -10 2 11 0.15 0.6
 10 -2 -11 -0.09 0.62
 -10 2 11 0.11 0.63
 -10 2 10 -0.33 0.61
 -10 2 10 1.09 0.84
 10 -2 -10 0.03 0.59
 -10 2 10 0.65 0.62
 10 -2 -10 0.78 1.48
 10 -2 -9 -0.1 0.61
 -10 2 9 -0.63 0.84
 10 -2 -9 0.76 1.48
 -10 2 9 0.12 0.59
 -10 2 9 -0.07 0.57
 -10 2 8 0.28 0.56
 -10 2 8 0.63 0.82
 10 -2 -8 1.62 1.41
 10 -2 -8 0.66 0.57
 -10 2 7 0.49 0.54
 10 -2 -7 0.04 0.57
 10 -2 -6 -0.52 0.54
 10 -2 -5 22.79 1.04
 10 -2 -5 24.92 1.6
 10 -2 -4 7.02 0.68
 10 -2 -4 7.73 0.63
 10 -2 -3 0.46 0.59
 10 -2 -3 0.99 0.52
 10 -2 -2 3.21 0.62
 10 -2 -2 3.01 0.59
 10 -2 -1 0.47 0.61
 10 -2 -1 0.15 0.57
 10 -2 0 1.69 0.64
 10 -2 1 5.28 0.68
 10 -2 2 0.17 0.65
 10 -2 3 -1.29 0.7
 -10 2 -3 -0.19 0.58
 -10 2 -4 0.37 0.6
 -10 2 -5 0.49 0.65
 -10 2 -6 -0.76 0.69
 -10 2 -7 -0.86 0.72
 10 -1 -14 0.14 1.49
 -10 1 13 0.64 0.66
 10 -1 -13 -0.7 0.68
 10 -1 -13 -0.28 1.49
 -10 1 12 0.9 0.65
 10 -1 -12 0.55 0.65
 10 -1 -12 -0.74 1.46
 10 -1 -11 -0.1 1.43
 -10 1 11 0.32 0.62
 -10 1 11 -0.05 0.63
 10 -1 -11 0.89 0.63
 10 -1 -10 0.8 1.4
 10 -1 -10 0.88 0.62
 -10 1 10 0.85 0.6
 -10 1 10 0.87 0.62
 -10 1 9 0.58 0.57
 10 -1 -9 -0.09 0.62
 -10 1 9 1 0.59
 -10 1 8 0.98 0.55
 10 -1 -8 0.28 1.34
 10 -1 -8 0.48 0.6
 -10 1 7 0.09 0.53
 10 -1 -7 -0.61 0.57
 10 -1 -6 2.77 0.54
 10 -1 -6 2.9 0.57
 10 -1 -5 5.2 0.56
 10 -1 -5 4.52 0.59
 10 -1 -4 -0.06 0.5
 10 -1 -4 -0.06 0.52
 10 -1 -3 6.89 0.59
 10 -1 -3 5.55 0.61
 10 -1 -2 2.09 0.52
 10 -1 -2 1.24 0.59
 10 -1 -1 0.92 0.54
 10 -1 -1 1.54 0.59
 10 -1 0 1.38 0.56
 -10 1 -3 -0.2 0.62
 -10 1 -4 0.37 0.64
 -10 1 -5 1.56 0.7
 -10 1 -5 0.97 0.8
 -10 1 -6 -1.47 0.74
 -10 0 14 0.44 0.96
 -10 0 13 1.61 0.68
 10 0 -13 0.29 0.69
 -10 0 12 1.22 0.67
 10 0 -12 0.94 1.35
 10 0 -12 1.6 0.67
 -10 0 12 1.82 0.65
 -10 0 11 1.79 0.63
 -10 0 11 2.55 0.63
 10 0 -11 2.21 0.65
 -10 0 10 4.93 0.63
 10 0 -10 4.68 0.7
 -10 0 10 4.68 0.67
 -10 0 9 1.92 0.58
 10 0 -9 1.39 0.61
 -10 0 9 1.55 0.62
 10 0 -8 -0.55 0.61
 -10 0 8 -0.45 0.56
 -10 0 7 5.6 0.6
 10 0 -7 5.28 0.59
 10 0 -7 6.08 0.63
 10 0 -6 3.61 0.58
 10 0 -6 2.89 0.53
 10 0 -5 0.15 0.55
 10 0 -5 0.17 0.51
 10 0 -4 12.43 0.75
 10 0 -4 12.01 0.71
 10 0 -3 -0.22 0.56
 10 0 -3 1.19 0.52
 10 0 -2 -0.02 0.59
 10 0 -2 -0.1 0.51
 10 0 -1 0.21 0.6
 10 0 -1 1.53 0.54
 -10 0 1 0.59 1.39
 10 0 0 0.19 0.57
 -10 0 0 -0.82 1.41
 -10 0 -1 6.43 1.5
 -10 0 -2 -0.09 1.51
 -10 0 -3 0.78 0.65
 -10 0 -3 -2.57 1.53
 -10 0 -4 1.27 0.68
 -10 0 -4 -1.97 1.59
 -10 0 -5 1.19 1.52
 -10 0 -6 -0.65 1.51
 -10 -1 14 -1.16 1
 10 1 -14 0.17 0.73
 -10 -1 13 -1.48 0.98
 10 1 -13 -1.43 0.71
 -10 -1 12 7.81 0.73
 -10 -1 12 7.81 0.78
 10 1 -12 8.7 0.78
 -10 -1 12 7.6 1.06
 10 1 -11 7.74 0.73
 -10 -1 11 6.72 0.72
 -10 -1 11 7.09 0.69
 -10 -1 10 0.75 0.65
 -10 -1 10 -1.09 0.58
 10 1 -10 0.04 0.67
 -10 -1 9 0.74 0.63
 10 1 -9 2.59 0.63
 -10 -1 9 2.88 0.58
 -10 -1 8 8.32 0.66
 10 1 -8 9.84 0.74
 10 1 -7 0.39 0.52
 10 1 -7 -0.02 0.59
 10 1 -6 1.26 0.57
 10 1 -6 1.71 0.52
 10 1 -5 0.02 0.56
 10 1 -5 1.18 0.51
 10 1 -5 0.57 0.59
 -10 -1 5 0.74 1.33
 10 1 -4 4.97 0.61
 10 1 -4 4.57 0.55
 10 1 -4 5.35 0.65
 10 1 -3 0.16 0.57
 10 1 -3 0.85 0.62
 10 1 -3 0.43 0.51
 10 1 -2 -0.23 0.6
 10 1 -2 0.54 0.63
 10 1 -2 -0.08 0.51
 -10 -1 1 0.78 1.5
 10 1 -1 0.95 0.61
 10 1 -1 -0.68 0.63
 10 1 -1 0.42 0.54
 -10 -1 0 0.94 1.52
 10 1 0 1.29 0.57
 10 1 0 0.53 0.64
 10 1 0 0.58 0.65
 -10 -1 -1 9.43 1.63
 10 1 1 8.36 0.8
 -10 -1 -2 1.11 1.59
 -10 -1 -2 1.73 0.7
 -10 -1 -3 0.62 1.62
 -10 -1 -3 1.61 0.71
 -10 -1 -4 -0.15 1.65
 -10 -1 -5 1.78 1.64
 -10 -1 -6 -3.69 1.64
 -10 -2 14 0.99 1.01
 10 2 -14 0.75 0.74
 -10 -2 13 0.66 1.02
 -10 -2 13 1.26 0.66
 10 2 -13 2.2 0.73
 -10 -2 12 1.39 0.68
 -10 -2 12 0.89 0.64
 10 2 -12 1.52 0.68
 -10 -2 11 -0.26 0.65
 10 2 -11 -0.15 0.68
 -10 -2 11 0.28 0.59
 -10 -2 10 0.72 0.56
 10 2 -10 -0.16 0.67
 -10 -2 10 0.65 0.66
 10 2 -9 1.97 0.65
 -10 -2 9 1.96 0.57
 10 2 -8 0.32 0.63
 10 2 -7 -0.23 0.6
 10 2 -7 0.44 0.51
 10 2 -6 4.22 0.61
 -10 -2 6 4.01 1.41
 10 2 -6 3.25 0.54
 10 2 -6 2.82 0.61
 10 2 -5 0.43 0.51
 -10 -2 5 0.49 1.41
 10 2 -5 1.45 0.58
 10 2 -5 0.79 0.6
 10 2 -4 0.43 0.51
 10 2 -4 -0.02 0.58
 10 2 -4 0.7 0.62
 10 2 -3 0.58 0.59
 10 2 -3 0.51 0.62
 10 2 -3 0.24 0.51
 10 2 -2 1.38 0.63
 10 2 -2 0.79 0.52
 10 2 -1 -0.46 0.64
 -10 -2 1 0.5 1.56
 10 2 -1 0.08 0.54
 10 2 0 0.58 0.67
 -10 -2 0 0.13 1.61
 10 2 0 0.52 0.58
 -10 -2 -1 2.17 1.68
 -10 -2 -2 0.92 1.7
 -10 -2 -2 0.89 0.74
 -10 -2 -3 -1.67 1.76
 -10 -2 -4 1.4 1.76
 -10 -2 -5 -0.42 1.75
 -10 -3 15 -0.34 1.08
 10 3 -15 1.38 0.79
 -10 -3 14 0.74 1.07
 10 3 -14 -0.45 0.75
 -10 -3 13 1.14 1.05
 10 3 -13 2.83 0.76
 -10 -3 13 2.36 0.64
 10 3 -12 0.3 0.69
 -10 -3 12 0.59 0.68
 -10 -3 11 2.74 0.59
 10 3 -11 2.43 0.72
 -10 -3 10 1.51 0.57
 10 3 -10 1.42 0.67
 -10 -3 9 1.43 0.54
 10 3 -9 0.7 0.67
 10 3 -8 0.72 0.64
 -10 -3 8 -0.13 1.42
 -10 -3 7 0.67 1.42
 10 3 -7 0.07 0.63
 10 3 -7 -0.3 0.5
 10 3 -7 -0.46 0.61
 10 3 -6 -0.18 0.59
 10 3 -6 0.82 0.6
 10 3 -6 0.66 0.49
 10 3 -5 6.19 0.68
 10 3 -5 7.75 0.68
 -10 -3 5 7.43 1.55
 10 3 -5 6.38 0.58
 10 3 -4 2.46 0.64
 10 3 -4 1.78 0.51
 10 3 -3 -0.38 0.64
 10 3 -3 -0.37 0.5
 10 3 -2 -0.14 0.63
 10 3 -2 0.61 0.53
 10 3 -1 0.74 0.56
 -10 -3 1 0.36 1.66
 10 3 -1 0.51 0.65
 10 3 0 1.25 0.68
 10 3 0 -0.21 0.69
 10 3 0 -0.77 0.59
 -10 -3 -1 0.58 1.77
 10 3 1 0.3 0.7
 -10 -3 -2 2.99 1.8
 -10 -3 -3 0.08 1.85
 -10 -3 -4 3.07 1.87
 -10 -4 15 0.43 1.14
 10 4 -14 -0.25 0.75
 -10 -4 14 -0.77 1.09
 10 4 -13 2.89 0.75
 -10 -4 13 0.54 0.63
 10 4 -12 2.59 0.72
 -10 -4 12 1.73 0.61
 -10 -4 11 3.57 0.6
 10 4 -11 2.9 0.76
 -10 -4 10 -0.07 0.55
 10 4 -10 0.45 0.67
 -10 -4 9 -0.85 1.49
 10 4 -9 -0.18 0.7
 10 4 -8 0.34 0.66
 -10 -4 8 -0.79 1.48
 -10 -4 7 -0.74 1.54
 10 4 -7 0.33 0.59
 10 4 -7 0.27 0.51
 -10 -4 6 1.12 1.57
 10 4 -6 0.09 0.49
 10 4 -6 -0.93 0.61
 10 4 -5 0.85 0.51
 10 4 -5 0.75 0.63
 10 4 -4 0.74 0.5
 10 4 -4 0.74 0.63
 10 4 -3 0.32 0.51
 10 4 -3 -0.57 0.62
 10 4 -2 0.35 0.63
 10 4 -2 -0.65 0.54
 10 4 -2 0.56 0.65
 10 4 -1 -0.73 0.57
 10 4 -1 0.32 0.67
 10 4 -1 -0.21 0.66
 10 4 0 -0.2 0.7
 -10 -4 0 0.21 1.73
 10 4 0 0.38 0.58
 10 4 1 1.12 0.73
 -10 -4 -1 1.67 1.79
 -10 -4 -2 -1.27 1.82
 -10 -5 14 -0.8 0.65
 10 5 -14 0.34 0.77
 -10 -5 13 2.73 0.63
 10 5 -13 5.08 0.77
 -10 -5 12 2.25 0.59
 10 5 -12 1.28 0.74
 10 5 -11 4.59 0.78
 -10 -5 11 2.78 0.59
 -10 -5 10 3.77 0.74
 -10 -5 10 3.62 1.56
 -10 -5 9 3.03 1.59
 10 5 -8 4.71 0.65
 -10 -5 8 4.13 1.61
 10 5 -7 1.3 0.6
 -10 -5 7 -0.04 1.6
 10 5 -6 -0.29 0.49
 10 5 -6 -0.25 0.63
 -10 -5 6 0.36 1.62
 10 5 -5 0.27 0.5
 -10 -5 5 -0.81 1.62
 10 5 -5 1.09 0.61
 10 5 -5 0.12 0.64
 10 5 -4 -0.79 0.63
 10 5 -4 0.04 0.64
 10 5 -4 -0.44 0.49
 10 5 -3 -0.64 0.65
 10 5 -3 0.43 0.65
 10 5 -3 -0.18 0.52
 10 5 -2 -0.31 0.67
 -10 -5 2 -0.27 1.7
 10 5 -2 0.8 0.66
 10 5 -2 0.41 0.53
 -10 -5 1 1.06 1.75
 10 5 -1 1.32 0.68
 10 5 -1 -0.69 0.57
 -10 -5 0 0.6 1.79
 10 5 0 -0.69 0.73
 10 5 0 0.41 0.58
 -10 -5 -1 -0.15 1.86
 10 5 1 -0.93 0.61
 10 6 -14 -1.21 0.8
 -10 -6 14 0.36 0.63
 -10 -6 13 0.2 0.59
 -10 -6 12 0.66 0.57
 -10 -6 11 0.65 1.56
 -10 -6 10 0.64 1.61
 10 6 -9 3.13 0.62
 -10 -6 9 0.63 1.66
 10 6 -8 -0.55 0.62
 -10 -6 8 0.31 1.65
 10 6 -7 2.04 0.69
 10 6 -7 0.7 0.64
 10 6 -6 0.66 0.66
 -10 -6 6 2.3 1.67
 10 6 -6 0.24 0.48
 10 6 -6 1 0.6
 10 6 -5 0.91 0.66
 -10 -6 5 0.28 1.67
 10 6 -5 0.5 0.63
 10 6 -5 0.26 0.48
 10 6 -4 0.05 0.62
 10 6 -4 -0.05 0.48
 10 6 -4 0.11 0.66
 10 6 -3 0.27 0.67
 10 6 -3 1.37 0.66
 10 6 -3 -0.31 0.5
 10 6 -2 -0.76 0.68
 10 6 -2 -0.6 0.52
 -10 -6 2 0.46 1.77
 10 6 -2 -0.84 0.7
 10 6 -1 0.11 0.54
 10 6 -1 -0.02 0.7
 10 6 0 1.99 0.58
 10 6 1 -0.54 0.59
 -10 -7 14 1.42 0.61
 -10 -7 13 0.94 0.57
 -10 -7 12 0.98 1.6
 -10 -7 11 -0.44 1.66
 10 7 -10 0.71 0.61
 -10 -7 10 -0.59 1.73
 10 7 -10 -0.33 0.72
 10 7 -9 0.1 0.61
 -10 -7 9 -1.02 1.75
 10 7 -9 -0.31 0.74
 10 7 -8 0.07 0.62
 10 7 -8 -0.56 0.72
 -10 -7 8 0.25 1.75
 10 7 -7 0.1 0.61
 -10 -7 7 -1.27 1.71
 10 7 -7 -0.23 0.69
 10 7 -6 0.14 0.47
 10 7 -6 -1.21 0.69
 -10 -7 6 0.78 1.71
 10 7 -6 -1.13 0.63
 10 7 -5 0.4 0.46
 10 7 -5 1.11 0.68
 10 7 -5 0.19 0.63
 10 7 -4 -0.68 0.48
 10 7 -4 0.26 0.68
 10 7 -4 -0.76 0.65
 10 7 -3 0.5 0.7
 10 7 -3 0 0.48
 10 7 -3 0.13 0.67
 10 7 -2 -0.09 0.51
 10 7 -2 -1.1 0.71
 10 7 -1 0.6 0.52
 10 7 0 0.47 0.54
 -10 -8 13 -1.38 1.67
 -10 -8 12 0.26 1.73
 10 8 -12 -0.55 0.78
 10 8 -11 0.1 0.61
 -10 -8 11 0.21 1.78
 10 8 -11 -0.1 0.81
 10 8 -10 -0.53 0.6
 -10 -8 10 1.3 1.8
 10 8 -10 0.71 0.74
 10 8 -9 3.67 0.67
 10 8 -9 5.26 0.79
 -10 -8 9 4.93 1.85
 10 8 -8 2.14 0.62
 10 8 -8 2.6 0.78
 -10 -8 8 4.8 1.81
 10 8 -7 2.42 0.65
 10 8 -7 3.93 0.77
 -10 -8 7 7.03 1.84
 10 8 -6 -0.15 0.62
 10 8 -6 -0.09 0.71
 10 8 -5 0.68 0.63
 10 8 -5 0.53 0.69
 10 8 -5 -0.23 0.43
 10 8 -4 -0.79 0.71
 10 8 -4 -0.61 0.44
 10 8 -4 0.65 0.65
 10 8 -3 -0.48 0.46
 10 8 -3 -1.31 0.73
 10 8 -2 1.05 0.49
 -10 -9 14 0.16 1.67
 10 9 -13 0.28 0.65
 -10 -9 13 0.47 1.77
 10 9 -12 0.58 0.62
 -10 -9 12 0.99 1.82
 10 9 -11 0.48 0.6
 -10 -9 11 -1.57 1.9
 10 9 -10 3.23 0.78
 10 9 -10 1.83 0.63
 -10 -9 10 1.36 1.87
 10 9 -9 -1.12 0.78
 10 9 -9 1.02 0.6
 -10 -9 9 0.67 1.85
 10 9 -8 0.08 0.6
 10 9 -8 1.3 0.78
 10 9 -7 0.12 0.61
 10 9 -7 -0.64 0.76
 10 9 -6 -0.17 0.61
 10 9 -6 0.06 0.73
 10 9 -5 0.84 0.63
 10 9 -5 1.13 0.72
 10 10 -11 -0.4 0.6
 10 10 -10 -0.41 0.59
 10 10 -9 -0.37 0.59
 10 10 -8 -1.23 0.61
 10 10 -7 0.1 0.6
 11 -14 0 0.04 0.69
 11 -14 1 1.53 0.68
 11 -14 2 -0.08 0.67
 -11 13 6 0.97 0.66
 -11 13 5 -0.26 0.62
 -11 13 4 -1.43 0.59
 -11 13 3 1.85 0.53
 11 -13 -1 -0.76 0.68
 11 -13 0 3.67 0.7
 11 -13 1 -1.35 0.67
 11 -13 2 2.62 0.68
 11 -13 3 0.67 0.68
 -11 12 7 0.61 0.7
 -11 12 6 0.58 0.65
 -11 12 5 1.71 0.63
 -11 12 4 0.07 0.57
 -11 12 3 0.83 0.52
 11 -12 -3 -0.32 0.65
 11 -12 -2 0.51 0.64
 -11 12 2 -0.5 0.47
 11 -12 -2 -0.73 0.67
 11 -12 -1 3 0.65
 11 -12 -1 2.59 0.67
 -11 12 1 1.88 0.42
 11 -12 0 1.79 0.65
 11 -12 0 1.17 0.66
 11 -12 1 1.29 0.65
 11 -12 1 -0.95 0.68
 11 -12 2 0.86 0.67
 11 -12 2 2.23 0.63
 11 -12 3 -0.02 0.68
 11 -12 4 0.26 0.7
 -11 11 8 -0.96 0.78
 -11 11 7 0.08 0.72
 -11 11 6 -0.54 0.68
 -11 11 5 0.05 0.63
 -11 11 4 5.08 0.63
 11 -11 -3 5.1 0.71
 -11 11 3 5.36 0.59
 11 -11 -2 5.04 0.7
 11 -11 -2 2.84 0.68
 -11 11 2 4.4 0.52
 -11 11 1 0.37 0.42
 11 -11 -1 0.16 0.65
 11 -11 -1 0.48 0.64
 11 -11 0 -0.67 0.66
 -11 11 0 -0.01 0.33
 11 -11 0 0.52 0.47
 11 -11 0 0.42 0.65
 11 -11 1 1.75 0.65
 11 -11 1 0.75 0.51
 11 -11 1 1.15 0.64
 11 -11 2 0.89 0.63
 11 -11 2 -0.03 0.55
 11 -11 2 -0.81 0.66
 11 -11 3 0.31 0.68
 11 -11 3 1.29 0.66
 11 -11 4 -1.37 0.7
 -11 10 8 0.03 0.76
 -11 10 7 0.05 0.73
 -11 10 6 1.96 0.69
 -11 10 5 0.28 0.65
 -11 10 4 -0.57 0.59
 -11 10 3 5.46 0.59
 11 -10 -3 4.24 0.68
 11 -10 -3 3.64 0.7
 11 -10 -3 2.69 0.48
 -11 10 2 1.22 0.5
 11 -10 -2 -0.47 0.63
 11 -10 -2 1.21 0.65
 11 -10 -2 0.35 0.45
 11 -10 -1 1.16 0.48
 -11 10 1 -0.3 0.44
 11 -10 -1 0.73 0.62
 11 -10 -1 0.55 0.63
 -11 10 0 0.3 0.37
 11 -10 0 -0.57 0.62
 11 -10 0 -0.4 0.5
 11 -10 0 0.86 0.65
 11 -10 1 0.28 1.63
 11 -10 1 0.28 0.65
 11 -10 1 -0.24 0.63
 11 -10 1 0.16 0.55
 -11 10 -1 0.31 0.25
 11 -10 2 0.91 0.66
 11 -10 2 0.95 0.65
 11 -10 2 1.5 1.67
 11 -10 3 -0.01 0.67
 11 -10 3 -0.33 0.65
 11 -10 3 0.31 1.61
 11 -10 4 -0.94 1.56
 11 -10 4 -1.1 0.7
 -11 9 9 0.69 0.8
 -11 9 8 0.38 0.75
 -11 9 7 0.44 0.71
 -11 9 6 -0.36 0.68
 11 -9 -6 0.81 0.45
 -11 9 5 -0.68 0.66
 11 -9 -5 0.37 0.46
 -11 9 4 0.93 0.6
 11 -9 -4 0.59 0.63
 11 -9 -4 -0.23 0.48
 -11 9 3 4.85 0.58
 11 -9 -3 4.74 0.66
 11 -9 -3 3.15 0.69
 11 -9 -3 2.71 0.51
 11 -9 -2 1.86 0.66
 11 -9 -2 1.19 1.58
 -11 9 2 2.25 0.51
 11 -9 -2 1.18 0.49
 11 -9 -2 2.67 0.63
 11 -9 -1 2.47 0.65
 11 -9 -1 1.46 1.57
 11 -9 -1 0.82 0.61
 -11 9 1 1.45 0.46
 11 -9 -1 1.69 0.52
 11 -9 0 1.38 1.62
 11 -9 0 0.57 0.61
 11 -9 0 0.77 0.66
 -11 9 0 0.39 0.41
 11 -9 0 0.82 0.54
 11 -9 1 0.26 1.6
 11 -9 1 -0.08 0.56
 11 -9 1 0.11 0.65
 -11 9 -1 -0.09 0.34
 11 -9 1 0.22 0.63
 11 -9 2 0.07 0.66
 -11 9 -2 0.85 0.17
 11 -9 2 0.78 1.59
 11 -9 2 0.78 0.65
 11 -9 3 0.13 0.67
 11 -9 3 0.72 0.66
 11 -9 4 -0.11 0.71
 -11 8 9 1.57 0.8
 -11 8 8 -0.03 0.74
 -11 8 7 0.83 0.7
 11 -8 -7 0.83 0.49
 11 -8 -6 -1.11 0.49
 -11 8 6 1.07 0.67
 -11 8 5 0.6 0.67
 11 -8 -5 -0.35 0.49
 -11 8 4 2.77 0.64
 11 -8 -4 3.14 1.58
 11 -8 -4 2.37 0.51
 11 -8 -4 2.29 0.63
 11 -8 -3 0.11 0.66
 11 -8 -3 2.34 0.61
 -11 8 3 0.88 0.59
 11 -8 -3 1.2 0.51
 11 -8 -3 0.8 1.56
 11 -8 -2 3.23 0.67
 11 -8 -2 3.96 0.62
 -11 8 2 2.83 0.57
 11 -8 -2 2.59 0.53
 11 -8 -2 1.89 1.55
 11 -8 -1 0.29 0.63
 11 -8 -1 0.61 0.52
 -11 8 1 -0.12 0.52
 11 -8 -1 0.93 0.6
 11 -8 0 0.37 0.61
 11 -8 0 1.22 1.57
 11 -8 0 -0.81 0.56
 11 -8 0 -0.07 0.66
 -11 8 0 -0.38 0.48
 11 -8 1 1.6 0.68
 11 -8 1 -0.05 1.58
 -11 8 -1 0.54 0.45
 11 -8 1 2.2 0.63
 11 -8 2 1.6 0.67
 11 -8 2 4.27 0.66
 -11 8 -2 1.4 0.4
 11 -8 2 3.43 1.51
 11 -8 3 -0.79 0.69
 -11 8 -3 0.55 0.32
 11 -8 3 0.73 0.67
 -11 8 -3 0.15 0.27
 11 -8 4 0.47 0.7
 11 -8 5 -0.35 0.73
 -11 7 10 -0.87 0.81
 -11 7 9 1.19 0.77
 11 -7 -8 0.23 0.52
 -11 7 8 1.3 0.78
 11 -7 -7 -0.67 0.51
 -11 7 7 1.27 0.73
 -11 7 6 1.76 0.7
 11 -7 -6 0.74 0.51
 -11 7 5 5.41 0.73
 11 -7 -5 4.2 0.59
 11 -7 -5 5.85 0.68
 11 -7 -5 10.25 1.58
 -11 7 4 -0.81 0.66
 11 -7 -4 -0.26 0.61
 11 -7 -4 -0.1 0.5
 11 -7 -3 1.22 0.65
 11 -7 -3 0.83 0.6
 -11 7 3 0.89 0.64
 11 -7 -3 2.75 1.58
 11 -7 -3 0.8 0.52
 11 -7 -2 2.61 0.65
 11 -7 -2 2.95 0.59
 -11 7 2 1.5 0.62
 11 -7 -2 4.52 1.56
 11 -7 -2 1.63 0.53
 11 -7 -1 0.81 0.64
 11 -7 -1 1.6 0.59
 11 -7 -1 1.7 1.6
 -11 7 1 1.09 0.6
 11 -7 -1 -0.24 0.55
 11 -7 0 0.75 0.6
 11 -7 0 -0.4 1.55
 11 -7 0 0.36 0.65
 -11 7 0 0.87 0.58
 11 -7 0 1.06 0.57
 11 -7 1 -0.84 1.5
 11 -7 1 -0.34 0.61
 11 -7 1 0.16 0.67
 11 -7 2 -1.15 0.65
 11 -7 2 0.38 0.66
 11 -7 3 2.74 0.71
 -11 7 -3 1.59 0.38
 11 -7 3 2.89 0.68
 -11 7 -4 0.28 0.37
 11 -7 4 0.7 0.7
 -11 7 -5 0.87 0.36
 -11 6 12 0.26 0.6
 -11 6 11 0.91 0.84
 -11 6 10 1.58 0.83
 11 -6 -9 0.11 0.56
 -11 6 9 -0.74 0.79
 11 -6 -8 0.38 0.52
 -11 6 8 -0.54 0.77
 11 -6 -7 0.18 0.56
 -11 6 7 1.01 0.75
 11 -6 -6 -0.57 0.57
 -11 6 6 -0.17 0.73
 -11 6 5 4.91 0.76
 11 -6 -5 4.21 0.63
 11 -6 -5 3.72 0.57
 11 -6 -5 2.53 1.54
 11 -6 -4 4.27 0.63
 11 -6 -4 3.71 0.57
 -11 6 4 4.85 0.73
 11 -6 -4 5 1.55
 11 -6 -3 0.4 0.63
 11 -6 -3 0.69 0.58
 -11 6 3 1.77 0.69
 11 -6 -3 0.45 1.52
 11 -6 -3 1.12 0.54
 11 -6 -2 0.31 0.57
 11 -6 -2 0.98 0.54
 11 -6 -2 0.76 0.65
 11 -6 -1 1.93 0.59
 11 -6 -1 1.47 0.66
 11 -6 -1 1.66 0.59
 11 -6 -1 2.23 1.53
 11 -6 0 -0.6 0.66
 11 -6 0 0.4 0.6
 11 -6 0 0.32 0.59
 11 -6 0 -0.06 1.44
 11 -6 1 -0.23 0.61
 11 -6 1 -0.81 0.67
 11 -6 2 1.48 0.65
 11 -6 2 -1.03 0.68
 11 -6 3 -0.93 0.68
 -11 6 -3 -0.29 0.43
 -11 6 -4 0.6 0.44
 -11 6 -5 1.43 0.47
 -11 5 13 0.23 0.66
 -11 5 12 -0.19 0.89
 -11 5 12 -0.73 0.62
 -11 5 11 2.03 0.87
 -11 5 11 1.29 0.61
 -11 5 10 0.97 0.84
 11 -5 -10 0.91 0.58
 11 -5 -9 6.12 1.61
 11 -5 -9 5.22 0.62
 -11 5 9 5.73 0.85
 11 -5 -8 0.22 0.59
 -11 5 8 -0.82 0.8
 11 -5 -7 1.13 0.57
 -11 5 7 2.34 0.8
 11 -5 -6 0.98 0.57
 -11 5 6 1.41 0.77
 11 -5 -6 0.99 0.6
 -11 5 5 0.81 0.77
 11 -5 -5 1.51 1.51
 11 -5 -5 0.63 0.54
 11 -5 -5 0.89 0.59
 11 -5 -4 1.08 1.52
 11 -5 -4 0.74 0.55
 11 -5 -4 1.66 0.58
 11 -5 -3 0.35 0.57
 11 -5 -3 2.27 1.51
 11 -5 -3 0.27 0.54
 11 -5 -3 0.92 0.63
 11 -5 -2 0.66 0.57
 11 -5 -2 0.93 0.64
 11 -5 -2 -0.04 0.54
 11 -5 -2 -0.66 1.46
 11 -5 -1 1.07 0.67
 11 -5 -1 -0.02 0.57
 11 -5 -1 -0.77 0.59
 11 -5 -1 0.84 1.41
 11 -5 0 0.08 0.59
 11 -5 0 0.5 0.65
 11 -5 0 -1.4 0.61
 11 -5 1 0.96 0.62
 11 -5 1 -0.56 0.68
 11 -5 2 0.66 0.64
 11 -5 2 -0.1 0.69
 11 -5 3 1.26 0.67
 -11 5 -3 1.07 0.5
 -11 5 -4 0.7 0.5
 -11 5 -5 -0.29 0.53
 -11 4 13 2.9 0.7
 -11 4 12 1.49 0.66
 -11 4 12 0.23 0.89
 -11 4 11 -0.6 0.62
 11 -4 -11 0.66 0.62
 -11 4 11 0.37 0.86
 11 -4 -10 0.35 0.62
 11 -4 -10 1.09 1.6
 -11 4 10 0.59 0.85
 11 -4 -9 -0.12 0.6
 -11 4 9 -0.14 0.82
 11 -4 -9 -1.72 1.6
 11 -4 -8 -0.27 0.58
 -11 4 8 -0.73 0.64
 -11 4 8 -0.79 0.82
 11 -4 -7 0.3 0.6
 -11 4 7 0.44 0.6
 -11 4 7 -0.27 0.83
 -11 4 6 -0.13 0.8
 11 -4 -6 -0.52 0.55
 11 -4 -6 -0.95 0.57
 11 -4 -5 -0.03 0.55
 11 -4 -5 0.97 0.57
 11 -4 -5 -0.3 1.5
 11 -4 -4 0.14 0.55
 11 -4 -4 -1.13 1.47
 11 -4 -4 0.38 0.57
 11 -4 -4 -0.04 0.63
 11 -4 -3 0.49 1.42
 11 -4 -3 -0.48 0.57
 11 -4 -3 1.34 0.63
 11 -4 -3 1.47 0.57
 11 -4 -2 2.67 1.36
 11 -4 -2 1.2 0.57
 11 -4 -2 1.65 0.64
 11 -4 -1 0.21 0.59
 11 -4 -1 -1.16 0.68
 11 -4 0 0.18 0.67
 11 -4 1 0.44 0.68
 11 -4 2 2.73 0.73
 -11 4 -3 -0.13 0.55
 -11 4 -4 0.46 0.55
 -11 4 -5 0.65 0.6
 11 -3 -12 0.97 0.66
 -11 3 12 1.21 0.67
 -11 3 12 -0.15 0.91
 -11 3 11 0.83 0.89
 -11 3 11 1.15 0.64
 11 -3 -11 0.61 1.64
 11 -3 -11 1.03 0.64
 -11 3 10 0.01 0.87
 11 -3 -10 -0.69 0.61
 11 -3 -10 0.28 1.55
 -11 3 10 -0.09 0.61
 11 -3 -9 2.58 0.65
 11 -3 -9 0.69 1.54
 -11 3 9 0.95 0.64
 -11 3 9 1.04 0.85
 11 -3 -8 1.73 0.6
 -11 3 8 1.95 0.62
 -11 3 8 2.28 0.87
 -11 3 7 0.25 0.6
 11 -3 -7 -0.05 0.6
 11 -3 -6 -0.88 0.58
 11 -3 -5 1.45 1.41
 11 -3 -5 0.36 0.57
 11 -3 -4 3.35 1.37
 11 -3 -4 2.73 0.64
 11 -3 -4 3.45 0.59
 11 -3 -3 0.94 0.64
 11 -3 -3 0.93 0.6
 11 -3 -2 3.09 0.67
 11 -3 -2 0.92 0.6
 11 -3 -1 7.85 0.7
 11 -3 -1 6.96 0.75
 11 -3 0 9.71 0.83
 11 -3 1 1 0.68
 -11 3 -3 4.61 0.64
 -11 3 -4 -1.25 0.61
 -11 3 -5 0.38 0.64
 11 -2 -13 1.42 0.69
 -11 2 12 -0.65 0.68
 -11 2 12 -1.85 0.93
 11 -2 -12 0.67 0.66
 -11 2 11 0.3 0.64
 11 -2 -11 0.47 0.64
 -11 2 11 0.72 0.92
 11 -2 -11 -0.95 1.54
 11 -2 -10 -0.08 1.51
 -11 2 10 0.24 0.63
 -11 2 10 -0.21 0.63
 -11 2 10 -1.35 0.93
 11 -2 -10 -0.91 0.65
 -11 2 9 0.29 0.9
 -11 2 9 0.34 0.62
 11 -2 -9 1 0.62
 -11 2 8 0.69 0.6
 11 -2 -8 0.38 0.63
 11 -2 -7 -0.48 0.6
 11 -2 -6 -0.59 0.57
 11 -2 -5 6.1 0.64
 11 -2 -5 5.42 0.7
 11 -2 -4 1.7 0.58
 11 -2 -4 0.56 0.64
 11 -2 -3 0.47 0.58
 11 -2 -3 0.49 0.63
 11 -2 -2 -0.09 0.67
 11 -2 -2 0.3 0.6
 11 -2 -2 0.22 0.56
 11 -2 -1 0.21 0.66
 11 -2 -1 0.4 0.63
 11 -2 -1 0.72 0.58
 11 -2 0 3.11 0.7
 11 -2 0 2.46 0.66
 11 -2 0 1.65 0.62
 11 -2 1 5.91 0.79
 11 -2 1 9.13 0.73
 -11 2 -3 0.21 0.63
 -11 2 -4 0.02 0.64
 -11 2 -5 1.07 0.69
 11 -1 -13 -0.47 0.71
 11 -1 -12 -1.06 1.49
 -11 1 12 1.12 0.68
 11 -1 -12 -0.88 0.7
 11 -1 -11 -0.45 0.65
 -11 1 11 -0.82 0.67
 11 -1 -10 -1.98 1.42
 11 -1 -10 -1.42 0.69
 -11 1 10 0.19 0.64
 -11 1 10 0.15 0.94
 -11 1 10 -1.27 0.63
 11 -1 -9 -0.26 0.65
 11 -1 -9 -0.32 1.39
 -11 1 9 0.58 0.6
 -11 1 8 0.01 0.58
 11 -1 -8 -0.15 0.63
 11 -1 -7 1.14 0.57
 11 -1 -7 0.7 0.6
 11 -1 -6 12.36 0.76
 11 -1 -6 11.83 0.78
 11 -1 -5 0.32 0.6
 11 -1 -5 -0.25 0.55
 11 -1 -4 0.96 0.54
 11 -1 -4 0.63 0.58
 11 -1 -3 1.41 0.56
 11 -1 -3 0.2 0.59
 11 -1 -2 1.32 0.58
 11 -1 -2 1.62 0.62
 11 -1 -1 0.35 0.57
 11 -1 -1 0.57 0.63
 11 -1 0 -0.68 0.61
 11 -1 0 -0.04 0.66
 11 -1 1 2.38 0.65
 -11 1 -3 -0.67 0.66
 -11 1 -4 0.29 0.68
 11 0 -14 3 0.77
 11 0 -13 0.42 0.71
 11 0 -12 0.91 0.69
 -11 0 12 -1.79 0.71
 -11 0 11 0.5 0.64
 -11 0 11 0.99 0.68
 11 0 -11 1.42 0.69
 -11 0 10 -0.24 0.67
 -11 0 10 -0.22 0.63
 11 0 -10 -0.8 0.68
 -11 0 9 3.29 0.63
 11 0 -9 4.29 0.69
 11 0 -8 1.47 0.65
 11 0 -7 2.5 0.57
 11 0 -7 2 0.63
 11 0 -6 3.37 0.63
 11 0 -6 4.29 0.58
 11 0 -5 0.97 0.6
 11 0 -5 0.92 0.55
 11 0 -4 0.4 0.59
 11 0 -4 2.25 0.56
 11 0 -3 0.78 0.6
 11 0 -3 0.53 0.56
 11 0 -2 1.31 0.63
 11 0 -2 -0.45 0.56
 11 0 -1 1.21 0.66
 11 0 -1 -0.12 0.58
 -11 0 1 -1.11 1.49
 11 0 0 0.47 0.68
 -11 0 0 1.22 1.54
 11 0 0 0.47 0.62
 -11 0 -1 2.43 1.56
 11 0 1 1.91 0.66
 -11 0 -2 3.74 1.61
 -11 0 -2 4.45 0.76
 -11 0 -3 -0.75 1.66
 -11 0 -3 -1.12 0.72
 -11 0 -4 0.16 1.62
 -11 -1 14 2.65 1.08
 11 1 -14 2.55 0.78
 11 1 -13 0.32 0.75
 11 1 -12 -0.72 0.7
 -11 -1 11 0.2 0.69
 -11 -1 11 0.22 0.63
 11 1 -11 1.2 0.71
 -11 -1 10 1.62 0.67
 11 1 -10 0.42 0.67
 -11 -1 10 0.07 0.61
 11 1 -9 -0.13 0.7
 -11 -1 9 0.48 0.6
 11 1 -8 0.55 0.65
 11 1 -7 -1.09 0.62
 11 1 -7 -0.84 0.57
 11 1 -6 -0.44 0.62
 11 1 -6 -1.01 0.63
 11 1 -6 -0.55 0.54
 11 1 -5 1.97 0.63
 11 1 -5 0.23 0.63
 11 1 -5 1.1 0.55
 11 1 -4 -0.05 0.54
 11 1 -4 -0.86 0.61
 11 1 -4 -0.69 0.66
 11 1 -3 -0.47 0.66
 11 1 -3 0.28 0.57
 11 1 -3 0.77 0.62
 11 1 -2 -0.42 0.58
 11 1 -2 0.65 0.67
 11 1 -2 0.43 0.63
 11 1 -1 0.65 0.6
 -11 -1 1 0.88 1.57
 11 1 -1 0.27 0.69
 11 1 -1 1 0.68
 11 1 0 1 0.62
 11 1 0 0.09 0.69
 -11 -1 0 1.21 1.63
 -11 -1 -1 -2.05 1.66
 11 1 1 -0.97 0.66
 -11 -1 -2 1.11 1.72
 -11 -1 -3 3.27 1.76
 -11 -1 -4 -0.05 1.71
 -11 -2 14 -2.47 1.13
 11 2 -14 1.17 0.76
 -11 -2 13 -1.06 1.08
 11 2 -13 0.57 0.76
 11 2 -12 2.67 0.72
 -11 -2 12 2.04 0.66
 11 2 -11 5.16 0.79
 -11 -2 11 5.48 0.67
 -11 -2 11 5.49 0.75
 11 2 -10 0.68 0.68
 -11 -2 10 -0.71 0.6
 -11 -2 10 -0.39 0.68
 11 2 -9 0.81 0.7
 11 2 -8 3.12 0.68
 11 2 -7 0.22 0.63
 11 2 -7 0.06 0.64
 11 2 -7 0.6 0.55
 11 2 -6 4.31 0.69
 -11 -2 6 4.27 1.49
 11 2 -6 4.26 0.59
 11 2 -6 4.9 0.68
 11 2 -5 -0.32 0.55
 11 2 -5 0.79 0.63
 11 2 -5 0.39 0.64
 11 2 -4 3.6 0.57
 11 2 -4 3.2 0.66
 11 2 -4 2.97 0.7
 11 2 -3 1.12 0.57
 11 2 -3 1.16 0.67
 11 2 -3 1.5 0.65
 11 2 -2 -0.06 0.58
 11 2 -2 -0.58 0.66
 -11 -2 2 0.29 1.63
 -11 -2 1 -0.08 1.67
 11 2 -1 -0.51 0.6
 -11 -2 0 -0.11 1.71
 11 2 0 1.9 0.62
 -11 -2 -1 2.35 1.78
 11 2 1 0.78 0.66
 -11 -2 -2 1.13 1.82
 -11 -2 -3 2.74 1.84
 11 3 -14 1.61 0.78
 -11 -3 14 0.61 1.13
 11 3 -13 -0.48 0.75
 -11 -3 12 0.08 0.63
 11 3 -12 0.56 0.74
 11 3 -11 0.9 0.75
 -11 -3 11 -0.1 0.61
 11 3 -10 5.46 0.74
 -11 -3 10 3.78 0.63
 11 3 -9 0.05 0.71
 11 3 -8 0.24 0.66
 11 3 -8 0.57 0.68
 -11 -3 7 2.29 1.54
 11 3 -7 3.63 0.59
 11 3 -7 3.2 0.68
 11 3 -7 4.13 0.68
 11 3 -6 0.31 0.65
 11 3 -6 0.13 0.65
 11 3 -6 0.11 0.55
 -11 -3 6 1.22 1.54
 11 3 -5 -0.55 0.54
 11 3 -5 -0.53 0.68
 11 3 -5 -0.62 0.65
 11 3 -4 -0.78 0.67
 11 3 -4 0.72 0.54
 11 3 -3 0.77 0.67
 11 3 -3 -0.41 0.58
 11 3 -2 -0.78 0.58
 -11 -3 2 0.42 1.74
 11 3 -1 0.21 0.6
 -11 -3 1 2.22 1.79
 11 3 0 -0.47 0.63
 11 3 0 0.6 0.74
 -11 -3 0 0.09 1.83
 11 3 1 1.81 0.67
 -11 -3 -1 -0.79 1.88
 11 4 -13 0.93 0.75
 -11 -4 12 0.24 0.62
 11 4 -12 -0.5 0.76
 -11 -4 11 0.63 0.6
 11 4 -11 0.03 0.76
 11 4 -10 0.75 0.73
 11 4 -9 0.5 0.73
 -11 -4 9 -0.52 1.55
 11 4 -8 1.93 0.67
 11 4 -8 2.89 0.72
 -11 -4 8 3.64 1.6
 -11 -4 7 1.49 1.64
 11 4 -7 1.96 0.55
 11 4 -7 0.93 0.66
 11 4 -6 4.63 0.58
 -11 -4 6 4.06 1.67
 11 4 -6 3.03 0.72
 11 4 -5 0.13 0.67
 11 4 -5 1.25 0.55
 11 4 -4 2.66 0.7
 11 4 -4 2.71 0.56
 11 4 -3 -0.16 0.68
 11 4 -3 0.58 0.56
 11 4 -2 0.39 0.58
 11 4 -2 -0.07 0.69
 -11 -4 2 0.18 1.84
 11 4 -1 0.64 0.6
 11 4 -1 1 0.71
 -11 -4 1 0.69 1.89
 11 4 0 1.85 0.64
 -11 -4 0 2.07 1.94
 11 4 1 0.82 0.66
 11 4 2 0.9 0.68
 -11 -5 13 0.52 0.63
 11 5 -13 -0.36 0.76
 -11 -5 12 0.11 0.61
 11 5 -12 -1.42 0.79
 11 5 -11 0.65 0.77
 -11 -5 10 0.77 1.63
 -11 -5 9 2.64 1.68
 11 5 -9 0.27 0.66
 -11 -5 8 0.75 1.68
 11 5 -8 -0.45 0.65
 11 5 -7 0.1 0.66
 11 5 -7 0.04 0.54
 11 5 -6 -0.07 0.66
 11 5 -6 0.06 0.53
 -11 -5 6 0.5 1.74
 11 5 -5 0.35 0.68
 11 5 -5 0.37 0.53
 11 5 -5 0.48 0.69
 11 5 -4 -0.58 0.67
 11 5 -4 0.15 0.53
 11 5 -4 0.97 0.7
 11 5 -3 0.46 0.55
 11 5 -3 -0.7 0.69
 11 5 -2 0.44 0.57
 11 5 -2 0.28 0.72
 11 5 -1 -0.39 0.59
 11 5 0 0.2 0.62
 11 5 1 1.27 0.65
 -11 -6 13 -0.15 0.61
 -11 -6 11 0.94 1.65
 11 6 -10 0.04 0.66
 -11 -6 10 -1.3 1.7
 11 6 -9 1.47 0.67
 -11 -6 9 3.31 1.76
 11 6 -8 0.14 0.66
 -11 -6 8 0.29 1.78
 11 6 -7 0.58 0.66
 11 6 -7 0.4 0.72
 -11 -6 7 1.97 1.8
 11 6 -6 -0.46 0.67
 11 6 -6 0.98 0.51
 11 6 -6 1.29 0.69
 11 6 -5 0.12 0.51
 11 6 -5 -0.72 0.67
 11 6 -5 0.24 0.71
 11 6 -4 -0.48 0.52
 11 6 -4 -2.01 0.73
 11 6 -3 -0.01 0.53
 11 6 -3 0.17 0.73
 11 6 -2 0.55 0.56
 11 6 -1 1.62 0.6
 11 6 0 0.56 0.59
 -11 -7 12 -1.18 1.77
 -11 -7 11 1.08 1.79
 11 7 -11 0.22 0.66
 11 7 -10 1.01 0.77
 -11 -7 10 -0.87 1.79
 11 7 -10 -1.23 0.66
 11 7 -9 -0.13 0.78
 11 7 -9 0.47 0.66
 -11 -7 9 1.93 1.85
 11 7 -8 -0.96 0.67
 -11 -7 8 -1.82 1.87
 11 7 -8 0.95 0.76
 11 7 -7 0.9 0.68
 11 7 -7 1.79 0.75
 -11 -7 7 1.49 1.9
 11 7 -6 1.7 0.74
 11 7 -6 1.15 0.51
 11 7 -6 0.83 0.66
 11 7 -5 -0.27 0.75
 11 7 -5 1.63 0.5
 11 7 -4 2.11 0.52
 11 7 -3 -0.97 0.52
 11 7 -2 -0.96 0.54
 -11 -8 13 -0.91 1.75
 -11 -8 12 0.52 1.82
 11 8 -11 0.56 0.65
 11 8 -10 0.86 0.67
 11 8 -9 -0.62 0.66
 11 8 -8 -0.46 0.67
 11 8 -7 -1.4 0.66
 11 8 -5 1.05 0.48
 11 9 -11 -1.85 0.68
 11 9 -10 0.28 0.63
 11 9 -9 1.4 0.65
 -12 12 6 -0.12 0.67
 -12 12 5 -0.75 0.62
 -12 12 4 1.11 0.58
 -12 12 3 -0.75 0.53
 12 -12 -2 -0.45 0.71
 12 -12 -1 2.01 0.72
 12 -12 0 -0.3 0.7
 -12 11 7 -0.42 0.72
 -12 11 6 -0.2 0.66
 -12 11 5 0.56 0.63
 -12 11 4 0.74 0.59
 -12 11 3 0.48 0.54
 12 -11 -3 -0.7 0.71
 -12 11 2 0.61 0.48
 12 -11 -2 -0.48 0.69
 -12 11 1 -0.12 0.42
 12 -11 -1 0.6 0.69
 12 -11 0 2.33 0.71
 12 -11 1 1.5 0.7
 -12 10 8 -0.14 0.76
 -12 10 7 -0.99 0.73
 -12 10 6 0.78 0.68
 -12 10 5 0.74 0.63
 12 -10 -4 1.03 0.69
 -12 10 3 -0.13 0.55
 12 -10 -3 0.41 0.68
 12 -10 -2 -0.46 0.51
 -12 10 2 0.83 0.5
 12 -10 -2 0.93 0.67
 12 -10 -2 -0.07 0.68
 -12 10 1 -0.3 0.45
 12 -10 -1 -0.33 0.68
 12 -10 -1 0.59 0.7
 12 -10 -1 0.67 0.54
 12 -10 0 1.89 0.67
 12 -10 0 0.65 0.55
 -12 10 0 0.32 0.37
 12 -10 1 1.12 0.61
 12 -10 1 1.61 0.68
 -12 10 -1 -0.05 0.23
 12 -10 2 0.74 0.64
 12 -10 2 1.8 0.72
 -12 9 9 1.57 0.82
 -12 9 8 -0.24 0.76
 -12 9 7 2.87 0.76
 -12 9 6 4.04 0.72
 -12 9 5 0.23 0.64
 12 -9 -5 0.67 0.5
 -12 9 4 0.58 0.62
 12 -9 -4 -0.03 0.53
 12 -9 -4 1.31 0.68
 -12 9 3 0.21 0.58
 12 -9 -3 1.41 0.68
 12 -9 -3 -0.07 0.51
 12 -9 -3 0.77 0.69
 -12 9 2 0.93 0.55
 12 -9 -2 0.99 0.54
 12 -9 -2 1.53 0.66
 12 -9 -2 1.9 0.7
 -12 9 1 0.4 0.51
 12 -9 -1 -0.04 0.71
 12 -9 -1 -0.05 0.55
 12 -9 -1 -0.42 0.65
 12 -9 0 0.39 0.66
 12 -9 0 -0.17 0.58
 12 -9 0 -0.75 0.69
 -12 9 0 0.7 0.44
 -12 9 -1 0.4 0.37
 12 -9 1 -0.7 0.62
 12 -9 1 -1.73 0.7
 12 -9 2 2.61 0.72
 -12 9 -2 1.12 0.22
 -12 8 9 -0.7 0.8
 -12 8 8 0.48 0.76
 -12 8 7 0.52 0.75
 12 -8 -7 -0.12 0.51
 -12 8 6 3.17 0.74
 12 -8 -6 2.27 0.56
 12 -8 -5 3.85 0.6
 12 -8 -5 4.01 0.71
 -12 8 5 5.81 0.73
 12 -8 -4 2.18 0.56
 -12 8 4 3.05 0.67
 12 -8 -4 2.06 0.72
 12 -8 -4 3.5 0.68
 12 -8 -3 -1.19 0.69
 -12 8 3 -0.2 0.61
 12 -8 -3 -0.61 0.55
 12 -8 -3 0.28 0.64
 12 -8 -2 1.02 0.69
 12 -8 -2 0.4 0.55
 12 -8 -2 0.65 0.64
 -12 8 2 0.62 0.59
 12 -8 -1 0.88 0.65
 -12 8 1 -1.1 0.56
 12 -8 -1 -0.09 0.72
 12 -8 -1 -0.23 0.58
 12 -8 0 -0.14 0.65
 -12 8 0 0.4 0.52
 12 -8 0 -1.58 0.7
 12 -8 0 0.55 0.63
 12 -8 1 -0.42 0.64
 -12 8 -1 0.31 0.49
 12 -8 1 0.14 0.67
 -12 8 -2 0.26 0.44
 12 -8 2 0.24 0.68
 -12 8 -3 0.57 0.38
 -12 7 10 0.45 0.82
 12 -7 -9 -0.54 0.55
 -12 7 9 0.02 0.83
 12 -7 -8 -0.1 0.55
 -12 7 8 0.29 0.79
 12 -7 -7 -0.7 0.59
 -12 7 7 -0.15 0.77
 12 -7 -6 -0.57 0.56
 -12 7 6 1.06 0.75
 12 -7 -5 7.64 0.75
 12 -7 -5 5.97 0.65
 -12 7 5 8.55 0.81
 12 -7 -4 10.23 0.86
 -12 7 4 11.65 0.85
 12 -7 -4 9.1 0.71
 12 -7 -4 12.61 0.81
 -12 7 3 1.18 0.68
 12 -7 -3 1.36 0.57
 12 -7 -3 1.17 0.66
 12 -7 -3 2.21 0.71
 12 -7 -2 -0.14 0.69
 12 -7 -2 0.32 0.62
 -12 7 2 0.69 0.65
 12 -7 -2 1 0.57
 12 -7 -1 -1.44 1.63
 12 -7 -1 -0.64 0.65
 -12 7 1 0.24 0.64
 12 -7 -1 0.92 0.72
 12 -7 -1 -1.01 0.6
 12 -7 0 0.65 0.62
 12 -7 0 0.31 0.65
 12 -7 1 2.33 0.67
 12 -7 1 1.24 0.68
 12 -7 2 1.89 0.7
 12 -7 3 -0.39 0.72
 -12 7 -3 -0.36 0.4
 -12 6 11 -1.87 0.91
 -12 6 10 -1.15 0.87
 12 -6 -10 1.14 0.6
 -12 6 9 -1.17 0.85
 12 -6 -9 -0.69 0.58
 -12 6 8 1.01 0.82
 12 -6 -8 -0.11 0.6
 12 -6 -7 0.67 0.58
 -12 6 7 1.34 0.81
 12 -6 -6 1.31 0.61
 12 -6 -6 1.26 0.65
 -12 6 6 0.64 0.78
 -12 6 5 7.82 0.86
 12 -6 -5 7.95 0.68
 12 -6 -5 9.35 0.75
 12 -6 -4 0.39 0.7
 12 -6 -4 1.52 0.64
 12 -6 -4 1.64 1.64
 12 -6 -4 0.45 0.59
 -12 6 4 0.64 0.77
 12 -6 -3 0.33 0.68
 12 -6 -3 0.43 0.63
 12 -6 -3 -0.28 1.62
 12 -6 -3 0.58 0.57
 -12 6 3 -0.13 0.76
 12 -6 -2 0.18 0.62
 12 -6 -2 1.16 0.59
 12 -6 -2 -1.04 1.58
 12 -6 -2 -1.6 0.7
 12 -6 -1 -0.24 0.64
 12 -6 -1 0.44 1.55
 12 -6 -1 0.39 0.62
 12 -6 -1 0.14 0.71
 12 -6 0 0.79 0.64
 12 -6 0 -0.42 0.65
 12 -6 1 3.52 0.69
 12 -6 2 1.25 0.7
 -12 6 -3 0.19 0.47
 12 -6 3 0.43 0.73
 12 -5 -11 1.65 0.63
 -12 5 11 -0.84 0.88
 12 -5 -10 0.16 0.64
 -12 5 10 0.78 0.88
 12 -5 -9 0.42 0.61
 -12 5 9 -1.26 0.88
 12 -5 -8 -0.42 0.61
 -12 5 8 -0.18 0.85
 12 -5 -7 0.26 0.63
 -12 5 7 0.71 0.82
 12 -5 -6 -0.35 0.6
 12 -5 -6 -0.28 0.63
 12 -5 -6 -1.31 1.66
 -12 5 6 -0.15 0.84
 12 -5 -5 3.72 0.66
 -12 5 5 4.64 0.87
 12 -5 -5 4.29 0.62
 12 -5 -5 6.35 1.64
 12 -5 -4 -0.29 0.62
 12 -5 -4 -0.71 0.59
 12 -5 -4 0.58 0.68
 12 -5 -3 1.34 0.61
 12 -5 -3 0.6 0.58
 12 -5 -3 -0.17 1.55
 12 -5 -3 0.61 0.69
 12 -5 -2 -0.42 0.61
 12 -5 -2 0.22 0.61
 12 -5 -2 -0.38 1.48
 12 -5 -2 -0.23 0.69
 12 -5 -1 0.69 0.65
 12 -5 -1 1.98 0.66
 12 -5 -1 0.4 0.71
 12 -5 0 1.13 0.66
 12 -5 1 0.39 0.67
 -12 5 -3 0.94 0.54
 12 -4 -12 0.64 0.67
 -12 4 11 2.53 0.92
 12 -4 -11 0.42 0.66
 -12 4 10 0.98 0.9
 12 -4 -10 1.76 0.64
 -12 4 9 0.91 0.88
 12 -4 -9 0.98 0.67
 -12 4 8 1.99 0.91
 12 -4 -8 1.66 0.64
 -12 4 7 3.32 0.9
 12 -4 -7 2.88 0.65
 12 -4 -6 1.89 0.61
 12 -4 -6 -1.44 1.57
 12 -4 -5 0.89 1.52
 12 -4 -5 3.33 0.61
 12 -4 -5 1.7 0.7
 12 -4 -4 0.85 0.69
 12 -4 -4 0.48 0.61
 12 -4 -3 2.19 0.71
 12 -4 -3 2.79 0.63
 12 -4 -2 2.31 0.63
 12 -4 -2 2.51 0.73
 12 -4 -1 6.56 0.73
 12 -4 -1 4.83 0.76
 12 -4 0 4.5 0.72
 -12 4 -3 1.77 0.6
 -12 4 -4 -0.22 0.59
 12 -3 -13 1.75 0.72
 12 -3 -12 -0.81 0.69
 -12 3 12 -1.45 0.97
 12 -3 -11 0.69 0.66
 -12 3 11 -0.01 0.95
 12 -3 -10 -0.35 0.67
 -12 3 10 -0.55 0.93
 12 -3 -9 0.58 0.65
 -12 3 9 1.39 0.95
 12 -3 -8 2.28 0.68
 -12 3 8 -0.28 0.91
 12 -3 -7 -0.55 0.64
 12 -3 -6 -1.53 1.48
 12 -3 -6 2.76 0.62
 12 -3 -5 2.34 0.64
 12 -3 -5 1.47 0.69
 12 -3 -4 2.55 0.64
 12 -3 -4 4.73 0.72
 12 -3 -3 1.12 0.63
 12 -3 -3 -0.41 0.69
 12 -3 -2 0.03 0.63
 12 -3 -2 0.66 0.71
 12 -3 -1 1.16 0.68
 12 -3 0 0.8 0.69
 12 -3 1 -0.63 0.68
 12 -3 2 -0.84 0.72
 -12 3 -3 -0.65 0.62
 -12 3 -4 1.02 0.65
 12 -2 -14 0.94 0.74
 12 -2 -13 0.98 0.73
 12 -2 -12 1.13 0.73
 -12 2 12 1.12 1
 12 -2 -11 0.39 0.67
 -12 2 11 1.13 0.97
 -12 2 10 0.79 0.96
 12 -2 -10 -0.73 0.71
 12 -2 -9 -2.25 1.52
 12 -2 -9 0.53 0.66
 -12 2 9 -1.11 0.97
 12 -2 -8 1.66 0.68
 12 -2 -7 5.24 0.7
 12 -2 -7 5.89 0.68
 12 -2 -6 0.9 0.7
 12 -2 -6 0.64 0.6
 12 -2 -6 0.6 0.62
 12 -2 -5 0.45 0.67
 12 -2 -5 0.66 0.6
 12 -2 -5 1.45 0.63
 12 -2 -4 8.56 0.71
 12 -2 -4 8.55 0.8
 12 -2 -4 8.35 0.73
 12 -2 -3 0.51 0.6
 12 -2 -3 1.48 0.71
 12 -2 -3 0.73 0.64
 12 -2 -2 2.39 0.63
 12 -2 -2 0.42 0.71
 12 -2 -2 0.14 0.64
 12 -2 -1 -1.27 0.71
 12 -2 -1 -1.67 0.64
 12 -2 0 -0.33 0.71
 12 -2 0 -0.93 0.66
 12 -2 1 2.74 0.71
 12 -2 2 -1.14 0.72
 -12 2 -3 1.61 0.67
 -12 2 -4 -0.42 0.69
 12 -1 -14 -0.51 0.76
 12 -1 -13 -0.89 0.74
 -12 1 12 0.87 1.01
 12 -1 -12 1.14 0.7
 -12 1 11 0.42 1.01
 12 -1 -11 1.11 0.7
 12 -1 -10 0.68 0.69
 12 -1 -9 0.52 0.68
 -12 1 9 0.99 0.64
 12 -1 -8 4.14 0.71
 12 -1 -7 -0.44 0.65
 12 -1 -7 0.59 0.61
 12 -1 -6 8.22 0.7
 12 -1 -6 7.41 0.73
 12 -1 -5 0.07 0.64
 12 -1 -5 -0.36 0.6
 12 -1 -4 0.37 0.59
 12 -1 -4 -0.46 0.64
 12 -1 -3 -0.63 0.6
 12 -1 -3 -2.02 0.67
 12 -1 -2 -0.01 0.61
 12 -1 -2 0.43 0.66
 12 -1 -1 0.07 0.63
 12 -1 -1 0.27 0.71
 12 -1 0 0.38 0.66
 12 -1 0 1.19 0.72
 12 -1 1 2.62 0.71
 12 -1 1 1.28 0.76
 12 -1 2 0.35 0.73
 -12 1 -2 0.74 0.72
 12 0 -14 0.74 0.78
 12 0 -13 2.76 0.78
 12 0 -12 -0.42 0.72
 12 0 -11 0.86 0.74
 12 0 -10 1.37 0.7
 12 0 -9 -0.52 0.72
 12 0 -8 2.27 0.69
 12 0 -7 1.85 0.61
 12 0 -7 2.54 0.67
 12 0 -6 3.71 0.64
 12 0 -6 5.54 0.69
 12 0 -5 0.21 0.59
 12 0 -5 -0.94 0.65
 12 0 -4 0.08 0.65
 12 0 -4 0.33 0.59
 12 0 -3 -0.37 0.68
 12 0 -3 1.5 0.61
 12 0 -2 0.3 0.66
 12 0 -2 0.21 0.62
 12 0 -1 -0.05 0.72
 12 0 -1 0.1 0.63
 12 0 0 0.14 0.73
 12 0 0 0.55 0.67
 12 0 1 0.24 0.69
 12 1 -13 3.79 0.79
 12 1 -12 0.82 0.75
 12 1 -11 1.14 0.77
 -12 -1 10 0.53 0.65
 12 1 -10 0.57 0.7
 12 1 -9 2.87 0.74
 12 1 -8 1.99 0.71
 12 1 -7 0.7 0.69
 12 1 -7 1.45 0.67
 12 1 -7 1.37 0.59
 12 1 -6 -1.48 0.69
 12 1 -6 -0.42 0.59
 12 1 -5 0.01 0.66
 12 1 -5 0.66 0.59
 12 1 -5 1.17 0.7
 12 1 -4 -0.27 0.72
 12 1 -4 0.74 0.67
 12 1 -4 1.09 0.59
 12 1 -3 -0.19 0.68
 12 1 -3 -0.87 0.61
 12 1 -2 -0.04 0.69
 -12 -1 2 1.59 1.65
 12 1 -2 0.93 0.63
 12 1 -1 1 0.74
 -12 -1 1 2.41 1.69
 12 1 -1 2.24 0.64
 12 1 0 -1.24 0.77
 12 1 0 0.65 0.68
 -12 -1 0 0.49 1.7
 12 1 1 1.03 0.71
 -12 -1 -1 4.04 1.78
 12 2 -13 0.51 0.76
 12 2 -12 -0.58 0.77
 12 2 -11 -0.46 0.76
 12 2 -10 -0.24 0.72
 12 2 -9 1.27 0.74
 12 2 -8 -2.18 0.71
 12 2 -8 -0.39 0.69
 12 2 -7 -0.24 0.67
 12 2 -7 -0.92 0.69
 12 2 -7 0.42 0.59
 12 2 -6 0.9 0.68
 12 2 -6 0.28 0.58
 12 2 -6 -0.52 0.69
 12 2 -5 -0.12 0.67
 12 2 -5 0.31 0.58
 12 2 -5 -0.06 0.73
 12 2 -4 -1.2 0.6
 12 2 -4 1.73 0.69
 12 2 -3 1.62 0.62
 -12 -2 3 1.48 1.68
 12 2 -3 -0.58 0.71
 12 2 -2 1.45 0.63
 -12 -2 2 -0.32 1.74
 12 2 -1 -0.91 0.64
 -12 -2 1 -1.74 1.8
 12 2 0 -0.51 0.69
 -12 -2 0 1.88 1.85
 12 2 1 1.7 0.73
 12 3 -12 -0.08 0.8
 12 3 -11 -2.01 0.77
 12 3 -10 6.57 0.83
 12 3 -9 -0.55 0.75
 12 3 -8 1.69 0.72
 12 3 -8 0.13 0.7
 12 3 -7 -0.02 0.69
 12 3 -7 -0.18 0.58
 -12 -3 7 -2.03 1.63
 12 3 -7 0.23 0.69
 12 3 -6 0.11 0.58
 -12 -3 6 -0.04 1.65
 12 3 -6 -0.96 0.7
 12 3 -5 0.39 0.59
 12 3 -5 -0.92 0.71
 12 3 -4 2.29 0.62
 12 3 -3 0.65 0.61
 -12 -3 3 -1.87 1.82
 12 3 -2 0.37 0.63
 -12 -3 2 1.23 1.86
 12 3 -1 0.88 0.66
 12 3 0 -1.24 0.69
 12 4 -12 -0.46 0.81
 12 4 -11 0.37 0.76
 12 4 -10 8.71 0.89
 12 4 -9 0.28 0.77
 12 4 -8 0.89 0.73
 -12 -4 8 0.05 1.69
 -12 -4 7 -0.68 1.71
 12 4 -7 0.18 0.58
 -12 -4 6 0.01 1.76
 12 4 -6 -0.4 0.58
 12 4 -5 -0.14 0.59
 12 4 -4 1.02 0.59
 12 4 -3 1.41 0.61
 12 4 -2 -0.64 0.63
 12 4 -1 0.17 0.64
 12 4 0 1.67 0.66
 -12 -5 10 1.09 1.73
 -12 -5 9 0.22 1.74
 -12 -5 8 2.26 1.81
 -12 -5 7 0.66 1.82
 12 5 -7 -0.65 0.57
 -12 -5 6 -2.14 1.88
 12 5 -6 -0.56 0.57
 12 5 -5 0.44 0.57
 12 5 -4 -0.71 0.57
 12 5 -3 1.01 0.58
 12 5 -2 1.31 0.62
 12 5 -1 -0.52 0.62
 -12 -6 11 -2.16 1.8
 -12 -6 10 1.92 1.83
 12 6 -6 -0.53 0.54
 12 6 -5 0.81 0.55
 12 6 -4 -0.03 0.55
 12 6 -3 1.07 0.58
 12 6 -2 -0.62 0.6
 12 7 -6 0.89 0.53
 12 7 -5 -0.36 0.53
 -13 11 7 0.39 0.72
 -13 11 6 -0.23 0.68
 -13 11 5 0.39 0.63
 -13 11 4 0.27 0.6
 -13 10 8 1.41 0.77
 -13 10 7 0.25 0.73
 -13 10 6 1.25 0.7
 -13 10 5 0.22 0.64
 -13 10 4 -0.12 0.61
 -13 10 3 2.37 0.59
 -13 10 2 2.26 0.53
 13 -10 1 0.42 0.65
 13 -10 2 1.87 0.68
 -13 9 8 0.34 0.78
 -13 9 7 1.76 0.75
 -13 9 6 -1.02 0.71
 -13 9 5 -0.5 0.67
 -13 9 4 0.22 0.65
 13 -9 -4 1.15 0.71
 -13 9 3 -0.37 0.6
 13 -9 -3 -0.44 0.71
 13 -9 -3 0.17 0.56
 -13 9 2 0.61 0.55
 13 -9 -2 1.52 0.59
 13 -9 -2 0.08 0.71
 -13 9 1 -0.31 0.51
 13 -9 -1 -0.09 0.6
 -13 9 0 0.27 0.46
 13 -9 0 -0.3 0.63
 13 -9 1 -0.69 0.68
 13 -9 2 -0.26 0.7
 -13 8 9 -0.13 0.83
 -13 8 8 -0.13 0.8
 -13 8 7 0.07 0.78
 13 -8 -6 -0.85 0.59
 -13 8 6 -0.13 0.73
 -13 8 5 0.99 0.71
 13 -8 -5 -1.3 0.6
 13 -8 -5 1.78 0.72
 13 -8 -4 -1.08 0.71
 13 -8 -4 -0.14 0.58
 13 -8 -3 1.22 0.6
 13 -8 -3 -0.59 0.69
 -13 8 3 0.02 0.65
 13 -8 -2 0.08 0.61
 -13 8 2 0.98 0.63
 -13 8 1 1.11 0.59
 13 -8 -1 1.45 0.7
 13 -8 -1 -0.18 0.64
 13 -8 0 0.18 0.67
 -13 8 0 -0.61 0.56
 13 -8 1 0.51 0.68
 -13 8 -1 -0.09 0.52
 13 -8 2 -0.18 0.72
 -13 7 9 -1.06 0.87
 13 -7 -8 1.44 0.62
 -13 7 8 2.11 0.84
 13 -7 -7 -0.71 0.6
 -13 7 7 1.71 0.8
 -13 7 6 3.23 0.81
 13 -7 -6 3.45 0.65
 13 -7 -6 3.72 0.73
 -13 7 5 1.36 0.76
 13 -7 -5 1.3 0.7
 13 -7 -5 0.49 0.61
 13 -7 -4 1.77 0.62
 13 -7 -4 3.71 0.71
 -13 7 4 2.24 0.77
 13 -7 -3 0.06 0.62
 13 -7 -3 1.4 0.69
 -13 7 3 -0.35 0.72
 -13 7 2 0.96 0.7
 13 -7 -2 -0.33 0.68
 13 -7 -2 -1.12 0.63
 -13 7 1 -0.2 0.69
 13 -7 -1 -0.33 0.68
 13 -7 -1 0.42 0.63
 13 -7 0 1.33 0.72
 13 -7 0 0.6 0.7
 13 -7 1 0.18 0.71
 13 -6 -10 0.18 0.65
 -13 6 10 0.18 0.89
 13 -6 -9 0.68 0.62
 -13 6 9 -0.34 0.87
 13 -6 -8 1.15 0.66
 -13 6 8 1.34 0.87
 13 -6 -7 1.7 0.66
 -13 6 7 2.54 0.87
 -13 6 6 5.1 0.88
 13 -6 -6 4.59 0.68
 13 -6 -6 4.72 0.75
 -13 6 5 0.17 0.82
 13 -6 -5 1.31 0.68
 13 -6 -5 0.29 0.62
 13 -6 -4 0.46 0.63
 13 -6 -4 0.77 0.67
 -13 6 4 0.15 0.82
 -13 6 3 0.65 0.8
 13 -6 -3 2.52 0.68
 13 -6 -3 0.87 0.64
 13 -6 -2 0.26 0.67
 13 -6 -2 1 0.65
 13 -6 -1 0.1 0.69
 13 -6 -1 1.15 0.65
 13 -6 0 0.3 0.7
 13 -6 0 0.78 0.7
 13 -6 1 -0.05 0.72
 13 -5 -11 0.75 0.67
 13 -5 -10 -0.77 0.65
 -13 5 10 -1.87 0.93
 13 -5 -9 1.09 0.69
 -13 5 9 0.03 0.91
 13 -5 -8 2.5 0.66
 -13 5 8 -0.55 0.91
 13 -5 -7 -0.43 0.67
 -13 5 7 0.58 0.89
 -13 5 6 -0.58 0.88
 13 -5 -6 -0.28 0.68
 13 -5 -6 -0.21 0.64
 13 -5 -5 1.61 0.67
 -13 5 5 0.51 0.89
 13 -5 -4 -1.34 0.68
 13 -5 -4 0.35 0.63
 13 -5 -3 -0.06 0.67
 13 -5 -3 0.74 0.63
 13 -5 -2 0.86 0.66
 13 -5 -1 1.44 0.7
 13 -5 0 0.47 0.72
 13 -5 1 0.76 0.74
 13 -4 -13 0.28 0.71
 13 -4 -12 0.14 0.69
 -13 4 11 0.91 0.96
 13 -4 -11 1.93 0.7
 -13 4 10 1.09 0.97
 13 -4 -10 0.72 0.68
 -13 4 9 3.15 0.97
 13 -4 -9 1.54 0.69
 -13 4 8 0.68 0.94
 13 -4 -8 0.96 0.69
 -13 4 7 3.21 0.94
 13 -4 -7 0.65 0.67
 13 -4 -6 2.18 0.66
 13 -4 -5 0.5 0.65
 13 -4 -4 1.51 0.66
 13 -4 -3 -1.06 0.66
 13 -4 -2 0.69 0.66
 13 -4 -1 -1.11 0.72
 13 -4 0 0.02 0.74
 13 -4 1 0.74 0.77
 13 -3 -13 -1.68 0.75
 13 -3 -12 2.46 0.74
 13 -3 -11 -0.45 0.7
 -13 3 11 0.66 0.99
 13 -3 -10 0.74 0.73
 -13 3 10 0.92 0.98
 13 -3 -9 0.88 0.69
 -13 3 9 0.07 0.99
 -13 3 8 1.14 0.98
 13 -3 -8 -0.1 0.7
 13 -3 -7 0.6 0.68
 13 -3 -6 2.94 0.68
 13 -3 -5 -0.4 0.65
 13 -3 -4 -0.57 0.66
 13 -3 -3 -0.05 0.65
 13 -3 -3 -0.51 0.68
 13 -3 -2 0.25 0.67
 13 -3 -2 0.32 0.68
 13 -3 -1 -0.42 0.7
 13 -3 -1 -2.08 0.74
 13 -3 0 4.3 0.76
 13 -3 0 4.76 0.79
 -13 3 -2 0.38 0.68
 13 -2 -13 0.52 0.75
 13 -2 -12 1.56 0.72
 13 -2 -11 1.84 0.74
 -13 2 11 0.82 1.05
 -13 2 10 -0.84 1.05
 13 -2 -10 -0.24 0.72
 13 -2 -9 0.23 0.71
 13 -2 -8 0.72 0.71
 13 -2 -7 2.15 0.71
 13 -2 -7 2.77 0.68
 13 -2 -6 -1.05 0.67
 13 -2 -6 0.8 0.66
 13 -2 -5 -0.19 0.68
 13 -2 -5 0.28 0.64
 13 -2 -4 -0.44 0.64
 13 -2 -4 1.18 0.68
 13 -2 -3 -0.36 0.65
 13 -2 -3 0.56 0.7
 13 -2 -2 0.23 0.68
 13 -2 -2 0.87 0.7
 13 -2 -1 1.57 0.7
 13 -2 -1 -1.07 0.75
 13 -2 0 2.37 0.73
 13 -2 0 0.8 0.78
 13 -1 -13 2.41 0.8
 13 -1 -12 -2.28 0.76
 -13 1 11 1.22 1.1
 13 -1 -11 -0.99 0.78
 13 -1 -10 -0.41 0.72
 13 -1 -9 0.66 0.75
 13 -1 -8 5.71 0.77
 13 -1 -8 4.41 0.71
 13 -1 -7 0.52 0.69
 13 -1 -7 2.29 0.66
 13 -1 -6 -0.28 0.68
 13 -1 -6 -0.34 0.64
 13 -1 -5 0.3 0.68
 13 -1 -5 -0.99 0.65
 13 -1 -4 -0.46 0.69
 13 -1 -4 0.83 0.63
 13 -1 -3 0.02 0.71
 13 -1 -3 1.11 0.66
 13 -1 -2 1.79 0.72
 13 -1 -2 1.61 0.69
 13 -1 -1 -0.4 0.76
 13 -1 -1 0.26 0.69
 13 0 -12 1.84 0.79
 13 0 -11 0.21 0.79
 13 0 -10 -0.17 0.73
 13 0 -9 1.17 0.76
 13 0 -8 0.56 0.72
 13 0 -8 0.44 0.65
 13 0 -7 -1.33 0.7
 13 0 -7 0.23 0.63
 13 0 -6 -0.77 0.7
 13 0 -6 -0.84 0.63
 13 0 -5 0.2 0.7
 13 0 -5 1.97 0.66
 13 0 -4 2.12 0.65
 13 0 -4 0.08 0.71
 13 0 -3 0.05 0.65
 13 0 -3 -0.16 0.72
 13 0 -2 -0.66 0.69
 13 0 -2 -0.09 0.74
 13 0 -1 1.23 0.71
 13 1 -12 -1.35 0.82
 13 1 -11 0.25 0.77
 13 1 -10 -0.25 0.76
 13 1 -9 2.06 0.77
 13 1 -8 -0.33 0.73
 13 1 -8 0.61 0.65
 13 1 -7 -1.29 0.72
 13 1 -7 0.6 0.63
 13 1 -6 -0.9 0.72
 13 1 -6 0.32 0.63
 13 1 -5 0.66 0.71
 13 1 -5 1.81 0.65
 13 1 -4 -0.36 0.64
 13 1 -4 -0.08 0.73
 13 1 -3 -1.57 0.67
 13 1 -3 -0.31 0.73
 13 1 -2 0.64 0.68
 13 1 -1 0.32 0.7
 13 2 -11 -0.67 0.8
 13 2 -10 0.95 0.79
 13 2 -9 2 0.78
 13 2 -8 0.9 0.74
 13 2 -8 -0.19 0.64
 13 2 -7 2.07 0.73
 13 2 -7 1.05 0.64
 13 2 -6 0.27 0.72
 13 2 -6 -0.26 0.62
 13 2 -5 0.81 0.74
 13 2 -5 0.94 0.64
 13 2 -4 0.28 0.64
 13 2 -3 0.33 0.66
 13 2 -2 0.66 0.69
 13 3 -9 -0.39 0.8
 13 3 -8 1.06 0.76
 13 3 -7 -0.98 0.63
 13 3 -7 -0.12 0.75
 13 3 -6 -0.63 0.64
 13 3 -5 0.96 0.65
 13 3 -4 0.69 0.63
 13 3 -3 -0.06 0.66
 13 3 -2 -1.3 0.69
 13 4 -7 0.27 0.62
 13 4 -6 0.66 0.61
 13 4 -5 -0.65 0.62
 13 4 -4 0.6 0.61
 13 4 -3 0.3 0.63
 13 4 -2 1.3 0.66
 13 5 -7 -1.2 0.6
 13 5 -6 -0.05 0.59
 13 5 -5 0.63 0.6
 13 5 -4 0.81 0.61
 13 5 -3 0.03 0.61
 13 6 -6 1.15 0.57
 13 6 -5 -0.33 0.58
 -14 10 7 -0.66 0.73
 -14 10 6 0.17 0.69
 -14 9 7 0.48 0.75
 -14 9 6 -0.62 0.73
 -14 9 5 -0.19 0.7
 -14 9 4 -1 0.66
 -14 9 3 0.1 0.62
 14 -9 -1 -0.9 0.65
 14 -9 0 -1.51 0.69
 14 -9 1 -1.97 0.74
 -14 8 8 -0.13 0.83
 -14 8 7 -0.58 0.79
 -14 8 6 2.64 0.78
 -14 8 5 0.51 0.74
 -14 8 4 0.25 0.7
 14 -8 -4 -0.16 0.63
 -14 8 3 -0.64 0.68
 14 -8 -3 -0.26 0.65
 -14 8 2 2.27 0.65
 14 -8 -2 0.45 0.67
 14 -8 -1 0.39 0.69
 14 -8 0 1.22 0.7
 -14 7 8 2.79 0.87
 -14 7 7 0.36 0.83
 14 -7 -7 1.17 0.66
 -14 7 6 0.71 0.82
 14 -7 -6 0.65 0.68
 -14 7 5 1.54 0.79
 14 -7 -5 1.42 0.66
 14 -7 -4 0.25 0.65
 -14 7 4 0.08 0.78
 14 -7 -3 1.46 0.66
 -14 7 3 2.1 0.75
 14 -7 -2 -0.5 0.68
 -14 7 2 -0.91 0.74
 14 -7 -1 -0.19 0.7
 -14 7 1 -0.36 0.72
 14 -7 0 0.14 0.73
 -14 6 9 -0.41 0.91
 14 -6 -9 -1.19 0.7
 -14 6 8 0.58 0.9
 14 -6 -8 0.56 0.67
 -14 6 7 0.62 0.88
 14 -6 -7 0.78 0.7
 -14 6 6 0.17 0.87
 14 -6 -6 0.29 0.68
 -14 6 5 0.9 0.87
 14 -6 -5 0.94 0.67
 14 -6 -4 0.36 0.67
 -14 6 4 -0.26 0.85
 14 -6 -3 1.07 0.69
 -14 6 3 0.15 0.82
 14 -6 -2 -0.28 0.7
 14 -6 -1 0.93 0.71
 14 -5 -10 0.01 0.71
 -14 5 9 0.27 0.96
 14 -5 -9 1.27 0.72
 -14 5 8 1.07 0.96
 14 -5 -8 -0.75 0.71
 -14 5 7 -0.27 0.95
 14 -5 -7 0.2 0.71
 -14 5 6 0.41 0.94
 14 -5 -6 0.96 0.69
 14 -5 -5 0.14 0.68
 -14 5 5 -0.39 0.92
 14 -5 -4 -0.73 0.69
 14 -5 -3 0.13 0.69
 14 -5 -2 -1.32 0.72
 14 -5 -1 -1.41 0.73
 14 -4 -12 -0.33 0.75
 14 -4 -11 0.34 0.71
 14 -4 -10 1.53 0.76
 -14 4 9 0.13 1.01
 14 -4 -9 0.93 0.71
 -14 4 8 0.12 1.01
 14 -4 -8 -1.47 0.75
 -14 4 7 0.15 1
 14 -4 -7 -0.75 0.71
 14 -4 -6 1.17 0.69
 14 -4 -5 0.44 0.7
 14 -4 -4 -0.43 0.7
 14 -4 -3 -0.04 0.7
 14 -4 -2 1.23 0.74
 14 -3 -12 -0.13 0.74
 14 -3 -11 -0.33 0.75
 -14 3 10 -0.83 1.08
 14 -3 -10 1.69 0.77
 -14 3 9 1.39 1.07
 14 -3 -9 1.05 0.73
 14 -3 -8 0.15 0.75
 14 -3 -7 1.33 0.73
 14 -3 -7 1.31 0.73
 14 -3 -6 1.42 0.71
 14 -3 -6 0.39 0.71
 14 -3 -5 -1.04 0.72
 14 -3 -5 -0.64 0.69
 14 -3 -4 0.18 0.71
 14 -3 -4 0.23 0.7
 14 -3 -3 -0.63 0.72
 14 -2 -11 0.99 0.79
 -14 2 10 1.48 1.1
 14 -2 -10 -0.2 0.75
 14 -2 -9 0.8 0.79
 14 -2 -8 -0.5 0.72
 14 -2 -8 0.4 0.75
 14 -2 -7 0.79 0.71
 14 -2 -7 1.71 0.75
 14 -2 -6 0.55 0.71
 14 -2 -6 0.22 0.7
 14 -2 -5 -0.73 0.73
 14 -2 -5 1.04 0.69
 14 -2 -4 -0.05 0.74
 14 -2 -4 0.67 0.69
 14 -2 -3 -2.14 0.76
 14 -1 -10 0.71 0.78
 14 -1 -9 0.07 0.79
 14 -1 -8 3.77 0.74
 14 -1 -8 3.18 0.79
 14 -1 -7 2.64 0.72
 14 -1 -7 1.21 0.75
 14 -1 -6 -0.53 0.74
 14 -1 -5 1.44 0.74
 14 -1 -5 -0.35 0.69
 14 -1 -4 -0.33 0.7
 14 0 -9 -1.13 0.82
 14 0 -8 0.72 0.71
 14 0 -8 -0.79 0.77
 14 0 -7 0.77 0.68
 14 0 -7 -1.27 0.75
 14 0 -6 0.34 0.68
 14 0 -5 -0.22 0.69
 14 0 -4 -0.3 0.69
 14 1 -8 -1.55 0.7
 14 1 -7 0.65 0.68
 14 1 -6 -0.21 0.68
 14 1 -5 1.48 0.69
 14 1 -4 -0.5 0.69
 14 2 -8 0.06 0.69
 14 2 -7 -1.68 0.69
 14 2 -6 1.3 0.69
 14 2 -5 -0.16 0.69
 14 3 -8 -1.3 0.68
 14 3 -7 1.92 0.68
 14 3 -6 1.43 0.68
 14 3 -5 -1.92 0.7
 14 4 -7 -0.85 0.66
 14 4 -6 0.21 0.64
 14 5 -7 -1.14 0.64
 14 5 -6 -0.87 0.62
 -15 8 7 -0.57 0.8
 -15 8 6 2.82 0.82
 -15 8 5 0.72 0.76
 -15 7 7 1.1 0.86
 -15 7 6 2.55 0.85
 15 -7 -5 -0.2 0.7
 -15 7 5 2.4 0.83
 -15 7 4 2.2 0.8
 15 -7 -4 0.89 0.7
 -15 7 3 2.17 0.78
 15 -7 -3 0.8 0.71
 -15 6 8 0.88 0.94
 15 -6 -7 -0.24 0.74
 -15 6 7 1.05 0.94
 15 -6 -6 -1.01 0.72
 -15 6 6 -0.22 0.89
 15 -6 -5 -1.69 0.72
 -15 6 5 -0.82 0.89
 -15 6 4 0.85 0.88
 15 -6 -4 0.79 0.72
 -15 6 3 -0.28 0.86
 15 -5 -9 1.74 0.75
 15 -5 -8 3.32 0.77
 -15 5 8 0.94 1.01
 15 -5 -7 0.78 0.76
 -15 5 7 1.04 0.98
 15 -5 -6 -0.87 0.74
 -15 5 6 1.29 0.97
 15 -5 -5 -0.78 0.73
 15 -4 -9 -0.47 0.77
 15 -4 -8 0.78 0.78
 -15 4 8 2.15 1.09
 15 -4 -7 0.16 0.76
 -15 4 7 0.43 1.04
 15 -4 -6 -0.98 0.74
 -16 6 6 1.11 0.93
 -16 5 5 -0.12 0.97

_iucr_refine_instructions_details
;
TITL origi72_auto_a.res in P-1
    origi72_auto.res
    created by SHELXL-2018/3 at 10:31:29 on 08-Jun-2021
REM Old TITL OriGi72_auto in P-1
REM SHELXT solution in P-1
REM R1 0.210, Rweak 0.002, Alpha 0.097, Orientation as input
REM Formula found by SHELXT: C36 O3
CELL 0.71073 11.2832 12.4309 13.084 109.323 110.863 100.65
ZERR 1 0.0011 0.001 0.0009 0.007 0.008 0.007
LATT 1
SFAC C H O
UNIT 72 84 6

L.S. 10
PLAN  7
SIZE 0.03 0.07 0.16
TEMP -123
CONF
BOND $H
list 4
MORE -1
fmap 2 53
acta
OMIT 0 52
OMIT -1 13 0
REM <olex2.extras>
REM <HklSrc "%.\\OriGi72_auto.hkl">
REM </olex2.extras>

WGHT    0.135700
FVAR       0.22590
O1    3   -0.027624    0.239816    0.246301    11.00000    0.05548    0.03837 =
         0.02322    0.01193    0.01618    0.01369
O2    3    0.222790    0.459056    0.708249    11.00000    0.04758    0.03293 =
         0.02761    0.00919    0.01627    0.01231
O3    3    0.246376    0.222103    0.963504    11.00000    0.05069    0.03682 =
         0.02667    0.01450    0.01885    0.01637
C1    1   -0.098463    0.194387    0.123254    11.00000    0.04086    0.04837 =
         0.01971    0.01299    0.01434    0.01462
C2    1   -0.103296    0.284277    0.086651    11.00000    0.04200    0.04145 =
         0.02664    0.01842    0.01729    0.01477
C3    1   -0.029940    0.393515    0.194996    11.00000    0.04927    0.03631 =
         0.03273    0.01575    0.02069    0.01607
AFIX  43
H3    2   -0.014313    0.473585    0.200878    11.00000   -1.20000
AFIX   0
C4    1    0.014200    0.362474    0.289491    11.00000    0.04188    0.03547 =
         0.02745    0.01097    0.01882    0.01121
C5    1    0.092295    0.428555    0.415494    11.00000    0.04768    0.03576 =
         0.03546    0.01728    0.02339    0.01498
C6    1    0.159704    0.479190    0.523377    11.00000    0.04197    0.03057 =
         0.02781    0.01130    0.01677    0.01528
C7    1    0.238146    0.531903    0.651757    11.00000    0.04687    0.03638 =
         0.03209    0.01670    0.02251    0.02111
C8    1    0.332563    0.643686    0.731808    11.00000    0.04235    0.02921 =
         0.02794    0.00882    0.01855    0.01545
C9    1    0.379967    0.639578    0.846772    11.00000    0.04955    0.03209 =
         0.02917    0.00968    0.01727    0.01316
AFIX  43
H9    2    0.447429    0.703269    0.921963    11.00000   -1.20000
AFIX   0
C10   1    0.310210    0.526783    0.828701    11.00000    0.04481    0.02835 =
         0.02653    0.01015    0.01900    0.01533
C11   1    0.310073    0.471688    0.905605    11.00000    0.04069    0.02871 =
         0.02337    0.00748    0.01312    0.01192
C12   1    0.301617    0.416561    0.965233    11.00000    0.03553    0.03752 =
         0.02416    0.01314    0.01121    0.01409
C13   1    0.284024    0.344294    1.027011    11.00000    0.03646    0.03737 =
         0.02801    0.00915    0.01053    0.01263
C14   1    0.291879    0.373638    1.139580    11.00000    0.05419    0.03830 =
         0.02616    0.01315    0.01702    0.02089
C15   1    0.256933    0.261182    1.146436    11.00000    0.06288    0.04513 =
         0.02764    0.01929    0.02250    0.02145
AFIX  43
H15   2    0.252565    0.250237    1.213674    11.00000   -1.20000
AFIX   0
C16   1    0.230794    0.171752    1.038120    11.00000    0.04444    0.03356 =
         0.02689    0.01598    0.01304    0.01536
C17   1    0.188491    0.044478    0.989277    11.00000    0.04829    0.04714 =
         0.02221    0.01873    0.01496    0.02034
C18   1    0.150377   -0.065793    0.941529    11.00000    0.05096    0.03443 =
         0.03005    0.01773    0.02251    0.01722
C19   1   -0.168546    0.270639   -0.040207    11.00000    0.05023    0.04820 =
         0.03021    0.01917    0.01752    0.02237
AFIX  23
H19A  2   -0.208576    0.335001   -0.041043    11.00000   -1.20000
H19B  2   -0.242844    0.191357   -0.091005    11.00000   -1.20000
AFIX   0
C20   1   -0.070620    0.278160   -0.095960    11.00000    0.04213    0.05290 =
         0.02802    0.01497    0.01495    0.01537
AFIX  23
H20A  2   -0.000118    0.359742   -0.048869    11.00000   -1.20000
H20B  2   -0.025477    0.217864   -0.089668    11.00000   -1.20000
AFIX   0
C21   1   -0.139784    0.255008   -0.228035    11.00000    0.05402    0.04359 =
         0.03102    0.01923    0.01701    0.02243
AFIX  23
H21A  2   -0.221878    0.181831   -0.271375    11.00000   -1.20000
H21B  2   -0.168855    0.324478   -0.232313    11.00000   -1.20000
AFIX   0
C22   1   -0.052103    0.237108   -0.292820    11.00000    0.04789    0.04643 =
         0.02677    0.01717    0.01507    0.01241
AFIX  23
H22A  2    0.029117    0.310950   -0.250400    11.00000   -1.20000
H22B  2   -0.021527    0.168698   -0.287077    11.00000   -1.20000
AFIX   0
C23   1   -0.121413    0.211715   -0.424610    11.00000    0.07382    0.07593 =
         0.03151    0.02267    0.02118    0.02476
AFIX  23
H23A  2   -0.209212    0.145310   -0.464300    11.00000   -1.20000
H23B  2   -0.140373    0.284930   -0.429649    11.00000   -1.20000
AFIX   0
C24   1   -0.043113    0.177163   -0.493662    11.00000    0.06934    0.05888 =
         0.03374    0.01306    0.02387    0.00543
AFIX 137
H24A  2   -0.093982    0.164551   -0.577438    11.00000   -1.50000
H24B  2   -0.028125    0.102050   -0.493419    11.00000   -1.50000
H24C  2    0.044115    0.242231   -0.455412    11.00000   -1.50000
AFIX   0
C25   1    0.379669    0.746967    0.705158    11.00000    0.06094    0.03697 =
         0.03251    0.01463    0.01980    0.01634
AFIX  23
H25A  2    0.312010    0.733205    0.624715    11.00000   -1.20000
H25B  2    0.465203    0.747220    0.700120    11.00000   -1.20000
AFIX   0
C26   1    0.402278    0.869552    0.796785    11.00000    0.06064    0.03068 =
         0.03661    0.01434    0.02918    0.01713
AFIX  23
H26A  2    0.480923    0.889835    0.873891    11.00000   -1.20000
H26B  2    0.322308    0.865557    0.812418    11.00000   -1.20000
AFIX   0
C27   1    0.427039    0.970460    0.757768    11.00000    0.06463    0.04195 =
         0.03672    0.01911    0.02685    0.02001
AFIX  23
H27A  2    0.505960    0.973424    0.740634    11.00000   -1.20000
H27B  2    0.347649    0.950916    0.681471    11.00000   -1.20000
AFIX   0
C28   1    0.452235    1.093786    0.850566    11.00000    0.06083    0.03728 =
         0.03325    0.01463    0.02195    0.01566
AFIX  23
H28A  2    0.541256    1.120334    0.920672    11.00000   -1.20000
H28B  2    0.382783    1.086893    0.879910    11.00000   -1.20000
AFIX   0
C29   1    0.450011    1.190965    0.803511    11.00000    0.06703    0.04366 =
         0.03743    0.01714    0.02354    0.01816
AFIX  23
H29A  2    0.482032    1.271047    0.872815    11.00000   -1.20000
H29B  2    0.513964    1.193137    0.767849    11.00000   -1.20000
AFIX   0
C30   1    0.312236    1.171013    0.709388    11.00000    0.08068    0.05006 =
         0.04058    0.02556    0.03138    0.03167
AFIX 137
H30A  2    0.285028    1.097481    0.635780    11.00000   -1.50000
H30B  2    0.315958    1.240923    0.690066    11.00000   -1.50000
H30C  2    0.246430    1.161703    0.741317    11.00000   -1.50000
AFIX   0
C31   1    0.325695    0.497649    1.235224    11.00000    0.07038    0.04830 =
         0.03759    0.01651    0.02715    0.02788
AFIX  23
H31A  2    0.261728    0.493429    1.270712    11.00000   -1.20000
H31B  2    0.312681    0.553511    1.196385    11.00000   -1.20000
AFIX   0
C32   1    0.468715    0.550018    1.336661    11.00000    0.06238    0.04843 =
         0.04381    0.01885    0.02538    0.03047
AFIX  23
H32A  2    0.532800    0.553136    1.301201    11.00000   -1.20000
H32B  2    0.481373    0.495034    1.376609    11.00000   -1.20000
AFIX   0
C33   1    0.502504    0.676377    1.431813    11.00000    0.06638    0.05549 =
         0.03786    0.01585    0.03009    0.02303
AFIX  23
H33A  2    0.479026    0.728564    1.390311    11.00000   -1.20000
H33B  2    0.445216    0.671162    1.473574    11.00000   -1.20000
AFIX   0
C34   1    0.646889    0.735914    1.524981    11.00000    0.08838    0.04582 =
         0.03721    0.02239    0.03681    0.03043
AFIX  23
H34A  2    0.704516    0.732758    1.482776    11.00000   -1.20000
H34B  2    0.667437    0.688393    1.572491    11.00000   -1.20000
AFIX   0
C35   1    0.684651    0.866328    1.611871    11.00000    0.08476    0.04482 =
         0.05195    0.01591    0.03772    0.02639
AFIX  23
H35A  2    0.655197    0.912206    1.564335    11.00000   -1.20000
H35B  2    0.634615    0.868691    1.660779    11.00000   -1.20000
AFIX   0
C36   1    0.833781    0.929254    1.696896    11.00000    0.08995    0.05204 =
         0.06920    0.02345    0.03457    0.01855
AFIX 137
H36A  2    0.863728    0.885880    1.746042    11.00000   -1.50000
H36B  2    0.850014    1.012935    1.750186    11.00000   -1.50000
H36C  2    0.884281    0.929742    1.649581    11.00000   -1.50000
AFIX   0
HKLF 4


REM  origi72_auto_a.res in P-1
REM wR2 = 0.2320, GooF = S = 1.042, Restrained GooF = 1.042 for all data
REM R1 = 0.0770 for 3474 Fo > 4sig(Fo) and 0.1335 for all 5892 data
REM 355 parameters refined using 0 restraints

END  
     
WGHT      0.1348      0.0000 

REM Highest difference peak  0.562,  deepest hole -0.254,  1-sigma level  0.062
Q1    1   0.2736  0.3225  0.9400  11.00000  0.05    0.56
Q2    1   0.1754  0.4402  0.5949  11.00000  0.05    0.53
Q3    1   0.0920 -0.1229  0.8470  11.00000  0.05    0.53
Q4    1   0.3815  0.5400  1.3565  11.00000  0.05    0.52
Q5    1   0.5572  0.9645  1.5392  11.00000  0.05    0.38
Q6    1   0.4932  0.9845  0.8457  11.00000  0.05    0.37
Q7    1   0.5847  0.8653  1.5558  11.00000  0.05    0.37

  REM The information below was added by Olex2.
  REM
  REM R1 = 0.0770 for 3474 Fo > 4sig(Fo) and 0.1335 for all 15030 data
  REM n/a parameters refined using n/a restraints
  REM Highest difference peak 0.56, deepest hole -0.25
  REM Mean Shift 0, Max Shift 0.000.

  REM +++ Tabular Listing of Refinement Information +++
  REM R1_all = 0.1335
  REM R1_gt = 0.0770
  REM wR_ref = 0.2320
  REM GOOF = 1.042
  REM Shift_max = 0.000
  REM Shift_mean = 0
  REM Reflections_all = 15030
  REM Reflections_gt = 3474
  REM Parameters = n/a
  REM Hole = -0.25
  REM Peak = 0.56
  REM Flack = n/a

  
;
_olex2_submission_special_instructions  'No special instructions were received'
_oxdiff_exptl_absorpt_empirical_details
;
Empirical correction (ABSPACK) includes:
- Absorption correction using spherical harmonics
- Frame scaling
;
_oxdiff_exptl_absorpt_empirical_full_max  1.819
_oxdiff_exptl_absorpt_empirical_full_min  0.726
