# Supplementary material for: Alternating behavior in furan-acetylene macrocycles reveals the size-dependency of Hückel’s rule in neutral molecules
Source: Commun Chem. 2023 May 27;6:100. doi: 10.1038/s42004-023-00902-9 (PMC10224948; doi:10.1038/s42004-023-00902-9)
Supplement: Supplementary file 5 — Supplementary Data 3 [file 42004_2023_902_MOESM5_ESM.cif]

data_origi69
_audit_creation_date               2021-05-03
_audit_creation_method
;
Olex2 1.3
(compiled 2019.09.11 svn.r3662 for OlexSys, GUI svn.r5938)
;
_shelx_SHELXL_version_number       '2018/3'
_audit_contact_author_address      ?
_audit_contact_author_email        ?
_audit_contact_author_name         ''
_audit_contact_author_phone        ?
_publ_contact_author_id_orcid      ?
_publ_section_references
;
Dolomanov, O.V., Bourhis, L.J., Gildea, R.J, Howard, J.A.K. & Puschmann, H.
 (2009), J. Appl. Cryst. 42, 339-341.

Sheldrick, G.M. (2015). Acta Cryst. A71, 3-8.

Sheldrick, G.M. (2015). Acta Cryst. C71, 3-8.
;
_chemical_name_common              ?
_chemical_name_systematic          ?
_chemical_formula_moiety           'C83.75 H88 O7, 0.25(C)'
_chemical_formula_sum              'C84 H88 O7'
_chemical_formula_weight           1209.54
_chemical_melting_point            ?
_chemical_oxdiff_formula           'C84 H98 O7'
_chemical_oxdiff_usercomment       Cy-Acet-7Furan
loop_
  _atom_type_symbol
  _atom_type_description
  _atom_type_scat_dispersion_real
  _atom_type_scat_dispersion_imag
  _atom_type_scat_source
 'C' 'C' 0.0033 0.0016 'International Tables Vol C Tables 4.2.6.8 and 6.1.1.4'
 'H' 'H' 0.0000 0.0000 'International Tables Vol C Tables 4.2.6.8 and 6.1.1.4'
 'O' 'O' 0.0106 0.0060 'International Tables Vol C Tables 4.2.6.8 and 6.1.1.4'

_shelx_space_group_comment
;
The symmetry employed for this shelxl refinement is uniquely defined
by the following loop, which should always be used as a source of
symmetry information in preference to the above space-group names.
They are only intended as comments.
;
_space_group_crystal_system        'monoclinic'
_space_group_IT_number             15
_space_group_name_H-M_alt          'C 1 2/c 1'
_space_group_name_Hall             '-C 2yc'
loop_
  _space_group_symop_operation_xyz
 'x, y, z'
 '-x, y, -z+1/2'
 'x+1/2, y+1/2, z'
 '-x+1/2, y+1/2, -z+1/2'
 '-x, -y, -z'
 'x, -y, z-1/2'
 '-x+1/2, -y+1/2, -z'
 'x+1/2, -y+1/2, z-1/2'

_cell_length_a                     25.814(3)
_cell_length_b                     23.0474(15)
_cell_length_c                     27.536(3)
_cell_angle_alpha                  90
_cell_angle_beta                   115.427(13)
_cell_angle_gamma                  90
_cell_volume                       14796(3)
_cell_formula_units_Z              8
_cell_measurement_reflns_used      4509
_cell_measurement_temperature      149.98(10)
_cell_measurement_theta_max        23.7370
_cell_measurement_theta_min        2.3570
_shelx_estimated_absorpt_T_max     0.997
_shelx_estimated_absorpt_T_min     0.981
_exptl_absorpt_coefficient_mu      0.068
_exptl_absorpt_correction_T_max    1.000
_exptl_absorpt_correction_T_min    0.704
_exptl_absorpt_correction_type     gaussian
_exptl_absorpt_process_details
;
CrysAlisPro 1.171.41.105a (Rigaku Oxford Diffraction, 2021)
Numerical absorption correction based on gaussian integration over
a multifaceted crystal model
Empirical absorption correction using spherical harmonics,
implemented in SCALE3 ABSPACK scaling algorithm.
;
_exptl_absorpt_special_details     ?
_exptl_crystal_colour              orange
_exptl_crystal_colour_primary      orange
_exptl_crystal_density_diffrn      1.086
_exptl_crystal_density_meas        ?
_exptl_crystal_density_method      ?
_exptl_crystal_description         plate
_exptl_crystal_F_000               5184
loop_
  _exptl_crystal_face_index_h
  _exptl_crystal_face_index_k
  _exptl_crystal_face_index_l
  _exptl_crystal_face_perp_dist
 0 1 0 0.1290
 -5 -32 2 0.1271
 36 1 -9 0.1017
 -35 3 9 0.1206
 0 0 -35 0.0437
 1 1 35 0.0010

_exptl_crystal_size_max            0.28
_exptl_crystal_size_mid            0.25
_exptl_crystal_size_min            0.05
loop_
  _exptl_oxdiff_crystal_face_indexfrac_h
  _exptl_oxdiff_crystal_face_indexfrac_k
  _exptl_oxdiff_crystal_face_indexfrac_l
  _exptl_oxdiff_crystal_face_x
  _exptl_oxdiff_crystal_face_y
  _exptl_oxdiff_crystal_face_z
 0.0015 0.9996 -0.0014 0.0149 -0.0225 -0.0148
 -5.0887 -32.1654 1.7952 -0.4541 0.6600 0.5985
 35.5116 1.0290 -8.7068 -0.2574 0.3754 -0.8904
 -35.3938 2.5614 8.6166 0.3116 -0.4541 0.8347
 0.2856 -0.4432 -35.2279 0.8643 0.4695 0.1803
 0.5151 0.8433 34.8521 -0.8601 -0.4672 -0.2050

_exptl_transmission_factor_max     ?
_exptl_transmission_factor_min     ?
_diffrn_reflns_av_R_equivalents    0.0619
_diffrn_reflns_av_unetI/netI       0.0976
_diffrn_reflns_Laue_measured_fraction_full  0.978
_diffrn_reflns_Laue_measured_fraction_max  0.744
_diffrn_reflns_limit_h_max         32
_diffrn_reflns_limit_h_min         -35
_diffrn_reflns_limit_k_max         28
_diffrn_reflns_limit_k_min         -32
_diffrn_reflns_limit_l_max         35
_diffrn_reflns_limit_l_min         -34
_diffrn_reflns_number              42716
_diffrn_reflns_point_group_measured_fraction_full  0.978
_diffrn_reflns_point_group_measured_fraction_max  0.744
_diffrn_reflns_theta_full          25.242
_diffrn_reflns_theta_max           31.042
_diffrn_reflns_theta_min           2.370
_diffrn_ambient_environment        N~2~
_diffrn_ambient_temperature        149.98(10)
_diffrn_detector                   'Hybrid Pixel Array Detector'
_diffrn_detector_area_resol_mean   10.0000
_diffrn_detector_type              HyPix
_diffrn_measured_fraction_theta_full  0.978
_diffrn_measured_fraction_theta_max  0.744
_diffrn_measurement_details
;
List of Runs (angles in degrees, time in seconds):

  # Type    Start    End  Width  t~exp~   \w     \q     \k     \f   Frames
--------------------------------------------------------------------------
  1  \w    -27.00   0.00   1.00 2150.00    --   -5.96  83.00   3.00   27
  2  \w    -33.00  -8.00   1.00 2150.00    --   -5.96 -83.00-116.00   25
  3  \w    -19.00  38.00   1.00 2150.00    --    4.87 -99.00 -30.00   57
  4  \w    -23.00  38.00   1.00 2150.00    --    4.87 -99.00-180.00   61
;
_diffrn_measurement_device         'four-circle diffractometer'
_diffrn_measurement_device_type   
 'XtaLAB Synergy, Single source at offset/far, HyPix'
_diffrn_measurement_method         '\w scans'
_diffrn_orient_matrix_type        
 'CrysAlisPro convention (1999,Acta A55,543-557)'
_diffrn_orient_matrix_UB_11        -0.0137708000
_diffrn_orient_matrix_UB_12        0.0149087000
_diffrn_orient_matrix_UB_13        -0.0248351000
_diffrn_orient_matrix_UB_21        0.0080411000
_diffrn_orient_matrix_UB_22        -0.0225150000
_diffrn_orient_matrix_UB_23        -0.0129785000
_diffrn_orient_matrix_UB_31        -0.0259051000
_diffrn_orient_matrix_UB_32        -0.0147969000
_diffrn_orient_matrix_UB_33        -0.0051408000
_diffrn_radiation_monochromator    mirror
_diffrn_radiation_probe            x-ray
_diffrn_radiation_type             'Mo K\a'
_diffrn_radiation_wavelength       0.71073
_diffrn_source                     'micro-focus sealed X-ray tube'
_diffrn_source_type                'PhotonJet (Mo) X-ray Source'
_reflns_Friedel_coverage           0.000
_reflns_Friedel_fraction_full      .
_reflns_Friedel_fraction_max       .
_reflns_number_gt                  5354
_reflns_number_total               17622
_reflns_odcompleteness_completeness  96.91
_reflns_odcompleteness_iscentric   1
_reflns_odcompleteness_theta       26.32
_reflns_special_details
;
 Reflections were merged by SHELXL according to the crystal
 class for the calculation of statistics and refinement.
 
 _reflns_Friedel_fraction is defined as the number of unique
 Friedel pairs measured divided by the number that would be
 possible theoretically, ignoring centric projections and
 systematic absences.
;
_reflns_threshold_expression       'I > 2\s(I)'
_computing_cell_refinement         'CrysAlisPro 1.171.41.105a (Rigaku OD, 2021)'
_computing_data_collection         'CrysAlisPro 1.171.41.105a (Rigaku OD, 2021)'
_computing_data_reduction          'CrysAlisPro 1.171.41.105a (Rigaku OD, 2021)'
_computing_molecular_graphics      'Olex2 1.3 (Dolomanov et al., 2009)'
_computing_publication_material    'Olex2 1.3 (Dolomanov et al., 2009)'
_computing_structure_refinement    'ShelXL 2018/3 (Sheldrick, 2015)'
_computing_structure_solution      'SHELXT 2014/4 (Sheldrick, 2014)'
_refine_diff_density_max           0.394
_refine_diff_density_min           -0.269
_refine_diff_density_rms           0.056
_refine_ls_extinction_coef         .
_refine_ls_extinction_method       none
_refine_ls_goodness_of_fit_ref     1.118
_refine_ls_hydrogen_treatment      constr
_refine_ls_matrix_type             full
_refine_ls_number_parameters       827
_refine_ls_number_reflns           17622
_refine_ls_number_restraints       0
_refine_ls_R_factor_all            0.2882
_refine_ls_R_factor_gt             0.1254
_refine_ls_restrained_S_all        1.118
_refine_ls_shift/su_max            0.000
_refine_ls_shift/su_mean           0.000
_refine_ls_structure_factor_coef   Fsqd
_refine_ls_weighting_details      
 'w=1/[\s^2^(Fo^2^)+(0.2000P)^2^] where P=(Fo^2^+2Fc^2^)/3'
_refine_ls_weighting_scheme        calc
_refine_ls_wR_factor_gt            0.3549
_refine_ls_wR_factor_ref           0.4403
_refine_special_details            ?
_olex2_refinement_description
;
1. Fixed Uiso
 At 1.2 times of:
  All C(H) groups, All C(H,H) groups
 At 1.5 times of:
  All C(H,H,H) groups
2. Others
 Fixed Sof: H81A(0.5) H81B(0.5) C82A(0.5) C82B(0.5) C83A(0.5) C83B(0.5)
 C84A(0.5) C84B(0.25) C84C(0.25)
3.a Secondary CH2 refined with riding coordinates:
 C43(H43A,H43B), C44(H44A,H44B), C45(H45A,H45B), C46(H46A,H46B), C47(H47A,
 H47B), C50(H50A,H50B), C51(H51A,H51B), C52(H52A,H52B), C53(H53A,H53B),
 C55(H55A,H55B), C56(H56A,H56B), C57(H57A,H57B), C58(H58A,H58B), C59(H59A,H59B),
  C61(H61A,H61B), C62(H62A,H62B), C63(H63A,H63B), C64(H64A,H64B), C65(H65A,
 H65B), C67(H67A,H67B), C68(H68A,H68B), C69(H69A,H69B), C70(H70A,H70B),
 C71(H71A,H71B), C73(H73A,H73B), C74(H74A,H74B), C75(H75A,H75B), C76(H76A,H76B),
  C77(H77A,H77B), C79(H79A,H79B), C80(H80A,H80B), C81(H81A,H81B)
3.b Aromatic/amide H refined with riding coordinates:
 C2(H2), C8(H8), C14(H14), C20(H20), C26(H26), C32(H32), C38(H38)
3.c Idealised Me refined as rotating group:
 C48(H48A,H48B,H48C), C54(H54A,H54B,H54C), C60(H60A,H60B,H60C), C66(H66A,H66B,
 H66C), C72(H72A,H72B,H72C), C78(H78A,H78B,H78C)
;
_atom_sites_solution_hydrogens     geom
_atom_sites_solution_primary       dual
_atom_sites_solution_secondary     ?
loop_
  _atom_site_label
  _atom_site_type_symbol
  _atom_site_fract_x
  _atom_site_fract_y
  _atom_site_fract_z
  _atom_site_U_iso_or_equiv
  _atom_site_adp_type
  _atom_site_occupancy
  _atom_site_site_symmetry_order
  _atom_site_calc_flag
  _atom_site_refinement_flags_posn
  _atom_site_refinement_flags_adp
  _atom_site_refinement_flags_occupancy
  _atom_site_disorder_assembly
  _atom_site_disorder_group
 O1 O 0.76977(17) 0.23575(16) 0.62166(18) 0.1221(13) Uani 1 1 d . . . . .
 O2 O 0.84142(14) 0.38714(16) 0.52359(14) 0.1069(11) Uani 1 1 d . . . . .
 O3 O 0.83553(13) 0.61658(15) 0.53242(13) 0.0952(9) Uani 1 1 d . . . . .
 O4 O 0.73090(14) 0.74700(15) 0.61974(13) 0.0981(9) Uani 1 1 d . . . . .
 O5 O 0.62022(13) 0.68329(16) 0.73458(13) 0.0994(10) Uani 1 1 d . . . . .
 O6 O 0.58989(15) 0.47367(19) 0.79051(16) 0.1183(12) Uani 1 1 d . . . . .
 O7 O 0.66151(19) 0.27497(19) 0.7441(2) 0.1386(16) Uani 1 1 d . . . . .
 C1 C 0.7571(3) 0.1902(3) 0.6452(3) 0.1143(19) Uani 1 1 d . . . . .
 C2 C 0.7726(2) 0.1394(3) 0.6281(3) 0.1187(19) Uani 1 1 d . . . . .
 H2 H 0.768759 0.101045 0.638817 0.142 Uiso 1 1 calc R U . . .
 C3 C 0.7955(3) 0.1555(2) 0.5913(3) 0.1148(19) Uani 1 1 d . . . . .
 C4 C 0.7920(2) 0.2147(3) 0.5894(2) 0.1088(17) Uani 1 1 d . . . . .
 C5 C 0.8095(2) 0.2550(2) 0.5606(2) 0.117(2) Uani 1 1 d . . . . .
 C6 C 0.8246(2) 0.2906(3) 0.5382(2) 0.1112(18) Uani 1 1 d . . . . .
 C7 C 0.8426(2) 0.3315(2) 0.5114(3) 0.1060(17) Uani 1 1 d . . . . .
 C8 C 0.8624(3) 0.3264(3) 0.4732(3) 0.129(2) Uani 1 1 d . . . . .
 H8 H 0.868333 0.291279 0.458326 0.155 Uiso 1 1 calc R U . . .
 C9 C 0.8729(3) 0.3846(3) 0.4595(3) 0.1252(19) Uani 1 1 d . . . . .
 C10 C 0.8603(2) 0.4195(2) 0.4927(3) 0.1062(16) Uani 1 1 d . . . . .
 C11 C 0.8628(2) 0.4808(3) 0.4999(2) 0.1037(15) Uani 1 1 d . . . . .
 C12 C 0.8653(2) 0.5317(3) 0.5046(2) 0.0954(14) Uani 1 1 d . . . . .
 C13 C 0.8684(2) 0.5918(2) 0.5112(2) 0.0928(13) Uani 1 1 d . . . . .
 C14 C 0.8982(2) 0.6346(2) 0.4991(2) 0.1049(15) Uani 1 1 d . . . . .
 H14 H 0.924700 0.629180 0.484013 0.126 Uiso 1 1 calc R U . . .
 C15 C 0.8817(2) 0.6886(2) 0.5135(2) 0.1046(15) Uani 1 1 d . . . . .
 C16 C 0.8444(2) 0.6742(2) 0.53441(19) 0.0917(13) Uani 1 1 d . . . . .
 C17 C 0.8131(2) 0.7097(3) 0.5551(2) 0.1051(16) Uani 1 1 d . . . . .
 C18 C 0.7877(2) 0.7398(3) 0.5719(2) 0.1027(15) Uani 1 1 d . . . . .
 C19 C 0.7578(2) 0.7746(3) 0.5938(2) 0.0986(14) Uani 1 1 d . . . . .
 C20 C 0.7521(2) 0.8327(2) 0.5972(2) 0.1036(15) Uani 1 1 d . . . . .
 H20 H 0.767479 0.861450 0.582328 0.124 Uiso 1 1 calc R U . . .
 C21 C 0.7199(2) 0.8433(3) 0.6262(2) 0.1082(16) Uani 1 1 d . . . . .
 C22 C 0.7076(2) 0.7886(2) 0.6401(2) 0.0935(14) Uani 1 1 d . . . . .
 C23 C 0.6796(2) 0.7703(2) 0.6704(2) 0.1013(15) Uani 1 1 d . . . . .
 C24 C 0.6555(2) 0.7582(2) 0.6969(2) 0.0932(14) Uani 1 1 d . . . . .
 C25 C 0.62907(19) 0.7406(2) 0.7299(2) 0.0920(14) Uani 1 1 d . . . . .
 C26 C 0.6079(2) 0.7712(2) 0.7607(2) 0.0985(14) Uani 1 1 d . . . . .
 H26 H 0.608116 0.812171 0.764288 0.118 Uiso 1 1 calc R U . . .
 C27 C 0.58570(19) 0.7306(2) 0.7863(2) 0.0979(15) Uani 1 1 d . . . . .
 C28 C 0.59418(18) 0.6776(2) 0.76925(19) 0.0856(13) Uani 1 1 d . . . . .
 C29 C 0.58293(19) 0.6217(3) 0.7795(2) 0.0923(14) Uani 1 1 d . . . . .
 C30 C 0.57304(19) 0.5741(3) 0.7923(2) 0.1060(16) Uani 1 1 d . . . . .
 C31 C 0.5635(2) 0.5167(3) 0.8054(2) 0.0990(15) Uani 1 1 d . . . . .
 C32 C 0.5326(3) 0.4930(3) 0.8271(2) 0.1163(17) Uani 1 1 d . . . . .
 H32 H 0.509196 0.513363 0.840139 0.140 Uiso 1 1 calc R U . . .
 C33 C 0.5397(3) 0.4312(3) 0.8280(3) 0.126(2) Uani 1 1 d . . . . .
 C34 C 0.5737(3) 0.4222(3) 0.8059(3) 0.123(2) Uani 1 1 d . . . . .
 C35 C 0.5962(3) 0.3702(3) 0.7962(2) 0.130(2) Uani 1 1 d . . . . .
 C36 C 0.6138(3) 0.3250(3) 0.7868(2) 0.130(2) Uani 1 1 d . . . . .
 C37 C 0.6352(3) 0.2731(3) 0.7785(3) 0.125(2) Uani 1 1 d . . . . .
 C38 C 0.6388(3) 0.2200(4) 0.7970(3) 0.148(2) Uani 1 1 d . . . . .
 H38 H 0.624484 0.207353 0.821692 0.177 Uiso 1 1 calc R U . . .
 C39 C 0.6681(3) 0.1839(3) 0.7738(3) 0.143(2) Uani 1 1 d . . . . .
 C40 C 0.6802(3) 0.2199(3) 0.7422(3) 0.125(2) Uani 1 1 d . . . . .
 C41 C 0.7080(4) 0.2096(3) 0.7095(3) 0.130(3) Uani 1 1 d . . . . .
 C42 C 0.7304(3) 0.2011(3) 0.6798(3) 0.118(2) Uani 1 1 d . . . . .
 C43 C 0.8168(3) 0.1171(3) 0.5624(3) 0.142(2) Uani 1 1 d . . . . .
 H43A H 0.858742 0.123067 0.576816 0.170 Uiso 1 1 calc R U . . .
 H43B H 0.799878 0.129733 0.524369 0.170 Uiso 1 1 calc R U . . .
 C44 C 0.8065(2) 0.0528(2) 0.5630(2) 0.1156(18) Uani 1 1 d . . . . .
 H44A H 0.823344 0.040290 0.601042 0.139 Uiso 1 1 calc R U . . .
 H44B H 0.764506 0.046957 0.548652 0.139 Uiso 1 1 calc R U . . .
 C45 C 0.8276(3) 0.0131(3) 0.5340(3) 0.139(2) Uani 1 1 d . . . . .
 H45A H 0.869540 0.018552 0.547807 0.167 Uiso 1 1 calc R U . . .
 H45B H 0.810108 0.024363 0.495573 0.167 Uiso 1 1 calc R U . . .
 C46 C 0.8162(3) -0.0492(3) 0.5375(3) 0.139(2) Uani 1 1 d . . . . .
 H46A H 0.774260 -0.054369 0.523869 0.166 Uiso 1 1 calc R U . . .
 H46B H 0.833642 -0.060184 0.576008 0.166 Uiso 1 1 calc R U . . .
 C47 C 0.8372(4) -0.0914(4) 0.5083(5) 0.196(4) Uani 1 1 d . . . . .
 H47A H 0.878289 -0.083522 0.518392 0.236 Uiso 1 1 calc R U . . .
 H47B H 0.834287 -0.131144 0.520413 0.236 Uiso 1 1 calc R U . . .
 C48 C 0.8062(4) -0.0892(5) 0.4499(5) 0.200(4) Uani 1 1 d . . . . .
 H48A H 0.765455 -0.096865 0.439303 0.301 Uiso 1 1 calc R U . . .
 H48B H 0.821674 -0.118604 0.433984 0.301 Uiso 1 1 calc R U . . .
 H48C H 0.810692 -0.050661 0.437134 0.301 Uiso 1 1 calc R U . . .
 C49 C 0.8888(4) 0.4023(3) 0.4142(4) 0.170(3) Uani 1 1 d . . . . .
 C50 C 0.9289(5) 0.3675(6) 0.4095(4) 0.244(6) Uani 1 1 d . . . . .
 H50A H 0.913637 0.327456 0.404647 0.293 Uiso 1 1 calc R U . . .
 H50B H 0.963026 0.368409 0.444627 0.293 Uiso 1 1 calc R U . . .
 C51 C 0.9485(5) 0.3768(6) 0.3696(4) 0.233(5) Uani 1 1 d . . . . .
 H51A H 0.972709 0.412086 0.379959 0.279 Uiso 1 1 calc R U . . .
 H51B H 0.914458 0.386068 0.335843 0.279 Uiso 1 1 calc R U . . .
 C52 C 0.9799(5) 0.3331(7) 0.3574(4) 0.253(6) Uani 1 1 d . . . . .
 H52A H 1.008480 0.318028 0.392285 0.304 Uiso 1 1 calc R U . . .
 H52B H 0.952602 0.301032 0.340160 0.304 Uiso 1 1 calc R U . . .
 C53 C 1.0080(6) 0.3424(9) 0.3270(6) 0.323(10) Uani 1 1 d . . . . .
 H53A H 1.043518 0.365196 0.345889 0.387 Uiso 1 1 calc R U . . .
 H53B H 0.983533 0.360606 0.292051 0.387 Uiso 1 1 calc R U . . .
 C54 C 1.0206(7) 0.2742(9) 0.3212(6) 0.364(11) Uani 1 1 d . . . . .
 H54A H 1.036990 0.255953 0.356762 0.546 Uiso 1 1 calc R U . . .
 H54B H 1.047812 0.270853 0.305099 0.546 Uiso 1 1 calc R U . . .
 H54C H 0.984696 0.254645 0.298081 0.546 Uiso 1 1 calc R U . . .
 C55 C 0.9000(3) 0.7471(3) 0.5052(3) 0.146(2) Uani 1 1 d . . . . .
 H55A H 0.865018 0.771279 0.488902 0.175 Uiso 1 1 calc R U . . .
 H55B H 0.923605 0.763528 0.541284 0.175 Uiso 1 1 calc R U . . .
 C56 C 0.9312(2) 0.7552(2) 0.4739(2) 0.1079(16) Uani 1 1 d . . . . .
 H56A H 0.908073 0.737377 0.438350 0.129 Uiso 1 1 calc R U . . .
 H56B H 0.966642 0.731814 0.490998 0.129 Uiso 1 1 calc R U . . .
 C57 C 0.9484(3) 0.8130(3) 0.4637(3) 0.1201(18) Uani 1 1 d . . . . .
 H57A H 0.912881 0.836372 0.447279 0.144 Uiso 1 1 calc R U . . .
 H57B H 0.971837 0.830367 0.499317 0.144 Uiso 1 1 calc R U . . .
 C58 C 0.9774(5) 0.8223(3) 0.4335(3) 0.188(4) Uani 1 1 d . . . . .
 H58A H 0.954066 0.803334 0.398553 0.225 Uiso 1 1 calc R U . . .
 H58B H 1.012784 0.798810 0.450607 0.225 Uiso 1 1 calc R U . . .
 C59 C 0.9958(3) 0.8772(3) 0.4197(4) 0.158(3) Uani 1 1 d . . . . .
 H59A H 1.031488 0.869120 0.415726 0.190 Uiso 1 1 calc R U . . .
 H59B H 0.966422 0.888224 0.383620 0.190 Uiso 1 1 calc R U . . .
 C60 C 1.0064(4) 0.9265(4) 0.4523(4) 0.205(4) Uani 1 1 d . . . . .
 H60A H 0.970807 0.938675 0.453962 0.308 Uiso 1 1 calc R U . . .
 H60B H 1.020398 0.957988 0.437133 0.308 Uiso 1 1 calc R U . . .
 H60C H 1.035357 0.917437 0.488599 0.308 Uiso 1 1 calc R U . . .
 C61 C 0.7045(2) 0.9000(2) 0.6411(2) 0.1152(17) Uani 1 1 d . . . . .
 H61A H 0.676202 0.893614 0.656042 0.138 Uiso 1 1 calc R U . . .
 H61B H 0.685643 0.923752 0.608206 0.138 Uiso 1 1 calc R U . . .
 C62 C 0.7546(2) 0.9338(2) 0.6817(2) 0.1185(17) Uani 1 1 d . . . . .
 H62A H 0.772228 0.911173 0.715479 0.142 Uiso 1 1 calc R U . . .
 H62B H 0.783870 0.938645 0.667742 0.142 Uiso 1 1 calc R U . . .
 C63 C 0.7379(3) 0.9925(3) 0.6938(3) 0.139(2) Uani 1 1 d . . . . .
 H63A H 0.710272 0.987241 0.709710 0.167 Uiso 1 1 calc R U . . .
 H63B H 0.717914 1.013885 0.659623 0.167 Uiso 1 1 calc R U . . .
 C64 C 0.7872(3) 1.0289(3) 0.7316(3) 0.138(2) Uani 1 1 d . . . . .
 H64A H 0.815272 1.033227 0.716134 0.165 Uiso 1 1 calc R U . . .
 H64B H 0.772568 1.068098 0.733644 0.165 Uiso 1 1 calc R U . . .
 C65 C 0.8162(3) 1.0066(3) 0.7845(3) 0.142(2) Uani 1 1 d . . . . .
 H65A H 0.836775 0.970934 0.782994 0.170 Uiso 1 1 calc R U . . .
 H65B H 0.787141 0.995377 0.797264 0.170 Uiso 1 1 calc R U . . .
 C66 C 0.8586(3) 1.0469(3) 0.8255(3) 0.168(3) Uani 1 1 d . . . . .
 H66A H 0.890192 1.054936 0.815732 0.252 Uiso 1 1 calc R U . . .
 H66B H 0.873769 1.028552 0.861051 0.252 Uiso 1 1 calc R U . . .
 H66C H 0.839421 1.083278 0.826396 0.252 Uiso 1 1 calc R U . . .
 C67 C 0.55818(19) 0.7430(2) 0.82221(18) 0.0899(13) Uani 1 1 d . . . . .
 H67A H 0.581589 0.724797 0.857457 0.108 Uiso 1 1 calc R U . . .
 H67B H 0.520250 0.723715 0.807208 0.108 Uiso 1 1 calc R U . . .
 C68 C 0.5495(2) 0.8053(2) 0.83186(19) 0.0969(14) Uani 1 1 d . . . . .
 H68A H 0.587392 0.824601 0.848053 0.116 Uiso 1 1 calc R U . . .
 H68B H 0.526797 0.824055 0.796679 0.116 Uiso 1 1 calc R U . . .
 C69 C 0.51997(19) 0.8160(2) 0.8673(2) 0.0967(14) Uani 1 1 d . . . . .
 H69A H 0.482843 0.795138 0.851933 0.116 Uiso 1 1 calc R U . . .
 H69B H 0.543556 0.798664 0.902938 0.116 Uiso 1 1 calc R U . . .
 C70 C 0.5088(2) 0.8773(3) 0.8754(2) 0.1099(16) Uani 1 1 d . . . . .
 H70A H 0.485527 0.894772 0.839727 0.132 Uiso 1 1 calc R U . . .
 H70B H 0.545968 0.898102 0.891118 0.132 Uiso 1 1 calc R U . . .
 C71 C 0.4784(2) 0.8877(3) 0.9109(2) 0.1224(19) Uani 1 1 d . . . . .
 H71A H 0.441296 0.866779 0.895584 0.147 Uiso 1 1 calc R U . . .
 H71B H 0.501871 0.871098 0.946940 0.147 Uiso 1 1 calc R U . . .
 C72 C 0.4674(3) 0.9510(3) 0.9172(3) 0.154(3) Uani 1 1 d . . . . .
 H72A H 0.441659 0.966999 0.882052 0.231 Uiso 1 1 calc R U . . .
 H72B H 0.503769 0.972220 0.931411 0.231 Uiso 1 1 calc R U . . .
 H72C H 0.449514 0.954735 0.942030 0.231 Uiso 1 1 calc R U . . .
 C73 C 0.5147(4) 0.3867(4) 0.8490(4) 0.170(3) Uani 1 1 d . . . . .
 H73A H 0.503316 0.353702 0.823593 0.204 Uiso 1 1 calc R U . . .
 H73B H 0.545076 0.372592 0.883427 0.204 Uiso 1 1 calc R U . . .
 C74 C 0.4663(4) 0.4028(3) 0.8583(3) 0.141(2) Uani 1 1 d . . . . .
 H74A H 0.436735 0.418779 0.824299 0.169 Uiso 1 1 calc R U . . .
 H74B H 0.478307 0.434648 0.885016 0.169 Uiso 1 1 calc R U . . .
 C75 C 0.4382(4) 0.3555(3) 0.8780(3) 0.153(3) Uani 1 1 d . . . . .
 H75A H 0.422870 0.325246 0.849826 0.184 Uiso 1 1 calc R U . . .
 H75B H 0.468230 0.337194 0.910339 0.184 Uiso 1 1 calc R U . . .
 C76 C 0.3947(5) 0.3738(4) 0.8903(4) 0.198(4) Uani 1 1 d . . . . .
 H76A H 0.363436 0.390109 0.857603 0.238 Uiso 1 1 calc R U . . .
 H76B H 0.409239 0.405128 0.917439 0.238 Uiso 1 1 calc R U . . .
 C77 C 0.3707(5) 0.3252(4) 0.9120(4) 0.203(4) Uani 1 1 d . . . . .
 H77A H 0.350292 0.296887 0.883019 0.244 Uiso 1 1 calc R U . . .
 H77B H 0.402616 0.304686 0.941232 0.244 Uiso 1 1 calc R U . . .
 C78 C 0.3326(6) 0.3471(5) 0.9319(7) 0.294(8) Uani 1 1 d . . . . .
 H78A H 0.302124 0.369244 0.903591 0.441 Uiso 1 1 calc R U . . .
 H78B H 0.353543 0.372577 0.962689 0.441 Uiso 1 1 calc R U . . .
 H78C H 0.315690 0.314863 0.943315 0.441 Uiso 1 1 calc R U . . .
 C79 C 0.6817(5) 0.1230(4) 0.7830(5) 0.237(5) Uani 1 1 d . . . . .
 H79A H 0.667518 0.104217 0.747281 0.285 Uiso 1 1 calc R U . . .
 H79B H 0.724059 0.119764 0.799484 0.285 Uiso 1 1 calc R U . . .
 C80 C 0.6626(4) 0.0894(3) 0.8140(3) 0.172(3) Uani 1 1 d . . . . .
 H80A H 0.620864 0.096287 0.800248 0.207 Uiso 1 1 calc R U . . .
 H80B H 0.680604 0.105400 0.850961 0.207 Uiso 1 1 calc R U . . .
 C81 C 0.6715(4) 0.0243(4) 0.8190(4) 0.173(3) Uani 1 1 d . . . . .
 H81A H 0.697294 0.016845 0.801523 0.208 Uiso 0.5 1 calc R U P A 2
 H81B H 0.633724 0.008558 0.793895 0.208 Uiso 0.5 1 calc R U P A 2
 C82A C 0.6925(14) -0.0193(16) 0.8667(13) 0.280(12) Uiso 0.5 1 d . . P B 2
 C82B C 0.6447(7) -0.0004(6) 0.8515(6) 0.135(4) Uiso 0.5 1 d . . P B 1
 C83A C 0.6884(6) -0.0853(7) 0.8595(6) 0.151(5) Uiso 0.5 1 d . . P B 2
 C83B C 0.5936(11) 0.0007(9) 0.8321(9) 0.201(7) Uiso 0.5 1 d . . P B 1
 C84A C 0.7079(12) -0.1071(12) 0.8194(11) 0.269(11) Uiso 0.5 1 d . . P B 2
 C84B C 0.634(3) -0.058(3) 0.817(2) 0.27(2) Uiso 0.25 1 d . . P B -1
 C84C C 0.554(2) -0.019(2) 0.7884(19) 0.214(15) Uiso 0.25 1 d . . P B 1

loop_
  _atom_site_aniso_label
  _atom_site_aniso_U_11
  _atom_site_aniso_U_22
  _atom_site_aniso_U_33
  _atom_site_aniso_U_23
  _atom_site_aniso_U_13
  _atom_site_aniso_U_12
 O1 0.119(3) 0.071(3) 0.115(3) 0.010(2) -0.008(2) -0.007(2)
 O2 0.092(2) 0.078(3) 0.118(3) 0.012(2) 0.0142(19) -0.0066(17)
 O3 0.081(2) 0.083(2) 0.120(2) 0.0051(18) 0.0420(19) -0.0052(16)
 O4 0.088(2) 0.094(2) 0.108(2) -0.0089(19) 0.0374(19) 0.0037(18)
 O5 0.082(2) 0.089(3) 0.107(2) -0.0100(18) 0.0219(19) 0.0051(16)
 O6 0.096(2) 0.089(3) 0.138(3) -0.015(2) 0.021(2) -0.005(2)
 O7 0.116(3) 0.089(3) 0.137(4) -0.007(3) -0.015(3) 0.000(2)
 C1 0.109(4) 0.080(5) 0.104(4) 0.016(4) -0.001(3) -0.006(3)
 C2 0.112(4) 0.080(4) 0.132(5) 0.025(4) 0.021(4) -0.003(3)
 C3 0.116(4) 0.056(4) 0.123(4) 0.007(3) 0.005(3) -0.003(3)
 C4 0.095(4) 0.086(5) 0.091(4) 0.005(3) -0.012(3) -0.006(3)
 C5 0.099(4) 0.065(3) 0.124(4) 0.031(3) -0.012(3) -0.012(3)
 C6 0.084(3) 0.080(4) 0.110(4) -0.001(3) -0.016(3) 0.006(3)
 C7 0.095(4) 0.061(4) 0.123(5) 0.018(3) 0.010(3) -0.005(3)
 C8 0.132(5) 0.076(4) 0.151(6) 0.003(4) 0.034(4) -0.002(3)
 C9 0.110(4) 0.095(5) 0.156(6) 0.018(4) 0.044(4) 0.006(3)
 C10 0.084(3) 0.071(4) 0.140(5) 0.013(4) 0.026(3) 0.004(3)
 C11 0.079(3) 0.089(4) 0.130(4) 0.008(3) 0.033(3) 0.002(3)
 C12 0.086(3) 0.091(4) 0.114(4) 0.016(3) 0.047(3) 0.000(3)
 C13 0.078(3) 0.090(4) 0.102(3) -0.004(3) 0.031(3) -0.001(3)
 C14 0.101(4) 0.089(4) 0.137(4) -0.014(3) 0.062(3) -0.023(3)
 C15 0.111(4) 0.082(4) 0.126(4) -0.016(3) 0.056(3) -0.020(3)
 C16 0.078(3) 0.090(4) 0.100(3) -0.006(3) 0.031(3) -0.002(3)
 C17 0.093(4) 0.100(4) 0.111(4) -0.008(3) 0.033(3) 0.006(3)
 C18 0.104(4) 0.087(4) 0.102(4) -0.003(3) 0.031(3) -0.010(3)
 C19 0.090(3) 0.094(4) 0.105(4) -0.004(3) 0.035(3) -0.003(3)
 C20 0.107(4) 0.085(4) 0.114(4) -0.001(3) 0.042(3) -0.001(3)
 C21 0.101(4) 0.091(4) 0.110(4) -0.014(3) 0.023(3) 0.012(3)
 C22 0.084(3) 0.084(4) 0.096(3) -0.011(3) 0.024(3) 0.007(3)
 C23 0.083(3) 0.113(4) 0.090(4) -0.008(3) 0.020(3) 0.004(3)
 C24 0.081(3) 0.097(4) 0.093(3) -0.014(3) 0.029(3) 0.012(3)
 C25 0.069(3) 0.081(4) 0.099(3) -0.009(3) 0.010(3) 0.014(2)
 C26 0.089(3) 0.088(4) 0.107(4) -0.008(3) 0.032(3) 0.006(3)
 C27 0.068(3) 0.093(4) 0.108(4) -0.018(3) 0.013(3) 0.006(3)
 C28 0.066(3) 0.088(4) 0.091(3) -0.010(3) 0.023(2) 0.009(2)
 C29 0.071(3) 0.082(4) 0.106(4) -0.011(3) 0.021(3) 0.002(3)
 C30 0.065(3) 0.111(5) 0.119(4) -0.011(4) 0.018(3) -0.003(3)
 C31 0.074(3) 0.095(4) 0.110(4) -0.007(3) 0.023(3) 0.003(3)
 C32 0.107(4) 0.091(5) 0.126(4) -0.005(3) 0.026(4) 0.004(3)
 C33 0.120(5) 0.087(5) 0.136(5) 0.010(4) 0.023(4) -0.024(4)
 C34 0.106(5) 0.111(6) 0.103(4) -0.005(4) -0.001(3) -0.010(4)
 C35 0.111(4) 0.113(5) 0.110(4) -0.025(4) -0.006(3) 0.013(4)
 C36 0.117(4) 0.097(5) 0.115(4) -0.016(4) -0.008(3) 0.009(4)
 C37 0.123(5) 0.101(5) 0.103(4) -0.002(4) 0.004(4) 0.008(4)
 C38 0.179(7) 0.125(6) 0.121(5) 0.017(4) 0.048(5) 0.054(5)
 C39 0.187(7) 0.105(5) 0.108(4) 0.022(4) 0.035(4) 0.033(5)
 C40 0.098(4) 0.098(5) 0.121(6) 0.000(4) -0.006(4) 0.021(3)
 C41 0.134(7) 0.106(5) 0.094(6) 0.013(4) -0.004(4) -0.019(5)
 C42 0.117(6) 0.077(4) 0.100(6) 0.017(4) -0.011(4) -0.008(3)
 C43 0.151(6) 0.080(4) 0.170(6) 0.019(4) 0.046(5) -0.006(4)
 C44 0.095(4) 0.080(4) 0.134(4) 0.010(3) 0.014(3) 0.001(3)
 C45 0.128(5) 0.092(5) 0.161(6) -0.003(4) 0.029(4) 0.012(4)
 C46 0.117(5) 0.090(4) 0.184(6) -0.002(4) 0.040(4) 0.010(3)
 C47 0.132(6) 0.170(8) 0.264(11) -0.025(8) 0.063(8) 0.041(5)
 C48 0.154(7) 0.212(10) 0.226(10) -0.025(8) 0.073(8) 0.009(6)
 C49 0.191(8) 0.108(5) 0.254(9) -0.005(5) 0.136(8) 0.012(5)
 C50 0.193(9) 0.391(18) 0.169(8) 0.026(9) 0.098(8) 0.081(10)
 C51 0.226(10) 0.299(15) 0.223(10) -0.075(9) 0.144(9) -0.010(9)
 C52 0.172(9) 0.412(19) 0.182(9) -0.012(10) 0.081(8) 0.081(10)
 C53 0.201(11) 0.50(3) 0.282(15) -0.145(16) 0.120(11) 0.067(13)
 C54 0.322(19) 0.47(3) 0.277(15) 0.009(16) 0.108(14) 0.20(2)
 C55 0.184(6) 0.100(5) 0.205(7) -0.040(4) 0.132(6) -0.046(4)
 C56 0.129(4) 0.081(4) 0.098(3) 0.006(3) 0.033(3) -0.015(3)
 C57 0.120(4) 0.111(5) 0.131(5) 0.003(4) 0.056(4) -0.017(3)
 C58 0.316(12) 0.110(6) 0.169(7) -0.003(5) 0.134(8) -0.067(6)
 C59 0.121(5) 0.113(6) 0.227(8) 0.037(6) 0.062(5) 0.002(4)
 C60 0.212(9) 0.162(9) 0.213(9) 0.044(7) 0.065(8) -0.025(7)
 C61 0.114(4) 0.098(4) 0.117(4) -0.021(3) 0.034(3) -0.006(3)
 C62 0.122(4) 0.088(4) 0.133(4) -0.023(3) 0.042(4) 0.006(3)
 C63 0.153(6) 0.106(5) 0.147(5) -0.017(4) 0.052(5) -0.009(4)
 C64 0.146(5) 0.117(5) 0.135(5) -0.013(4) 0.045(5) 0.000(4)
 C65 0.124(5) 0.122(5) 0.160(6) -0.002(5) 0.042(5) -0.004(4)
 C66 0.173(7) 0.156(7) 0.129(5) -0.021(5) 0.023(5) -0.036(5)
 C67 0.072(3) 0.094(4) 0.096(3) -0.008(3) 0.029(2) 0.003(2)
 C68 0.079(3) 0.100(4) 0.096(3) -0.014(3) 0.022(3) 0.001(2)
 C69 0.070(3) 0.112(4) 0.107(3) -0.026(3) 0.036(3) -0.008(2)
 C70 0.089(3) 0.125(5) 0.113(4) -0.017(3) 0.041(3) 0.009(3)
 C71 0.111(4) 0.137(5) 0.144(5) -0.013(4) 0.078(4) -0.001(3)
 C72 0.175(6) 0.126(6) 0.217(7) -0.022(5) 0.138(6) -0.001(4)
 C73 0.154(7) 0.125(6) 0.179(7) 0.003(5) 0.023(6) -0.005(5)
 C74 0.207(8) 0.096(5) 0.146(5) -0.011(4) 0.100(5) -0.008(5)
 C75 0.193(7) 0.114(5) 0.111(4) 0.014(4) 0.026(5) -0.023(5)
 C76 0.304(12) 0.139(7) 0.246(10) -0.006(6) 0.207(10) -0.034(7)
 C77 0.277(12) 0.139(7) 0.238(9) -0.031(6) 0.154(9) -0.081(7)
 C78 0.321(16) 0.193(11) 0.48(2) -0.141(12) 0.282(17) -0.105(10)
 C79 0.319(13) 0.153(8) 0.284(12) 0.126(8) 0.171(11) 0.135(8)
 C80 0.228(8) 0.126(6) 0.187(7) 0.016(5) 0.113(7) -0.031(6)
 C81 0.190(7) 0.142(7) 0.213(8) 0.070(6) 0.111(7) 0.037(5)

_geom_special_details
;
 All esds (except the esd in the dihedral angle between two l.s. planes)
 are estimated using the full covariance matrix.  The cell esds are taken
 into account individually in the estimation of esds in distances, angles
 and torsion angles; correlations between esds in cell parameters are only
 used when they are defined by crystal symmetry.  An approximate (isotropic)
 treatment of cell esds is used for estimating esds involving l.s. planes.
;
loop_
  _geom_bond_atom_site_label_1
  _geom_bond_atom_site_label_2
  _geom_bond_distance
  _geom_bond_site_symmetry_2
  _geom_bond_publ_flag
 O1 C1 1.346(7) . ?
 O1 C4 1.339(7) . ?
 O2 C7 1.328(6) . ?
 O2 C10 1.370(6) . ?
 O3 C13 1.348(5) . ?
 O3 C16 1.345(6) . ?
 O4 C19 1.349(6) . ?
 O4 C22 1.372(5) . ?
 O5 C25 1.356(6) . ?
 O5 C28 1.390(5) . ?
 O6 C31 1.363(6) . ?
 O6 C34 1.382(8) . ?
 O7 C37 1.381(8) . ?
 O7 C40 1.367(7) . ?
 C1 C2 1.386(8) . ?
 C1 C42 1.417(10) . ?
 C2 H2 0.9500 . ?
 C2 C3 1.424(8) . ?
 C3 C4 1.367(7) . ?
 C3 C43 1.448(9) . ?
 C4 C5 1.414(8) . ?
 C5 C6 1.191(8) . ?
 C6 C7 1.393(9) . ?
 C7 C8 1.357(8) . ?
 C8 H8 0.9500 . ?
 C8 C9 1.450(8) . ?
 C9 C10 1.358(8) . ?
 C9 C49 1.525(10) . ?
 C10 C11 1.424(8) . ?
 C11 C12 1.179(7) . ?
 C12 C13 1.394(7) . ?
 C13 C14 1.375(7) . ?
 C14 H14 0.9500 . ?
 C14 C15 1.425(7) . ?
 C15 C16 1.357(6) . ?
 C15 C55 1.479(7) . ?
 C16 C17 1.430(8) . ?
 C17 C18 1.175(7) . ?
 C18 C19 1.416(8) . ?
 C19 C20 1.355(7) . ?
 C20 H20 0.9500 . ?
 C20 C21 1.401(7) . ?
 C21 C22 1.394(7) . ?
 C21 C61 1.475(7) . ?
 C22 C23 1.384(8) . ?
 C23 C24 1.178(8) . ?
 C24 C25 1.410(8) . ?
 C25 C26 1.383(6) . ?
 C26 H26 0.9500 . ?
 C26 C27 1.430(7) . ?
 C27 C28 1.360(6) . ?
 C27 C67 1.472(7) . ?
 C28 C29 1.378(8) . ?
 C29 C30 1.211(8) . ?
 C30 C31 1.421(9) . ?
 C31 C32 1.303(8) . ?
 C32 H32 0.9500 . ?
 C32 C33 1.434(8) . ?
 C33 C34 1.284(9) . ?
 C33 C73 1.457(10) . ?
 C34 C35 1.406(10) . ?
 C35 C36 1.209(9) . ?
 C36 C37 1.376(9) . ?
 C37 C38 1.314(9) . ?
 C38 H38 0.9500 . ?
 C38 C39 1.444(9) . ?
 C39 C40 1.333(10) . ?
 C39 C79 1.443(10) . ?
 C40 C41 1.392(11) . ?
 C41 C42 1.204(11) . ?
 C43 H43A 0.9900 . ?
 C43 H43B 0.9900 . ?
 C43 C44 1.506(8) . ?
 C44 H44A 0.9900 . ?
 C44 H44B 0.9900 . ?
 C44 C45 1.464(8) . ?
 C45 H45A 0.9900 . ?
 C45 H45B 0.9900 . ?
 C45 C46 1.477(8) . ?
 C46 H46A 0.9900 . ?
 C46 H46B 0.9900 . ?
 C46 C47 1.504(10) . ?
 C47 H47A 0.9900 . ?
 C47 H47B 0.9900 . ?
 C47 C48 1.456(11) . ?
 C48 H48A 0.9800 . ?
 C48 H48B 0.9800 . ?
 C48 H48C 0.9800 . ?
 C49 C50 1.357(11) . ?
 C50 H50A 0.9900 . ?
 C50 H50B 0.9900 . ?
 C50 C51 1.409(12) . ?
 C51 H51A 0.9900 . ?
 C51 H51B 0.9900 . ?
 C51 C52 1.421(14) . ?
 C52 H52A 0.9900 . ?
 C52 H52B 0.9900 . ?
 C52 C53 1.339(16) . ?
 C53 H53A 0.9900 . ?
 C53 H53B 0.9900 . ?
 C53 C54 1.63(2) . ?
 C54 H54A 0.9800 . ?
 C54 H54B 0.9800 . ?
 C54 H54C 0.9800 . ?
 C55 H55A 0.9900 . ?
 C55 H55B 0.9900 . ?
 C55 C56 1.422(7) . ?
 C56 H56A 0.9900 . ?
 C56 H56B 0.9900 . ?
 C56 C57 1.471(7) . ?
 C57 H57A 0.9900 . ?
 C57 H57B 0.9900 . ?
 C57 C58 1.353(8) . ?
 C58 H58A 0.9900 . ?
 C58 H58B 0.9900 . ?
 C58 C59 1.458(9) . ?
 C59 H59A 0.9900 . ?
 C59 H59B 0.9900 . ?
 C59 C60 1.401(11) . ?
 C60 H60A 0.9800 . ?
 C60 H60B 0.9800 . ?
 C60 H60C 0.9800 . ?
 C61 H61A 0.9900 . ?
 C61 H61B 0.9900 . ?
 C61 C62 1.512(7) . ?
 C62 H62A 0.9900 . ?
 C62 H62B 0.9900 . ?
 C62 C63 1.501(8) . ?
 C63 H63A 0.9900 . ?
 C63 H63B 0.9900 . ?
 C63 C64 1.507(8) . ?
 C64 H64A 0.9900 . ?
 C64 H64B 0.9900 . ?
 C64 C65 1.418(9) . ?
 C65 H65A 0.9900 . ?
 C65 H65B 0.9900 . ?
 C65 C66 1.507(9) . ?
 C66 H66A 0.9800 . ?
 C66 H66B 0.9800 . ?
 C66 H66C 0.9800 . ?
 C67 H67A 0.9900 . ?
 C67 H67B 0.9900 . ?
 C67 C68 1.495(6) . ?
 C68 H68A 0.9900 . ?
 C68 H68B 0.9900 . ?
 C68 C69 1.493(6) . ?
 C69 H69A 0.9900 . ?
 C69 H69B 0.9900 . ?
 C69 C70 1.478(7) . ?
 C70 H70A 0.9900 . ?
 C70 H70B 0.9900 . ?
 C70 C71 1.514(7) . ?
 C71 H71A 0.9900 . ?
 C71 H71B 0.9900 . ?
 C71 C72 1.510(8) . ?
 C72 H72A 0.9800 . ?
 C72 H72B 0.9800 . ?
 C72 H72C 0.9800 . ?
 C73 H73A 0.9900 . ?
 C73 H73B 0.9900 . ?
 C73 C74 1.427(9) . ?
 C74 H74A 0.9900 . ?
 C74 H74B 0.9900 . ?
 C74 C75 1.533(9) . ?
 C75 H75A 0.9900 . ?
 C75 H75B 0.9900 . ?
 C75 C76 1.371(10) . ?
 C76 H76A 0.9900 . ?
 C76 H76B 0.9900 . ?
 C76 C77 1.522(10) . ?
 C77 H77A 0.9900 . ?
 C77 H77B 0.9900 . ?
 C77 C78 1.408(11) . ?
 C78 H78A 0.9800 . ?
 C78 H78B 0.9800 . ?
 C78 H78C 0.9800 . ?
 C79 H79A 0.9900 . ?
 C79 H79B 0.9900 . ?
 C79 C80 1.389(10) . ?
 C80 H80A 0.9900 . ?
 C80 H80B 0.9900 . ?
 C80 C81 1.515(9) . ?
 C81 H81A 0.9900 . ?
 C81 H81B 0.9900 . ?
 C81 C82A 1.56(3) . ?
 C81 C82B 1.461(15) . ?
 C82A C83A 1.53(3) . ?
 C82B C83B 1.19(2) . ?
 C82B C84B 1.59(6) . ?
 C83A C84A 1.48(3) . ?
 C83B C84B 1.87(6) . ?
 C83B C84C 1.28(4) . ?

loop_
  _geom_angle_atom_site_label_1
  _geom_angle_atom_site_label_2
  _geom_angle_atom_site_label_3
  _geom_angle
  _geom_angle_site_symmetry_1
  _geom_angle_site_symmetry_3
  _geom_angle_publ_flag
 C4 O1 C1 107.5(6) . . ?
 C7 O2 C10 108.4(5) . . ?
 C16 O3 C13 107.9(4) . . ?
 C19 O4 C22 107.6(4) . . ?
 C25 O5 C28 108.0(4) . . ?
 C31 O6 C34 106.0(5) . . ?
 C40 O7 C37 106.5(6) . . ?
 O1 C1 C2 109.2(7) . . ?
 O1 C1 C42 118.3(6) . . ?
 C2 C1 C42 132.4(6) . . ?
 C1 C2 H2 126.6 . . ?
 C1 C2 C3 106.9(6) . . ?
 C3 C2 H2 126.6 . . ?
 C2 C3 C43 127.0(5) . . ?
 C4 C3 C2 104.3(7) . . ?
 C4 C3 C43 128.7(7) . . ?
 O1 C4 C3 112.1(6) . . ?
 O1 C4 C5 117.7(6) . . ?
 C3 C4 C5 130.1(8) . . ?
 C6 C5 C4 177.0(7) . . ?
 C5 C6 C7 178.9(7) . . ?
 O2 C7 C6 118.0(7) . . ?
 O2 C7 C8 109.7(5) . . ?
 C8 C7 C6 132.3(6) . . ?
 C7 C8 H8 126.4 . . ?
 C7 C8 C9 107.3(6) . . ?
 C9 C8 H8 126.4 . . ?
 C8 C9 C49 127.4(7) . . ?
 C10 C9 C8 104.2(6) . . ?
 C10 C9 C49 128.1(6) . . ?
 O2 C10 C11 117.3(6) . . ?
 C9 C10 O2 110.4(5) . . ?
 C9 C10 C11 132.3(6) . . ?
 C12 C11 C10 177.8(7) . . ?
 C11 C12 C13 178.8(6) . . ?
 O3 C13 C12 117.7(5) . . ?
 O3 C13 C14 108.8(5) . . ?
 C14 C13 C12 133.5(5) . . ?
 C13 C14 H14 126.4 . . ?
 C13 C14 C15 107.2(5) . . ?
 C15 C14 H14 126.4 . . ?
 C14 C15 C55 126.9(5) . . ?
 C16 C15 C14 104.8(5) . . ?
 C16 C15 C55 128.3(5) . . ?
 O3 C16 C15 111.3(4) . . ?
 O3 C16 C17 117.7(5) . . ?
 C15 C16 C17 131.0(5) . . ?
 C18 C17 C16 178.7(6) . . ?
 C17 C18 C19 177.8(6) . . ?
 O4 C19 C18 117.3(5) . . ?
 O4 C19 C20 109.5(5) . . ?
 C20 C19 C18 133.1(6) . . ?
 C19 C20 H20 125.7 . . ?
 C19 C20 C21 108.7(5) . . ?
 C21 C20 H20 125.7 . . ?
 C20 C21 C61 127.7(6) . . ?
 C22 C21 C20 105.0(5) . . ?
 C22 C21 C61 127.2(6) . . ?
 O4 C22 C21 109.2(5) . . ?
 O4 C22 C23 117.8(5) . . ?
 C23 C22 C21 132.9(5) . . ?
 C24 C23 C22 175.9(6) . . ?
 C23 C24 C25 176.2(6) . . ?
 O5 C25 C24 119.3(5) . . ?
 O5 C25 C26 108.1(5) . . ?
 C26 C25 C24 132.6(5) . . ?
 C25 C26 H26 125.7 . . ?
 C25 C26 C27 108.5(5) . . ?
 C27 C26 H26 125.7 . . ?
 C26 C27 C67 128.0(5) . . ?
 C28 C27 C26 105.0(5) . . ?
 C28 C27 C67 127.0(5) . . ?
 C27 C28 O5 110.5(5) . . ?
 C27 C28 C29 133.7(5) . . ?
 C29 C28 O5 115.8(4) . . ?
 C30 C29 C28 174.7(6) . . ?
 C29 C30 C31 176.0(6) . . ?
 O6 C31 C30 116.0(6) . . ?
 C32 C31 O6 108.4(6) . . ?
 C32 C31 C30 135.5(6) . . ?
 C31 C32 H32 125.5 . . ?
 C31 C32 C33 109.1(7) . . ?
 C33 C32 H32 125.5 . . ?
 C32 C33 C73 129.2(9) . . ?
 C34 C33 C32 105.0(7) . . ?
 C34 C33 C73 125.8(8) . . ?
 O6 C34 C35 118.1(8) . . ?
 C33 C34 O6 111.4(7) . . ?
 C33 C34 C35 130.5(8) . . ?
 C36 C35 C34 178.0(6) . . ?
 C35 C36 C37 177.4(7) . . ?
 C36 C37 O7 116.0(7) . . ?
 C38 C37 O7 108.6(7) . . ?
 C38 C37 C36 135.4(9) . . ?
 C37 C38 H38 125.4 . . ?
 C37 C38 C39 109.3(7) . . ?
 C39 C38 H38 125.4 . . ?
 C40 C39 C38 104.0(7) . . ?
 C40 C39 C79 127.9(8) . . ?
 C79 C39 C38 128.1(8) . . ?
 O7 C40 C41 118.1(8) . . ?
 C39 C40 O7 111.6(8) . . ?
 C39 C40 C41 130.3(7) . . ?
 C42 C41 C40 178.0(8) . . ?
 C41 C42 C1 179.1(8) . . ?
 C3 C43 H43A 107.5 . . ?
 C3 C43 H43B 107.5 . . ?
 C3 C43 C44 119.1(6) . . ?
 H43A C43 H43B 107.0 . . ?
 C44 C43 H43A 107.5 . . ?
 C44 C43 H43B 107.5 . . ?
 C43 C44 H44A 107.3 . . ?
 C43 C44 H44B 107.3 . . ?
 H44A C44 H44B 106.9 . . ?
 C45 C44 C43 120.0(6) . . ?
 C45 C44 H44A 107.3 . . ?
 C45 C44 H44B 107.3 . . ?
 C44 C45 H45A 108.2 . . ?
 C44 C45 H45B 108.2 . . ?
 C44 C45 C46 116.2(6) . . ?
 H45A C45 H45B 107.4 . . ?
 C46 C45 H45A 108.2 . . ?
 C46 C45 H45B 108.2 . . ?
 C45 C46 H46A 107.9 . . ?
 C45 C46 H46B 107.9 . . ?
 C45 C46 C47 117.8(7) . . ?
 H46A C46 H46B 107.2 . . ?
 C47 C46 H46A 107.9 . . ?
 C47 C46 H46B 107.9 . . ?
 C46 C47 H47A 108.6 . . ?
 C46 C47 H47B 108.6 . . ?
 H47A C47 H47B 107.6 . . ?
 C48 C47 C46 114.5(7) . . ?
 C48 C47 H47A 108.6 . . ?
 C48 C47 H47B 108.6 . . ?
 C47 C48 H48A 109.5 . . ?
 C47 C48 H48B 109.5 . . ?
 C47 C48 H48C 109.5 . . ?
 H48A C48 H48B 109.5 . . ?
 H48A C48 H48C 109.5 . . ?
 H48B C48 H48C 109.5 . . ?
 C50 C49 C9 113.8(8) . . ?
 C49 C50 H50A 106.9 . . ?
 C49 C50 H50B 106.9 . . ?
 C49 C50 C51 121.8(11) . . ?
 H50A C50 H50B 106.7 . . ?
 C51 C50 H50A 106.9 . . ?
 C51 C50 H50B 106.9 . . ?
 C50 C51 H51A 107.2 . . ?
 C50 C51 H51B 107.2 . . ?
 C50 C51 C52 120.6(12) . . ?
 H51A C51 H51B 106.8 . . ?
 C52 C51 H51A 107.2 . . ?
 C52 C51 H51B 107.2 . . ?
 C51 C52 H52A 106.4 . . ?
 C51 C52 H52B 106.4 . . ?
 H52A C52 H52B 106.5 . . ?
 C53 C52 C51 123.5(14) . . ?
 C53 C52 H52A 106.4 . . ?
 C53 C52 H52B 106.4 . . ?
 C52 C53 H53A 112.7 . . ?
 C52 C53 H53B 112.7 . . ?
 C52 C53 C54 95.4(16) . . ?
 H53A C53 H53B 110.1 . . ?
 C54 C53 H53A 112.7 . . ?
 C54 C53 H53B 112.7 . . ?
 C53 C54 H54A 109.5 . . ?
 C53 C54 H54B 109.5 . . ?
 C53 C54 H54C 109.5 . . ?
 H54A C54 H54B 109.5 . . ?
 H54A C54 H54C 109.5 . . ?
 H54B C54 H54C 109.5 . . ?
 C15 C55 H55A 107.1 . . ?
 C15 C55 H55B 107.1 . . ?
 H55A C55 H55B 106.8 . . ?
 C56 C55 C15 120.9(5) . . ?
 C56 C55 H55A 107.1 . . ?
 C56 C55 H55B 107.1 . . ?
 C55 C56 H56A 106.8 . . ?
 C55 C56 H56B 106.8 . . ?
 C55 C56 C57 122.1(5) . . ?
 H56A C56 H56B 106.6 . . ?
 C57 C56 H56A 106.8 . . ?
 C57 C56 H56B 106.8 . . ?
 C56 C57 H57A 106.4 . . ?
 C56 C57 H57B 106.4 . . ?
 H57A C57 H57B 106.5 . . ?
 C58 C57 C56 123.7(6) . . ?
 C58 C57 H57A 106.4 . . ?
 C58 C57 H57B 106.4 . . ?
 C57 C58 H58A 105.1 . . ?
 C57 C58 H58B 105.1 . . ?
 C57 C58 C59 128.7(8) . . ?
 H58A C58 H58B 105.9 . . ?
 C59 C58 H58A 105.1 . . ?
 C59 C58 H58B 105.1 . . ?
 C58 C59 H59A 106.8 . . ?
 C58 C59 H59B 106.8 . . ?
 H59A C59 H59B 106.6 . . ?
 C60 C59 C58 122.2(8) . . ?
 C60 C59 H59A 106.8 . . ?
 C60 C59 H59B 106.8 . . ?
 C59 C60 H60A 109.5 . . ?
 C59 C60 H60B 109.5 . . ?
 C59 C60 H60C 109.5 . . ?
 H60A C60 H60B 109.5 . . ?
 H60A C60 H60C 109.5 . . ?
 H60B C60 H60C 109.5 . . ?
 C21 C61 H61A 108.6 . . ?
 C21 C61 H61B 108.6 . . ?
 C21 C61 C62 114.5(5) . . ?
 H61A C61 H61B 107.6 . . ?
 C62 C61 H61A 108.6 . . ?
 C62 C61 H61B 108.6 . . ?
 C61 C62 H62A 109.0 . . ?
 C61 C62 H62B 109.0 . . ?
 H62A C62 H62B 107.8 . . ?
 C63 C62 C61 113.1(5) . . ?
 C63 C62 H62A 109.0 . . ?
 C63 C62 H62B 109.0 . . ?
 C62 C63 H63A 108.6 . . ?
 C62 C63 H63B 108.6 . . ?
 C62 C63 C64 114.6(6) . . ?
 H63A C63 H63B 107.6 . . ?
 C64 C63 H63A 108.6 . . ?
 C64 C63 H63B 108.6 . . ?
 C63 C64 H64A 108.5 . . ?
 C63 C64 H64B 108.5 . . ?
 H64A C64 H64B 107.5 . . ?
 C65 C64 C63 115.1(6) . . ?
 C65 C64 H64A 108.5 . . ?
 C65 C64 H64B 108.5 . . ?
 C64 C65 H65A 108.3 . . ?
 C64 C65 H65B 108.3 . . ?
 C64 C65 C66 116.1(6) . . ?
 H65A C65 H65B 107.4 . . ?
 C66 C65 H65A 108.3 . . ?
 C66 C65 H65B 108.3 . . ?
 C65 C66 H66A 109.5 . . ?
 C65 C66 H66B 109.5 . . ?
 C65 C66 H66C 109.5 . . ?
 H66A C66 H66B 109.5 . . ?
 H66A C66 H66C 109.5 . . ?
 H66B C66 H66C 109.5 . . ?
 C27 C67 H67A 108.0 . . ?
 C27 C67 H67B 108.0 . . ?
 C27 C67 C68 117.3(4) . . ?
 H67A C67 H67B 107.2 . . ?
 C68 C67 H67A 108.0 . . ?
 C68 C67 H67B 108.0 . . ?
 C67 C68 H68A 108.4 . . ?
 C67 C68 H68B 108.4 . . ?
 H68A C68 H68B 107.4 . . ?
 C69 C68 C67 115.6(4) . . ?
 C69 C68 H68A 108.4 . . ?
 C69 C68 H68B 108.4 . . ?
 C68 C69 H69A 108.2 . . ?
 C68 C69 H69B 108.2 . . ?
 H69A C69 H69B 107.4 . . ?
 C70 C69 C68 116.2(5) . . ?
 C70 C69 H69A 108.2 . . ?
 C70 C69 H69B 108.2 . . ?
 C69 C70 H70A 108.3 . . ?
 C69 C70 H70B 108.3 . . ?
 C69 C70 C71 115.9(5) . . ?
 H70A C70 H70B 107.4 . . ?
 C71 C70 H70A 108.3 . . ?
 C71 C70 H70B 108.3 . . ?
 C70 C71 H71A 108.8 . . ?
 C70 C71 H71B 108.8 . . ?
 H71A C71 H71B 107.7 . . ?
 C72 C71 C70 113.6(5) . . ?
 C72 C71 H71A 108.8 . . ?
 C72 C71 H71B 108.8 . . ?
 C71 C72 H72A 109.5 . . ?
 C71 C72 H72B 109.5 . . ?
 C71 C72 H72C 109.5 . . ?
 H72A C72 H72B 109.5 . . ?
 H72A C72 H72C 109.5 . . ?
 H72B C72 H72C 109.5 . . ?
 C33 C73 H73A 108.0 . . ?
 C33 C73 H73B 108.0 . . ?
 H73A C73 H73B 107.2 . . ?
 C74 C73 C33 117.3(7) . . ?
 C74 C73 H73A 108.0 . . ?
 C74 C73 H73B 108.0 . . ?
 C73 C74 H74A 107.9 . . ?
 C73 C74 H74B 107.9 . . ?
 C73 C74 C75 117.5(7) . . ?
 H74A C74 H74B 107.2 . . ?
 C75 C74 H74A 107.9 . . ?
 C75 C74 H74B 107.9 . . ?
 C74 C75 H75A 108.4 . . ?
 C74 C75 H75B 108.4 . . ?
 H75A C75 H75B 107.4 . . ?
 C76 C75 C74 115.6(7) . . ?
 C76 C75 H75A 108.4 . . ?
 C76 C75 H75B 108.4 . . ?
 C75 C76 H76A 109.0 . . ?
 C75 C76 H76B 109.0 . . ?
 C75 C76 C77 112.8(9) . . ?
 H76A C76 H76B 107.8 . . ?
 C77 C76 H76A 109.0 . . ?
 C77 C76 H76B 109.0 . . ?
 C76 C77 H77A 109.4 . . ?
 C76 C77 H77B 109.4 . . ?
 H77A C77 H77B 108.0 . . ?
 C78 C77 C76 111.0(10) . . ?
 C78 C77 H77A 109.4 . . ?
 C78 C77 H77B 109.4 . . ?
 C77 C78 H78A 109.5 . . ?
 C77 C78 H78B 109.5 . . ?
 C77 C78 H78C 109.5 . . ?
 H78A C78 H78B 109.5 . . ?
 H78A C78 H78C 109.5 . . ?
 H78B C78 H78C 109.5 . . ?
 C39 C79 H79A 106.9 . . ?
 C39 C79 H79B 106.9 . . ?
 H79A C79 H79B 106.7 . . ?
 C80 C79 C39 121.7(9) . . ?
 C80 C79 H79A 106.9 . . ?
 C80 C79 H79B 106.9 . . ?
 C79 C80 H80A 106.9 . . ?
 C79 C80 H80B 106.9 . . ?
 C79 C80 C81 121.8(8) . . ?
 H80A C80 H80B 106.7 . . ?
 C81 C80 H80A 106.9 . . ?
 C81 C80 H80B 106.9 . . ?
 C80 C81 H81A 103.6 . . ?
 C80 C81 H81B 103.6 . . ?
 C80 C81 C82A 134.4(15) . . ?
 H81A C81 H81B 105.3 . . ?
 C82A C81 H81A 103.6 . . ?
 C82A C81 H81B 103.6 . . ?
 C82B C81 C80 110.4(9) . . ?
 C83A C82A C81 123(2) . . ?
 C81 C82B C84B 88(2) . . ?
 C83B C82B C81 116.1(16) . . ?
 C83B C82B C84B 83(2) . . ?
 C84A C83A C82A 114(2) . . ?
 C82B C83B C84B 58(2) . . ?
 C82B C83B C84C 134(3) . . ?
 C84C C83B C84B 80(3) . . ?
 C82B C84B C83B 39.4(16) . . ?

loop_
  _geom_torsion_atom_site_label_1
  _geom_torsion_atom_site_label_2
  _geom_torsion_atom_site_label_3
  _geom_torsion_atom_site_label_4
  _geom_torsion
  _geom_torsion_site_symmetry_1
  _geom_torsion_site_symmetry_2
  _geom_torsion_site_symmetry_3
  _geom_torsion_site_symmetry_4
  _geom_torsion_publ_flag
 O1 C1 C2 C3 -0.7(6) . . . . ?
 O2 C7 C8 C9 -1.8(6) . . . . ?
 O3 C13 C14 C15 -0.6(6) . . . . ?
 O4 C19 C20 C21 -0.4(6) . . . . ?
 O5 C25 C26 C27 0.9(5) . . . . ?
 O6 C31 C32 C33 1.5(6) . . . . ?
 O7 C37 C38 C39 -0.8(8) . . . . ?
 C1 O1 C4 C3 -1.0(6) . . . . ?
 C1 O1 C4 C5 -179.1(4) . . . . ?
 C1 C2 C3 C4 0.1(6) . . . . ?
 C1 C2 C3 C43 -179.2(5) . . . . ?
 C2 C3 C4 O1 0.6(6) . . . . ?
 C2 C3 C4 C5 178.4(5) . . . . ?
 C2 C3 C43 C44 10.4(9) . . . . ?
 C3 C43 C44 C45 180.0(5) . . . . ?
 C4 O1 C1 C2 1.0(5) . . . . ?
 C4 O1 C1 C42 -177.2(5) . . . . ?
 C4 C3 C43 C44 -168.7(5) . . . . ?
 C6 C7 C8 C9 178.4(5) . . . . ?
 C7 O2 C10 C9 1.1(5) . . . . ?
 C7 O2 C10 C11 -179.5(4) . . . . ?
 C7 C8 C9 C10 2.3(6) . . . . ?
 C7 C8 C9 C49 -172.4(6) . . . . ?
 C8 C9 C10 O2 -2.1(6) . . . . ?
 C8 C9 C10 C11 178.6(5) . . . . ?
 C8 C9 C49 C50 -43.1(12) . . . . ?
 C9 C49 C50 C51 179.3(10) . . . . ?
 C10 O2 C7 C6 -179.6(4) . . . . ?
 C10 O2 C7 C8 0.5(6) . . . . ?
 C10 C9 C49 C50 143.3(9) . . . . ?
 C12 C13 C14 C15 177.6(5) . . . . ?
 C13 O3 C16 C15 1.5(5) . . . . ?
 C13 O3 C16 C17 179.2(4) . . . . ?
 C13 C14 C15 C16 1.5(6) . . . . ?
 C13 C14 C15 C55 -176.4(6) . . . . ?
 C14 C15 C16 O3 -1.9(6) . . . . ?
 C14 C15 C16 C17 -179.1(5) . . . . ?
 C14 C15 C55 C56 9.1(10) . . . . ?
 C15 C55 C56 C57 178.2(6) . . . . ?
 C16 O3 C13 C12 -179.1(4) . . . . ?
 C16 O3 C13 C14 -0.5(5) . . . . ?
 C16 C15 C55 C56 -168.3(6) . . . . ?
 C18 C19 C20 C21 -176.4(5) . . . . ?
 C19 O4 C22 C21 0.4(5) . . . . ?
 C19 O4 C22 C23 -177.4(4) . . . . ?
 C19 C20 C21 C22 0.6(6) . . . . ?
 C19 C20 C21 C61 178.1(5) . . . . ?
 C20 C21 C22 O4 -0.6(5) . . . . ?
 C20 C21 C22 C23 176.8(5) . . . . ?
 C20 C21 C61 C62 -67.9(7) . . . . ?
 C21 C61 C62 C63 177.0(5) . . . . ?
 C22 O4 C19 C18 176.8(4) . . . . ?
 C22 O4 C19 C20 0.0(5) . . . . ?
 C22 C21 C61 C62 109.1(6) . . . . ?
 C24 C25 C26 C27 -179.8(5) . . . . ?
 C25 O5 C28 C27 0.7(5) . . . . ?
 C25 O5 C28 C29 -178.8(4) . . . . ?
 C25 C26 C27 C28 -0.5(5) . . . . ?
 C25 C26 C27 C67 -179.0(4) . . . . ?
 C26 C27 C28 O5 -0.1(5) . . . . ?
 C26 C27 C28 C29 179.3(5) . . . . ?
 C26 C27 C67 C68 3.0(7) . . . . ?
 C27 C67 C68 C69 178.4(4) . . . . ?
 C28 O5 C25 C24 179.6(4) . . . . ?
 C28 O5 C25 C26 -0.9(4) . . . . ?
 C28 C27 C67 C68 -175.2(4) . . . . ?
 C30 C31 C32 C33 178.0(5) . . . . ?
 C31 O6 C34 C33 0.7(6) . . . . ?
 C31 O6 C34 C35 -178.6(4) . . . . ?
 C31 C32 C33 C34 -1.1(7) . . . . ?
 C31 C32 C33 C73 178.9(6) . . . . ?
 C32 C33 C34 O6 0.2(7) . . . . ?
 C32 C33 C34 C35 179.4(5) . . . . ?
 C32 C33 C73 C74 17.1(11) . . . . ?
 C33 C73 C74 C75 177.3(6) . . . . ?
 C34 O6 C31 C30 -178.6(4) . . . . ?
 C34 O6 C31 C32 -1.4(5) . . . . ?
 C34 C33 C73 C74 -162.9(7) . . . . ?
 C36 C37 C38 C39 -178.3(7) . . . . ?
 C37 O7 C40 C39 -0.9(7) . . . . ?
 C37 O7 C40 C41 179.2(5) . . . . ?
 C37 C38 C39 C40 0.3(8) . . . . ?
 C37 C38 C39 C79 179.6(9) . . . . ?
 C38 C39 C40 O7 0.4(7) . . . . ?
 C38 C39 C40 C41 -179.7(6) . . . . ?
 C38 C39 C79 C80 5.7(17) . . . . ?
 C39 C79 C80 C81 173.4(9) . . . . ?
 C40 O7 C37 C36 179.1(5) . . . . ?
 C40 O7 C37 C38 1.0(7) . . . . ?
 C40 C39 C79 C80 -175.1(9) . . . . ?
 C42 C1 C2 C3 177.2(6) . . . . ?
 C43 C3 C4 O1 179.8(5) . . . . ?
 C43 C3 C4 C5 -2.4(9) . . . . ?
 C43 C44 C45 C46 179.1(5) . . . . ?
 C44 C45 C46 C47 180.0(6) . . . . ?
 C45 C46 C47 C48 -70.5(10) . . . . ?
 C49 C9 C10 O2 172.6(6) . . . . ?
 C49 C9 C10 C11 -6.7(11) . . . . ?
 C49 C50 C51 C52 -165.5(11) . . . . ?
 C50 C51 C52 C53 -168.2(12) . . . . ?
 C51 C52 C53 C54 -169.3(11) . . . . ?
 C55 C15 C16 O3 176.0(6) . . . . ?
 C55 C15 C16 C17 -1.3(10) . . . . ?
 C55 C56 C57 C58 -179.1(8) . . . . ?
 C56 C57 C58 C59 178.8(8) . . . . ?
 C57 C58 C59 C60 26.3(15) . . . . ?
 C61 C21 C22 O4 -178.1(5) . . . . ?
 C61 C21 C22 C23 -0.7(9) . . . . ?
 C61 C62 C63 C64 -176.5(6) . . . . ?
 C62 C63 C64 C65 -64.9(8) . . . . ?
 C63 C64 C65 C66 -169.6(6) . . . . ?
 C67 C27 C28 O5 178.4(4) . . . . ?
 C67 C27 C28 C29 -2.2(8) . . . . ?
 C67 C68 C69 C70 -177.5(4) . . . . ?
 C68 C69 C70 C71 179.4(4) . . . . ?
 C69 C70 C71 C72 -179.2(5) . . . . ?
 C73 C33 C34 O6 -179.7(5) . . . . ?
 C73 C33 C34 C35 -0.6(11) . . . . ?
 C73 C74 C75 C76 175.1(8) . . . . ?
 C74 C75 C76 C77 -177.3(7) . . . . ?
 C75 C76 C77 C78 170.9(10) . . . . ?
 C79 C39 C40 O7 -178.9(8) . . . . ?
 C79 C39 C40 C41 1.0(13) . . . . ?
 C79 C80 C81 C82A 134(2) . . . . ?
 C79 C80 C81 C82B -177.1(11) . . . . ?
 C80 C81 C82A C83A 169.8(15) . . . . ?
 C80 C81 C82B C83B 68.5(18) . . . . ?
 C80 C81 C82B C84B 150(2) . . . . ?
 C81 C82A C83A C84A 46(3) . . . . ?
 C81 C82B C83B C84B 84(2) . . . . ?
 C81 C82B C83B C84C 58(4) . . . . ?
 C81 C82B C84B C83B -116.6(16) . . . . ?
 C84B C82B C83B C84C -26(5) . . . . ?
 C84C C83B C84B C82B 161(3) . . . . ?

_shelx_res_file
;
TITL origi69_a.res in C2/c
    origi69.res
    created by SHELXL-2018/3 at 11:11:02 on 03-May-2021
REM Old TITL OriGi69 in C2/c
REM SHELXT solution in C2/c
REM R1 0.365, Rweak 0.021, Alpha 0.092, Orientation as input
REM Formula found by SHELXT: C76 O10
CELL 0.71073 25.8139 23.0474 27.5363 90 115.427 90
ZERR 8 0.0026 0.0015 0.0031 0 0.013 0
LATT 7
SYMM -X,+Y,0.5-Z
SFAC C H O
UNIT 672 704 56

L.S. 10
PLAN  20
SIZE 0.05 0.25 0.28
TEMP -123.17(10)
CONF
BOND $H
list 4
MORE -1
fmap 2 53
acta
OMIT -6 4 4
REM <olex2.extras>
REM <HklSrc "%.\\OriGi69.hkl">
REM </olex2.extras>

WGHT    0.200000
FVAR       0.12101
O1    3    0.769765    0.235748    0.621657    11.00000    0.11906    0.07107 =
         0.11495    0.00979   -0.00779   -0.00721
O2    3    0.841418    0.387137    0.523594    11.00000    0.09165    0.07814 =
         0.11829    0.01238    0.01421   -0.00664
O3    3    0.835529    0.616576    0.532422    11.00000    0.08119    0.08321 =
         0.12007    0.00512    0.04200   -0.00522
O4    3    0.730903    0.746999    0.619739    11.00000    0.08762    0.09392 =
         0.10787   -0.00885    0.03739    0.00365
O5    3    0.620218    0.683288    0.734583    11.00000    0.08230    0.08911 =
         0.10719   -0.01001    0.02194    0.00508
O6    3    0.589893    0.473667    0.790511    11.00000    0.09619    0.08926 =
         0.13822   -0.01516    0.02064   -0.00456
O7    3    0.661508    0.274968    0.744146    11.00000    0.11647    0.08912 =
         0.13688   -0.00672   -0.01525   -0.00010
C1    1    0.757121    0.190214    0.645238    11.00000    0.10911    0.07999 =
         0.10445    0.01644   -0.00112   -0.00647
C2    1    0.772640    0.139360    0.628089    11.00000    0.11220    0.07972 =
         0.13175    0.02518    0.02149   -0.00335
AFIX  43
H2    2    0.768759    0.101045    0.638817    11.00000   -1.20000
AFIX   0
C3    1    0.795522    0.155528    0.591302    11.00000    0.11648    0.05605 =
         0.12289    0.00706    0.00477   -0.00266
C4    1    0.791974    0.214722    0.589362    11.00000    0.09471    0.08609 =
         0.09140    0.00544   -0.01160   -0.00590
C5    1    0.809465    0.254974    0.560586    11.00000    0.09881    0.06487 =
         0.12380    0.03145   -0.01217   -0.01167
C6    1    0.824618    0.290642    0.538160    11.00000    0.08384    0.07982 =
         0.10972   -0.00118   -0.01555    0.00587
C7    1    0.842591    0.331549    0.511392    11.00000    0.09528    0.06111 =
         0.12258    0.01834    0.00969   -0.00518
C8    1    0.862420    0.326441    0.473240    11.00000    0.13233    0.07572 =
         0.15068    0.00252    0.03435   -0.00158
AFIX  43
H8    2    0.868333    0.291279    0.458326    11.00000   -1.20000
AFIX   0
C9    1    0.872913    0.384616    0.459454    11.00000    0.11025    0.09535 =
         0.15619    0.01805    0.04416    0.00587
C10   1    0.860329    0.419507    0.492654    11.00000    0.08365    0.07121 =
         0.14020    0.01284    0.02564    0.00424
C11   1    0.862824    0.480800    0.499938    11.00000    0.07910    0.08900 =
         0.13000    0.00793    0.03260    0.00218
C12   1    0.865315    0.531720    0.504564    11.00000    0.08608    0.09053 =
         0.11388    0.01631    0.04706    0.00011
C13   1    0.868433    0.591787    0.511160    11.00000    0.07847    0.08992 =
         0.10174   -0.00358    0.03084   -0.00112
C14   1    0.898161    0.634588    0.499117    11.00000    0.10071    0.08890 =
         0.13682   -0.01445    0.06200   -0.02255
AFIX  43
H14   2    0.924700    0.629180    0.484013    11.00000   -1.20000
AFIX   0
C15   1    0.881714    0.688584    0.513531    11.00000    0.11130    0.08194 =
         0.12622   -0.01621    0.05640   -0.02025
C16   1    0.844426    0.674219    0.534407    11.00000    0.07766    0.08997 =
         0.09999   -0.00556    0.03112   -0.00195
C17   1    0.813065    0.709663    0.555109    11.00000    0.09306    0.09954 =
         0.11145   -0.00791    0.03309    0.00602
C18   1    0.787737    0.739760    0.571893    11.00000    0.10395    0.08748 =
         0.10227   -0.00251    0.03062   -0.00978
C19   1    0.757787    0.774554    0.593801    11.00000    0.09015    0.09421 =
         0.10461   -0.00367    0.03525   -0.00328
C20   1    0.752135    0.832691    0.597177    11.00000    0.10732    0.08469 =
         0.11352   -0.00123    0.04230   -0.00054
AFIX  43
H20   2    0.767479    0.861450    0.582328    11.00000   -1.20000
AFIX   0
C21   1    0.719910    0.843316    0.626199    11.00000    0.10084    0.09051 =
         0.10997   -0.01384    0.02300    0.01164
C22   1    0.707590    0.788583    0.640065    11.00000    0.08442    0.08394 =
         0.09628   -0.01060    0.02382    0.00747
C23   1    0.679633    0.770273    0.670398    11.00000    0.08323    0.11291 =
         0.08992   -0.00788    0.02027    0.00394
C24   1    0.655486    0.758175    0.696887    11.00000    0.08134    0.09696 =
         0.09286   -0.01375    0.02927    0.01249
C25   1    0.629069    0.740590    0.729881    11.00000    0.06913    0.08070 =
         0.09913   -0.00945    0.01033    0.01385
C26   1    0.607916    0.771164    0.760718    11.00000    0.08917    0.08840 =
         0.10721   -0.00808    0.03207    0.00614
AFIX  43
H26   2    0.608116    0.812171    0.764288    11.00000   -1.20000
AFIX   0
C27   1    0.585701    0.730648    0.786311    11.00000    0.06755    0.09254 =
         0.10761   -0.01767    0.01302    0.00607
C28   1    0.594182    0.677618    0.769253    11.00000    0.06623    0.08838 =
         0.09124   -0.01027    0.02329    0.00902
C29   1    0.582933    0.621656    0.779517    11.00000    0.07129    0.08176 =
         0.10624   -0.01054    0.02134    0.00177
C30   1    0.573044    0.574138    0.792334    11.00000    0.06503    0.11105 =
         0.11925   -0.01070    0.01813   -0.00293
C31   1    0.563514    0.516713    0.805445    11.00000    0.07431    0.09539 =
         0.11021   -0.00691    0.02344    0.00252
C32   1    0.532635    0.493000    0.827079    11.00000    0.10690    0.09052 =
         0.12593   -0.00488    0.02578    0.00361
AFIX  43
H32   2    0.509196    0.513363    0.840139    11.00000   -1.20000
AFIX   0
C33   1    0.539687    0.431244    0.828023    11.00000    0.12010    0.08717 =
         0.13617    0.00961    0.02303   -0.02448
C34   1    0.573731    0.422239    0.805870    11.00000    0.10595    0.11081 =
         0.10343   -0.00489   -0.00106   -0.01006
C35   1    0.596178    0.370179    0.796236    11.00000    0.11060    0.11295 =
         0.10995   -0.02510   -0.00631    0.01302
C36   1    0.613821    0.324971    0.786772    11.00000    0.11695    0.09680 =
         0.11496   -0.01566   -0.00808    0.00913
C37   1    0.635221    0.273142    0.778466    11.00000    0.12329    0.10147 =
         0.10282   -0.00180    0.00389    0.00838
C38   1    0.638842    0.219995    0.796966    11.00000    0.17945    0.12488 =
         0.12072    0.01699    0.04760    0.05359
AFIX  43
H38   2    0.624484    0.207353    0.821692    11.00000   -1.20000
AFIX   0
C39   1    0.668079    0.183863    0.773783    11.00000    0.18737    0.10492 =
         0.10751    0.02182    0.03547    0.03304
C40   1    0.680224    0.219915    0.742247    11.00000    0.09829    0.09789 =
         0.12142   -0.00020   -0.00622    0.02083
C41   1    0.707957    0.209615    0.709484    11.00000    0.13425    0.10620 =
         0.09395    0.01326   -0.00417   -0.01896
C42   1    0.730395    0.201094    0.679800    11.00000    0.11672    0.07741 =
         0.09993    0.01709   -0.01080   -0.00789
C43   1    0.816796    0.117054    0.562400    11.00000    0.15087    0.08019 =
         0.17047    0.01914    0.04567   -0.00553
AFIX  23
H43A  2    0.858742    0.123067    0.576816    11.00000   -1.20000
H43B  2    0.799878    0.129733    0.524369    11.00000   -1.20000
AFIX   0
C44   1    0.806467    0.052793    0.562962    11.00000    0.09513    0.07983 =
         0.13421    0.01004    0.01362    0.00124
AFIX  23
H44A  2    0.823344    0.040290    0.601042    11.00000   -1.20000
H44B  2    0.764506    0.046957    0.548652    11.00000   -1.20000
AFIX   0
C45   1    0.827575    0.013098    0.533989    11.00000    0.12842    0.09180 =
         0.16147   -0.00258    0.02893    0.01246
AFIX  23
H45A  2    0.869540    0.018552    0.547807    11.00000   -1.20000
H45B  2    0.810108    0.024363    0.495573    11.00000   -1.20000
AFIX   0
C46   1    0.816244   -0.049227    0.537517    11.00000    0.11718    0.08962 =
         0.18355   -0.00165    0.04041    0.00979
AFIX  23
H46A  2    0.774260   -0.054369    0.523869    11.00000   -1.20000
H46B  2    0.833642   -0.060184    0.576008    11.00000   -1.20000
AFIX   0
C47   1    0.837226   -0.091367    0.508255    11.00000    0.13156    0.17034 =
         0.26398   -0.02455    0.06316    0.04064
AFIX  23
H47A  2    0.878289   -0.083522    0.518392    11.00000   -1.20000
H47B  2    0.834287   -0.131144    0.520413    11.00000   -1.20000
AFIX   0
C48   1    0.806227   -0.089197    0.449897    11.00000    0.15441    0.21180 =
         0.22615   -0.02518    0.07344    0.00907
AFIX 137
H48A  2    0.765455   -0.096865    0.439303    11.00000   -1.50000
H48B  2    0.821674   -0.118604    0.433984    11.00000   -1.50000
H48C  2    0.810692   -0.050661    0.437134    11.00000   -1.50000
AFIX   0
C49   1    0.888842    0.402328    0.414242    11.00000    0.19141    0.10790 =
         0.25351   -0.00469    0.13590    0.01187
C50   1    0.928861    0.367528    0.409536    11.00000    0.19321    0.39116 =
         0.16949    0.02618    0.09773    0.08114
AFIX  23
H50A  2    0.913637    0.327456    0.404647    11.00000   -1.20000
H50B  2    0.963026    0.368409    0.444627    11.00000   -1.20000
AFIX   0
C51   1    0.948458    0.376832    0.369633    11.00000    0.22569    0.29923 =
         0.22331   -0.07475    0.14435   -0.00953
AFIX  23
H51A  2    0.972709    0.412086    0.379959    11.00000   -1.20000
H51B  2    0.914458    0.386068    0.335843    11.00000   -1.20000
AFIX   0
C52   1    0.979852    0.333112    0.357402    11.00000    0.17190    0.41191 =
         0.18222   -0.01185    0.08131    0.08104
AFIX  23
H52A  2    1.008480    0.318028    0.392285    11.00000   -1.20000
H52B  2    0.952602    0.301032    0.340160    11.00000   -1.20000
AFIX   0
C53   1    1.007964    0.342351    0.327010    11.00000    0.20133    0.50238 =
         0.28160   -0.14545    0.12006    0.06703
AFIX  23
H53A  2    1.043518    0.365196    0.345889    11.00000   -1.20000
H53B  2    0.983533    0.360606    0.292051    11.00000   -1.20000
AFIX   0
C54   1    1.020624    0.274173    0.321156    11.00000    0.32152    0.47126 =
         0.27719    0.00905    0.10839    0.20367
AFIX 137
H54A  2    1.036990    0.255953    0.356762    11.00000   -1.50000
H54B  2    1.047812    0.270853    0.305099    11.00000   -1.50000
H54C  2    0.984696    0.254645    0.298081    11.00000   -1.50000
AFIX   0
C55   1    0.900015    0.747099    0.505244    11.00000    0.18435    0.09951 =
         0.20465   -0.04032    0.13201   -0.04632
AFIX  23
H55A  2    0.865018    0.771279    0.488902    11.00000   -1.20000
H55B  2    0.923605    0.763528    0.541284    11.00000   -1.20000
AFIX   0
C56   1    0.931153    0.755160    0.473893    11.00000    0.12861    0.08078 =
         0.09756    0.00591    0.03276   -0.01518
AFIX  23
H56A  2    0.908073    0.737377    0.438350    11.00000   -1.20000
H56B  2    0.966642    0.731814    0.490998    11.00000   -1.20000
AFIX   0
C57   1    0.948425    0.812998    0.463657    11.00000    0.11985    0.11142 =
         0.13100    0.00271    0.05564   -0.01722
AFIX  23
H57A  2    0.912881    0.836372    0.447279    11.00000   -1.20000
H57B  2    0.971837    0.830367    0.499317    11.00000   -1.20000
AFIX   0
C58   1    0.977387    0.822286    0.433457    11.00000    0.31602    0.11001 =
         0.16870   -0.00267    0.13385   -0.06668
AFIX  23
H58A  2    0.954066    0.803334    0.398553    11.00000   -1.20000
H58B  2    1.012784    0.798810    0.450607    11.00000   -1.20000
AFIX   0
C59   1    0.995828    0.877181    0.419691    11.00000    0.12091    0.11315 =
         0.22691    0.03669    0.06229    0.00182
AFIX  23
H59A  2    1.031488    0.869120    0.415726    11.00000   -1.20000
H59B  2    0.966422    0.888224    0.383620    11.00000   -1.20000
AFIX   0
C60   1    1.006392    0.926530    0.452298    11.00000    0.21244    0.16210 =
         0.21253    0.04422    0.06467   -0.02503
AFIX 137
H60A  2    0.970807    0.938675    0.453962    11.00000   -1.50000
H60B  2    1.020398    0.957988    0.437133    11.00000   -1.50000
H60C  2    1.035357    0.917437    0.488599    11.00000   -1.50000
AFIX   0
C61   1    0.704481    0.899990    0.641140    11.00000    0.11446    0.09786 =
         0.11670   -0.02103    0.03377   -0.00567
AFIX  23
H61A  2    0.676202    0.893614    0.656042    11.00000   -1.20000
H61B  2    0.685643    0.923752    0.608206    11.00000   -1.20000
AFIX   0
C62   1    0.754612    0.933779    0.681702    11.00000    0.12202    0.08798 =
         0.13255   -0.02348    0.04246    0.00577
AFIX  23
H62A  2    0.772228    0.911173    0.715479    11.00000   -1.20000
H62B  2    0.783870    0.938645    0.667742    11.00000   -1.20000
AFIX   0
C63   1    0.737871    0.992478    0.693848    11.00000    0.15263    0.10582 =
         0.14656   -0.01719    0.05160   -0.00873
AFIX  23
H63A  2    0.710272    0.987241    0.709710    11.00000   -1.20000
H63B  2    0.717914    1.013885    0.659623    11.00000   -1.20000
AFIX   0
C64   1    0.787215    1.028915    0.731586    11.00000    0.14590    0.11655 =
         0.13459   -0.01272    0.04519    0.00021
AFIX  23
H64A  2    0.815272    1.033227    0.716134    11.00000   -1.20000
H64B  2    0.772568    1.068098    0.733644    11.00000   -1.20000
AFIX   0
C65   1    0.816217    1.006648    0.784521    11.00000    0.12429    0.12185 =
         0.15965   -0.00234    0.04206   -0.00364
AFIX  23
H65A  2    0.836775    0.970934    0.782994    11.00000   -1.20000
H65B  2    0.787141    0.995377    0.797264    11.00000   -1.20000
AFIX   0
C66   1    0.858603    1.046868    0.825506    11.00000    0.17332    0.15591 =
         0.12936   -0.02091    0.02260   -0.03554
AFIX 137
H66A  2    0.890192    1.054936    0.815732    11.00000   -1.50000
H66B  2    0.873769    1.028552    0.861051    11.00000   -1.50000
H66C  2    0.839421    1.083278    0.826396    11.00000   -1.50000
AFIX   0
C67   1    0.558178    0.743031    0.822210    11.00000    0.07208    0.09408 =
         0.09561   -0.00801    0.02859    0.00274
AFIX  23
H67A  2    0.581589    0.724797    0.857457    11.00000   -1.20000
H67B  2    0.520250    0.723715    0.807208    11.00000   -1.20000
AFIX   0
C68   1    0.549451    0.805339    0.831861    11.00000    0.07899    0.09973 =
         0.09600   -0.01364    0.02230    0.00132
AFIX  23
H68A  2    0.587392    0.824601    0.848053    11.00000   -1.20000
H68B  2    0.526797    0.824055    0.796679    11.00000   -1.20000
AFIX   0
C69   1    0.519973    0.815976    0.867293    11.00000    0.06961    0.11168 =
         0.10693   -0.02643    0.03621   -0.00776
AFIX  23
H69A  2    0.482843    0.795138    0.851933    11.00000   -1.20000
H69B  2    0.543556    0.798664    0.902938    11.00000   -1.20000
AFIX   0
C70   1    0.508821    0.877308    0.875371    11.00000    0.08870    0.12501 =
         0.11344   -0.01708    0.04109    0.00870
AFIX  23
H70A  2    0.485527    0.894772    0.839727    11.00000   -1.20000
H70B  2    0.545968    0.898102    0.891118    11.00000   -1.20000
AFIX   0
C71   1    0.478405    0.887657    0.910928    11.00000    0.11066    0.13683 =
         0.14441   -0.01343    0.07830   -0.00067
AFIX  23
H71A  2    0.441296    0.866779    0.895584    11.00000   -1.20000
H71B  2    0.501871    0.871098    0.946940    11.00000   -1.20000
AFIX   0
C72   1    0.467368    0.950960    0.917152    11.00000    0.17532    0.12580 =
         0.21723   -0.02226    0.13842   -0.00103
AFIX 137
H72A  2    0.441659    0.966999    0.882052    11.00000   -1.50000
H72B  2    0.503769    0.972220    0.931411    11.00000   -1.50000
H72C  2    0.449514    0.954735    0.942030    11.00000   -1.50000
AFIX   0
C73   1    0.514729    0.386745    0.849028    11.00000    0.15376    0.12464 =
         0.17948    0.00300    0.02311   -0.00513
AFIX  23
H73A  2    0.503316    0.353702    0.823593    11.00000   -1.20000
H73B  2    0.545076    0.372592    0.883427    11.00000   -1.20000
AFIX   0
C74   1    0.466338    0.402836    0.858268    11.00000    0.20665    0.09641 =
         0.14635   -0.01087    0.10029   -0.00793
AFIX  23
H74A  2    0.436735    0.418779    0.824299    11.00000   -1.20000
H74B  2    0.478307    0.434648    0.885016    11.00000   -1.20000
AFIX   0
C75   1    0.438210    0.355506    0.877965    11.00000    0.19277    0.11371 =
         0.11140    0.01369    0.02621   -0.02255
AFIX  23
H75A  2    0.422870    0.325246    0.849826    11.00000   -1.20000
H75B  2    0.468230    0.337194    0.910339    11.00000   -1.20000
AFIX   0
C76   1    0.394720    0.373785    0.890304    11.00000    0.30375    0.13897 =
         0.24600   -0.00563    0.20672   -0.03380
AFIX  23
H76A  2    0.363436    0.390109    0.857603    11.00000   -1.20000
H76B  2    0.409239    0.405128    0.917439    11.00000   -1.20000
AFIX   0
C77   1    0.370680    0.325195    0.912041    11.00000    0.27675    0.13945 =
         0.23806   -0.03114    0.15366   -0.08150
AFIX  23
H77A  2    0.350292    0.296887    0.883019    11.00000   -1.20000
H77B  2    0.402616    0.304686    0.941232    11.00000   -1.20000
AFIX   0
C78   1    0.332616    0.347137    0.931920    11.00000    0.32096    0.19285 =
         0.48253   -0.14119    0.28169   -0.10453
AFIX 137
H78A  2    0.302124    0.369244    0.903591    11.00000   -1.50000
H78B  2    0.353543    0.372577    0.962689    11.00000   -1.50000
H78C  2    0.315690    0.314863    0.943315    11.00000   -1.50000
AFIX   0
C79   1    0.681716    0.122952    0.783032    11.00000    0.31857    0.15254 =
         0.28411    0.12605    0.17074    0.13457
AFIX  23
H79A  2    0.667518    0.104217    0.747281    11.00000   -1.20000
H79B  2    0.724059    0.119764    0.799484    11.00000   -1.20000
AFIX   0
C80   1    0.662628    0.089404    0.814032    11.00000    0.22824    0.12617 =
         0.18672    0.01603    0.11264   -0.03059
AFIX  23
H80A  2    0.620864    0.096287    0.800248    11.00000   -1.20000
H80B  2    0.680604    0.105400    0.850961    11.00000   -1.20000
AFIX   0
C81   1    0.671470    0.024293    0.818980    11.00000    0.19032    0.14194 =
         0.21332    0.07017    0.11054    0.03710
PART 2
AFIX  23
H81A  2    0.697294    0.016845    0.801523    10.50000   -1.20000
H81B  2    0.633724    0.008558    0.793895    10.50000   -1.20000
AFIX   0
C82A  1    0.692514   -0.019322    0.866744    10.50000    0.28020
PART 0
PART 1
C82B  1    0.644746   -0.000377    0.851538    10.50000    0.13486
PART 0
PART 2
C83A  1    0.688432   -0.085260    0.859487    10.50000    0.15135
PART 0
PART 1
C83B  1    0.593572    0.000678    0.832070    10.50000    0.20052
PART 0
PART 2
C84A  1    0.707869   -0.107060    0.819440    10.50000    0.26855
PART 0
PART -1
C84B  1    0.634402   -0.058017    0.817053    10.25000    0.27120
PART 0
PART 1
C84C  1    0.554021   -0.019414    0.788417    10.25000    0.21395
HKLF 4


REM  origi69_a.res in C2/c
REM wR2 = 0.4403, GooF = S = 1.118, Restrained GooF = 1.118 for all data
REM R1 = 0.1254 for 5354 Fo > 4sig(Fo) and 0.2882 for all 17622 data
REM 827 parameters refined using 0 restraints

END

WGHT      0.2000      0.0000

REM Highest difference peak  0.394,  deepest hole -0.269,  1-sigma level  0.056
Q1    1   0.2719  0.3830  0.8851  11.00000  0.05    0.39
Q2    1   0.9970  0.3996  0.3954  11.00000  0.05    0.35
Q3    1   1.0293  0.8871  0.3933  11.00000  0.05    0.35
Q4    1   0.9620  0.4070  0.4434  11.00000  0.05    0.35
Q5    1   1.0196  0.4198  0.3205  11.00000  0.05    0.34
Q6    1   1.0367  0.4061  0.3358  11.00000  0.05    0.32
Q7    1   0.8787  0.4764  0.4737  11.00000  0.05    0.31
Q8    1   0.9954  0.3882  0.3627  11.00000  0.05    0.30
Q9    1   0.8046  0.6633  0.5634  11.00000  0.05    0.28
Q10   1   0.6688 -0.0936  0.8206  11.00000  0.05    0.27
Q11   1   0.6620  0.0050  0.8814  11.00000  0.05    0.27
Q12   1   0.8001  1.0614  0.7791  11.00000  0.05    0.26
Q13   1   0.6745 -0.0647  0.8854  11.00000  0.05    0.25
Q14   1   0.6789  0.7242  0.6616  11.00000  0.05    0.25
Q15   1   0.8448  0.4524  0.5189  11.00000  0.05    0.24
Q16   1   0.8434 -0.0566  0.4662  11.00000  0.05    0.24
Q17   1   0.6605  0.8196  0.6913  11.00000  0.05    0.24
Q18   1   0.6407 -0.0606  0.8547  11.00000  0.05    0.23
Q19   1   0.5011  0.0290  0.7846  11.00000  0.05    0.23
Q20   1   0.5528  0.6396  0.8340  11.00000  0.05    0.23
;
_shelx_res_checksum                91020
_shelx_hkl_file
;
   0   0   7    0.27    0.30
   0   0   8    4.02    0.36
   0   0   9    0.09    0.38
   0   0   9    0.06    0.31
   0   0  10  126.93    4.77
   0   0  10  127.65    4.79
   0   0  11   -0.31    0.40
   0   0  11   -0.37    0.44
   0   0  12   76.00    2.92
   0   0  12   77.70    2.93
   0   0  13    0.32    0.46
   0   0  13   -0.01    0.43
   0   0  14    9.25    0.58
   0   0  14    9.71    0.64
   0   0  15   -0.32    0.47
   0   0  15   -0.49    0.52
   0   0  16    0.01    0.50
   0   0  16    0.67    0.54
   0   0  17   -0.12    0.53
   0   0  17   -0.81    0.56
   0   0  18    2.03    0.59
   0   0  18    1.73    0.60
   0   0  19   -0.36    0.63
   0   0  19    0.30    0.60
   0   0  20   14.14    0.83
   0   0  20   10.87    0.86
   0   0  21   -0.87    0.69
   0   0  21    1.02    0.70
   0   0  22    9.19    0.80
   0   0  22    5.07    0.80
   0   0  23   -1.08    0.74
   0   0  23   -0.53    0.73
   0   0  24   -0.35    0.75
   0   0  24    1.35    0.75
   0   0  25   -0.03    0.76
   0   0  25    0.62    0.77
   0   0  26    0.15    0.77
   0   0  26    1.74    0.81
   0   0  27   -1.26    0.83
   0   0  28    1.70    0.84
   0   0  29   -0.16    0.85
   0   0  30    1.25    0.85
   0   2  -4   23.80    0.93
   0   2  -5 4415.32  164.20
   0   2  -6 1698.91   62.96
   0  -2   6 1685.64   62.97
   0  -2   7  379.41   14.03
   0   2  -7  374.40   14.02
   0  -2   8  452.44   16.66
   0   2  -8  443.03   16.66
   0  -2   9    0.06    0.33
   0  -2  10  154.10    5.69
   0   2  10  150.70    5.68
   0  -2  11   30.15    1.24
   0  -2  11   26.49    1.11
   0   2  11   27.28    1.08
   0  -2  12    5.79    0.66
   0  -2  12    5.46    0.47
   0   2  12    6.08    0.39
   0  -2  13    0.70    0.41
   0  -2  13   -0.43    0.59
   0   2  13    0.41    0.33
   0   2  14   10.50    0.58
   0  -2  14   12.09    0.80
   0   2  14   10.90    0.69
   0  -2  14   14.35    0.65
   0  -2  15    2.29    0.62
   0   2  15    1.69    0.39
   0  -2  15    1.39    0.47
   0   2  15    1.40    0.51
   0  -2  16    1.00    0.64
   0   2  16    1.57    0.53
   0   2  16    0.91    0.39
   0  -2  16    0.33    0.49
   0   2  17    6.88    0.52
   0  -2  17    7.98    0.61
   0  -2  17    7.76    0.77
   0   2  17    8.17    0.66
   0   2  18    0.43    0.60
   0  -2  18    0.93    0.75
   0  -2  18    0.40    0.56
   0   2  18    0.52    0.43
   0   2  19    2.18    0.63
   0  -2  19    1.77    0.76
   0  -2  19    1.26    0.59
   0   2  19    1.33    0.46
   0   2  20    9.11    0.75
   0  -2  20    7.00    0.86
   0  -2  20    8.48    0.70
   0   2  20    6.47    0.57
   0   2  21    1.31    0.72
   0   2  21    1.26    0.48
   0  -2  21    1.31    0.67
   0  -2  21   -0.17    0.84
   0   2  22    1.51    0.72
   0  -2  22    0.24    0.87
   0  -2  22   -0.43    0.71
   0   2  22    0.29    0.48
   0   2  23    1.21    0.78
   0  -2  23    0.06    0.90
   0  -2  23    1.41    0.72
   0   2  23   -0.02    0.48
   0   2  24    0.35    0.81
   0  -2  24    0.51    0.93
   0  -2  24    0.47    0.73
   0   2  24    0.00    0.44
   0  -2  25    0.27    0.96
   0  -2  25   -0.50    0.75
   0   2  25    1.96    0.81
   0   2  26   -0.72    0.85
   0  -2  26    0.52    0.96
   0   2  27    0.26    0.88
   0  -2  27   -1.09    0.99
   0  -2  28   -0.46    1.00
   0   2  28    1.44    0.91
   0   2  29   -0.64    0.90
   0   2  30   -0.17    0.93
   0  -4  -4 1689.20   62.83
   0   4  -7   25.60    1.03
   0   4  -8  222.72    8.31
   0   4  -9    3.94    0.35
   0   4 -10    2.32    0.34
   0   4 -11    6.68    0.44
   0  -4  11    5.47    0.73
   0  -4  12   10.38    0.82
   0   4 -12   11.28    0.56
   0  -4  13    0.61    0.72
   0   4 -13   -0.20    0.36
   0  -4  14    6.29    0.74
   0  -4  15    2.62    0.74
   0  -4  16   14.89    1.00
   0  -4  17    0.55    0.79
   0  -4  18    9.04    0.95
   0  -4  19   -0.14    0.89
   0   4  19    1.65    0.71
   0  -4  20   -0.26    0.94
   0   4  20   -0.23    0.72
   0   4  21    4.87    0.80
   0  -4  21    3.86    0.99
   0   4  22    0.52    0.79
   0  -4  22    1.60    0.99
   0   4  23   -0.59    0.81
   0  -4  23    0.21    1.01
   0   4  24    1.10    0.85
   0  -4  24   -1.24    1.03
   0   4  25    0.68    0.87
   0  -4  25    1.94    1.08
   0   4  26   -0.02    0.86
   0  -4  26    0.41    1.11
   0  -4  27    0.67    1.13
   0   4  27    0.20    0.92
   0  -4  28    0.31    1.17
   0   4  28   -0.03    0.95
   0  -4  29    0.51    1.21
   0   4  29   -0.72    0.98
   0   4  30    0.84    1.01
   0  -6  -3    3.72    0.46
   0  -6  -4    2.99    0.41
   0  -6  -5   33.41    1.32
   0  -6  -6    4.27    0.37
   0  -6  -7   14.98    0.64
   0  -6  -8   50.37    1.90
   0   6  -9    6.99    0.51
   0  -6  10    5.37    0.75
   0   6 -10    3.79    0.46
   0   6 -11   51.37    2.00
   0  -6  11   53.39    2.17
   0   6 -12    1.34    0.42
   0  -6  12   -0.03    0.79
   0   6 -13    0.79    0.41
   0  -6  13    1.05    0.77
   0   6 -14    5.69    0.47
   0  -6  14    5.04    0.89
   0   6 -15    0.38    0.42
   0  -6  15    0.22    0.80
   0  -6  16   18.84    1.23
   0   6 -16   21.44    0.92
   0  -6  17    6.83    1.00
   0  -6  18    2.67    0.95
   0  -6  19    5.95    1.07
   0  -6  20   -0.71    1.03
   0  -6  21    0.79    1.09
   0  -6  22    1.09    1.09
   0   6  22    3.34    0.86
   0  -6  23   -0.90    1.13
   0   6  23    0.37    0.91
   0   6  24    0.80    0.89
   0  -6  24    2.06    1.17
   0   6  25    1.91    0.91
   0  -6  25    0.95    1.20
   0   6  26   -0.33    0.95
   0  -6  26    0.50    1.23
   0   6  27    0.01    0.97
   0  -6  27   -1.69    1.26
   0   6  28    0.45    1.00
   0  -6  28    0.55    1.30
   0   6  29    1.38    1.02
   0  -6  29    1.36    1.33
   0   6  30   -1.24    1.08
   0  -8  -2    0.54    0.59
   0  -8  -3   43.49    1.76
   0  -8  -4   67.94    2.64
   0  -8  -5  113.78    4.31
   0  -8  -6    4.81    0.51
   0  -8  -7    1.17    0.44
   0  -8  -8   77.81    2.96
   0  -8   9  157.67    6.01
   0  -8  -9  156.67    5.87
   0  -8 -10   85.06    3.19
   0  -8  10   83.35    3.35
   0   8 -11  107.28    4.10
   0  -8  11  110.65    4.21
   0   8 -12   41.40    1.61
   0  -8  12   36.23    1.84
   0   8 -13   40.46    1.55
   0  -8  13   32.29    1.80
   0   8 -14    1.25    0.51
   0  -8  14    0.98    0.90
   0   8 -15   -0.20    0.50
   0  -8  15    0.37    0.88
   0   8 -16    4.40    0.53
   0  -8  16    2.92    0.96
   0   8 -17   -0.32    0.51
   0  -8  17    2.98    1.09
   0  -8  18    1.35    1.14
   0   8 -18    0.62    0.52
   0  -8  19    4.18    1.10
   0  -8  20   -0.31    1.14
   0  -8  21    4.83    1.28
   0  -8  22    1.99    1.23
   0  -8  23   -0.41    1.26
   0  -8  24    2.05    1.29
   0   8  24    2.42    0.98
   0  -8  25    2.87    1.31
   0   8  25    1.21    1.05
   0   8  26   -0.46    1.05
   0  -8  26   -1.11    1.35
   0  -8  27    1.89    1.38
   0   8  27   -1.95    1.07
   0  -8  28    0.17    1.45
   0   8  28    0.51    1.10
   0  -8  29    1.55    1.49
   0   8  29   -0.61    1.12
   0   8  30   -0.25    1.14
   0 -10  -1   10.49    0.86
   0 -10  -2   60.89    2.42
   0 -10  -3   42.50    1.80
   0 -10  -4   63.90    2.52
   0 -10   4   63.68    2.63
   0 -10  -5  109.50    4.12
   0 -10   5  104.45    4.20
   0 -10  -6  187.60    7.15
   0 -10   6  195.10    7.24
   0 -10  -7   11.21    0.72
   0 -10   7   13.05    1.06
   0 -10  -8    4.61    0.54
   0 -10   8    6.92    1.00
   0 -10  -9   87.55    3.34
   0 -10   9   87.53    3.49
   0 -10 -10   46.10    1.81
   0 -10  10   47.04    2.08
   0 -10  11   10.73    1.02
   0 -10 -11    8.69    0.52
   0 -10  12    1.53    1.01
   0  10 -13    6.84    0.65
   0 -10  13    6.55    1.10
   0 -10  14    2.20    1.08
   0  10 -14    3.10    0.59
   0 -10  15    2.15    1.11
   0  10 -15    2.44    0.59
   0 -10  16   21.72    1.55
   0  10 -16   22.73    1.06
   0 -10  17    1.90    1.22
   0  10 -17    0.16    0.60
   0  10 -18    6.30    0.66
   0 -10  18    5.55    1.32
   0  10 -19    0.84    0.58
   0 -10  19    1.40    1.25
   0  10 -20    5.70    0.63
   0 -10  20    4.29    1.26
   0 -10  21    0.13    1.28
   0 -10  22   -1.03    1.37
   0 -10  23   -0.08    1.37
   0 -10  24    0.90    1.41
   0 -10  25    0.03    1.37
   0  10  26    1.46    1.13
   0 -10  26   -0.50    1.47
   0 -10  27    1.57    1.50
   0  10  27   -0.18    1.20
   0 -10  28    2.12    1.57
   0  10  28   -0.13    1.22
   0  10  29   -1.47    1.20
   0 -10  29   -0.77    1.59
   0  10  30   -0.40    1.24
   0 -10  30   -0.43    1.63
   0 -12   0   59.21    2.46
   0 -12  -1   59.46    2.45
   0 -12  -2    4.19    0.77
   0  12   3   17.38    0.74
   0 -12  -3   19.77    1.07
   0 -12  -4    1.99    0.72
   0 -12   5  208.67    7.73
   0 -12  -5  199.20    7.65
   0 -12   6   42.02    1.92
   0 -12  -6   39.46    1.70
   0 -12   7   17.72    1.32
   0 -12  -7   20.56    1.02
   0 -12   8    3.57    1.02
   0 -12  -8    4.09    0.61
   0 -12  -9   18.36    0.94
   0 -12   9   17.62    1.29
   0 -12 -10   16.97    0.88
   0 -12  10   14.50    1.29
   0 -12  11    9.93    1.20
   0 -12 -11    7.08    0.61
   0 -12  12    0.19    1.11
   0 -12 -12    1.81    0.50
   0 -12 -13   28.39    1.18
   0 -12  13   30.20    1.68
   0  12 -14    0.34    0.67
   0 -12  14    1.92    1.27
   0  12 -15    6.52    0.78
   0 -12  15    6.63    1.26
   0  12 -16   10.25    0.80
   0 -12  16    9.11    1.34
   0  12 -17   -0.49    0.67
   0 -12  17    0.57    1.26
   0 -12  18   -0.27    1.29
   0  12 -18   -0.14    0.66
   0 -12  19   -0.52    1.32
   0  12 -19   -0.43    0.66
   0  12 -20    0.76    0.63
   0 -12  20    0.72    1.35
   0  12 -21   -0.27    0.63
   0 -12  21    0.22    1.47
   0  12 -22    0.56    0.62
   0 -12  22    1.08    1.52
   0 -12  23    0.60    1.54
   0 -12  24    2.71    1.46
   0 -12  25    3.67    1.64
   0 -12  26   -2.82    1.61
   0 -12  27    1.28    1.68
   0 -12  28    1.29    1.71
   0  12  28   -0.05    1.32
   0 -12  29   -1.81    1.75
   0 -12  30    1.02    1.75
   0 -14   0  232.01    8.80
   0 -14   1   17.29    1.40
   0 -14  -1   25.19    1.27
   0 -14  -2  105.12    4.11
   0 -14  -3   22.97    1.23
   0  14  -4   37.42    1.53
   0  14   4   41.20    1.54
   0 -14  -4   45.79    1.82
   0  14   5    6.95    0.50
   0 -14   5    7.12    0.49
   0 -14  -5   10.62    0.89
   0 -14  -6    0.23    0.78
   0 -14   6   -0.17    1.09
   0 -14  -7    1.63    0.76
   0 -14   7    2.21    1.18
   0 -14   8   27.73    1.69
   0 -14  -8   29.89    1.37
   0 -14   9   -0.41    1.17
   0 -14  -9   -0.77    0.71
   0 -14  10   15.94    1.42
   0 -14 -10   13.59    0.93
   0 -14  11    7.29    1.35
   0 -14 -11    8.72    0.79
   0 -14  12   -1.16    1.28
   0 -14 -12   -0.37    0.66
   0 -14  13    3.57    1.31
   0 -14 -13    5.06    0.64
   0 -14 -14    3.57    0.58
   0 -14  14    3.29    1.39
   0 -14  15    0.17    1.36
   0  14 -15    1.49    0.80
   0  14 -16    3.09    0.81
   0 -14  16    1.24    1.42
   0  14 -17   -1.20    0.80
   0 -14  17   -0.62    1.43
   0  14 -18    0.60    0.77
   0 -14  18   -1.53    1.47
   0 -14  19    1.79    1.52
   0  14 -19    0.56    0.76
   0 -14  20    4.84    1.62
   0  14 -20    3.57    0.76
   0  14 -21   -1.29    0.72
   0 -14  21    0.25    1.58
   0  14 -22   -0.12    0.69
   0 -14  22    1.57    1.54
   0 -14  23    3.01    1.60
   0 -14  24    0.28    1.64
   0 -14  25    0.59    1.77
   0 -14  26    2.76    1.78
   0 -14  27    0.32    1.71
   0 -14  28    1.12    1.90
   0 -14  29   -0.10    1.79
   0 -14  30   -0.44    1.94
   0 -16   0   35.23    1.76
   0 -16  -1    1.19    1.02
   0 -16   1    0.42    1.13
   0 -16  -2    3.16    1.03
   0 -16   2    2.77    1.08
   0 -16  -3    1.20    0.94
   0 -16  -4    2.03    0.96
   0  16  -5    0.41    0.38
   0 -16  -5   -0.63    0.97
   0 -16  -6    6.21    0.48
   0 -16  -6    7.75    1.00
   0 -16   6    7.37    0.50
   0  16   6    6.43    0.55
   0  16   7    0.84    0.53
   0 -16   7    1.32    0.52
   0 -16   7    1.24    1.32
   0 -16  -7    0.73    0.89
   0 -16   8   12.90    1.45
   0 -16  -8    9.87    1.02
   0 -16   9    7.30    1.39
   0 -16  -9    6.29    0.93
   0 -16  10   -2.67    1.35
   0 -16 -10    1.81    0.88
   0 -16  11   -2.99    1.44
   0 -16 -11   -0.20    0.84
   0 -16  12    9.33    1.55
   0 -16 -12   10.51    0.90
   0 -16  13    1.73    1.50
   0 -16 -13    0.68    0.77
   0 -16 -14   -0.36    0.71
   0 -16  14   -1.58    1.49
   0 -16 -15    4.07    0.66
   0 -16  15    3.35    1.62
   0  16 -16   -0.92    0.93
   0 -16  16   -2.77    1.67
   0  16 -17    0.54    0.89
   0 -16  17    4.38    1.61
   0  16 -18   -0.12    0.87
   0 -16  18    1.88    1.58
   0  16 -19    0.23    0.85
   0 -16  19    3.16    1.73
   0 -16  20    7.19    1.84
   0  16 -20    0.17    0.87
   0 -16  21   -1.63    1.80
   0  16 -21    0.35    0.80
   0 -16  22   -1.15    1.81
   0  16 -22    0.26    0.78
   0 -16  23    2.14    1.83
   0 -16  24   -0.78    1.85
   0 -16  25    2.08    1.77
   0 -16  26   -0.59    1.79
   0 -16  27    0.38    1.91
   0 -16  28    1.00    2.03
   0 -16  29   -0.14    1.95
   0 -16  30    1.40    2.04
   0 -18   0   12.17    1.37
   0 -18  -1   -0.05    1.16
   0 -18   1    1.17    1.30
   0 -18  -2    0.58    1.23
   0 -18   2    0.49    1.24
   0 -18  -3    5.06    1.16
   0 -18   3    3.03    1.36
   0 -18  -4   -0.76    1.17
   0 -18  -5    9.89    1.26
   0 -18  -6   29.00    1.61
   0 -18  -7   -0.91    1.05
   0 -18  -7   -0.05    0.47
   0  18  -7    0.89    0.56
   0  18   7    0.24    0.54
   0 -18  -8    4.38    1.08
   0 -18  -8    3.15    0.60
   0 -18   8    6.81    1.57
   0  18   8    5.22    0.66
   0 -18   8    3.82    0.64
   0 -18   9   66.43    2.98
   0 -18   9   58.04    2.39
   0  18   9   60.43    2.39
   0 -18  -9   60.45    2.57
   0  18  10   13.18    0.93
   0 -18  10   15.52    0.99
   0 -18 -10   12.23    1.19
   0 -18  10   15.01    1.74
   0 -18 -11    5.04    1.01
   0 -18  11    6.28    1.69
   0 -18 -12    2.59    0.95
   0 -18  12    0.70    1.72
   0 -18  13    5.37    1.71
   0 -18 -13    6.95    0.99
   0 -18  14    4.71    1.83
   0 -18 -14    4.58    0.91
   0 -18  15   -2.88    1.71
   0 -18 -15    0.15    0.81
   0 -18  16   13.53    1.89
   0 -18  17   -2.07    1.74
   0  18 -17    0.36    1.03
   0  18 -18   -0.08    1.01
   0 -18  18   -0.07    1.78
   0  18 -19    0.39    0.96
   0 -18  19    0.36    1.83
   0  18 -20   -0.18    0.90
   0 -18  20    0.55    1.89
   0  18 -21   -0.16    0.93
   0 -18  21    0.15    1.94
   0 -18  22   -0.68    1.93
   0 -18  23   -1.16    1.98
   0 -18  24    1.65    2.02
   0 -18  25    1.63    2.12
   0 -18  26    1.80    2.10
   0 -18  27    0.63    2.14
   0 -20   0   20.56    1.73
   0 -20   1    5.99    1.59
   0 -20  -1    3.27    1.39
   0 -20  -2   14.50    1.58
   0 -20   2   14.50    1.68
   0 -20   3    4.52    1.61
   0 -20  -3    2.53    1.36
   0 -20   4   45.18    2.45
   0 -20  -4   38.91    2.16
   0 -20   5    6.49    1.77
   0 -20  -5    6.93    1.37
   0 -20  -6    6.68    1.33
   0 -20  -7   -1.81    1.28
   0 -20  -8    2.15    1.24
   0  20  -8    3.90    0.62
   0 -20   9   16.23    1.94
   0  20   9   13.54    0.85
   0 -20  -9   13.01    1.34
   0 -20  -9   11.30    0.81
   0  20  -9   13.54    0.89
   0 -20 -10    3.99    0.74
   0 -20 -10    1.65    1.16
   0 -20  10    5.21    1.81
   0 -20  10    5.81    0.77
   0  20  10    3.10    0.76
   0 -20 -11   -0.17    0.78
   0 -20  11    1.13    0.82
   0  20  11    0.67    0.82
   0 -20  11    0.04    1.77
   0 -20 -11    0.65    1.16
   0 -20  12   -1.79    0.92
   0  20  12   -0.26    0.86
   0 -20 -12    0.31    1.09
   0 -20  12    1.26    1.78
   0 -20  13    4.95    1.85
   0  20  13    2.24    0.95
   0 -20  13    1.75    1.01
   0 -20 -13    2.11    1.08
   0 -20  14   -0.77    1.08
   0 -20 -14   -1.47    1.00
   0  20  14    1.65    0.97
   0 -20  14    0.99    1.85
   0 -20  15   -3.44    1.94
   0 -20 -15    1.40    0.94
   0 -20  16    6.87    1.89
   0 -20 -16    1.91    0.88
   0 -20  17    1.59    1.96
   0  20 -17   -0.16    1.16
   0 -20  18   -1.92    2.06
   0  20 -18    0.03    1.11
   0  20 -19   -0.13    1.10
   0 -20  19    4.69    1.96
   0  20 -20   -0.08    1.02
   0 -20  20    3.51    2.07
   0 -20  21    0.04    2.04
   0 -20  22   -2.34    2.12
   0 -20  23    4.32    2.15
   0 -20  24    0.20    2.16
   0 -22   0   -2.35    1.66
   0 -22  -1   -0.19    1.51
   0 -22   1   -1.42    1.65
   0 -22  -2    4.52    1.53
   0 -22   2    4.89    1.67
   0 -22  -3   -0.51    1.41
   0 -22   3   -0.80    1.65
   0 -22  -4   -2.49    1.40
   0 -22   4   -1.68    1.85
   0 -22  -5    2.05    1.42
   0 -22   5    0.76    1.79
   0 -22   6   -2.45    1.78
   0 -22  -6    4.41    1.43
   0 -22  -7    3.43    1.35
   0 -22  -8    3.05    1.33
   0 -22  -9    3.25    1.32
   0 -22 -10    1.10    1.27
   0  22 -10   -0.17    0.71
   0 -22  10   -0.08    1.93
   0  22  11    0.99    0.75
   0 -22  11   -0.04    1.98
   0 -22 -11    1.14    0.72
   0 -22 -11   -0.59    1.24
   0  22 -11    0.85    0.80
   0 -22  12    0.42    0.85
   0  22  12    1.00    0.85
   0 -22  12   -1.17    1.91
   0  22 -12    1.35    0.90
   0 -22 -12   -0.20    0.81
   0 -22 -12   -0.53    1.18
   0 -22  13   -0.36    0.97
   0  22  13   -0.08    0.91
   0 -22  13   -1.55    1.97
   0  22 -13   -0.30    0.98
   0 -22 -13   -1.34    0.90
   0 -22 -13    1.36    1.17
   0 -22  14   -1.21    1.04
   0  22  14   -0.56    0.99
   0 -22  14   -1.19    2.02
   0 -22 -14   -0.08    0.98
   0 -22 -14   -1.87    1.11
   0 -22 -15    0.34    1.06
   0 -22  15    1.87    2.02
   0 -22  15    0.58    1.13
   0 -22  16   -2.13    2.07
   0 -22 -16   -1.46    1.00
   0 -22  16   -2.43    1.25
   0 -22  17   -0.70    1.29
   0 -22  17    0.84    2.11
   0  22 -18    0.64    1.25
   0 -22  18   -0.65    1.35
   0 -22  18    1.55    2.13
   0 -22  19    0.06    1.45
   0 -22  19   -1.24    2.14
   0 -22  20   -1.15    1.52
   0 -22  20    3.78    2.09
   0 -22  21    0.04    2.14
   0 -24   0    0.45    1.76
   0 -24   1   -2.24    1.77
   0 -24  -1    0.17    1.67
   0 -24   2    4.70    1.90
   0 -24  -2    4.40    1.59
   0 -24   3   -3.86    1.87
   0 -24  -3   -0.51    1.53
   0 -24   4    0.94    1.87
   0 -24  -4    2.31    1.53
   0 -24  -5   -3.29    1.55
   0 -24   5    0.56    1.91
   0 -24  -6    0.14    1.57
   0 -24   6    0.61    2.02
   0 -24  -7    0.58    1.51
   0 -24   7   -1.98    2.04
   0 -24  -8    0.77    1.48
   0 -24  -9    1.81    1.43
   0 -24 -10    1.33    1.39
   0 -24 -11   -0.72    1.39
   0 -24  12    1.80    2.16
   0 -24 -12    0.13    1.28
   0 -24  13    3.80    2.19
   0 -24 -13    0.10    1.28
   0 -24  14    0.79    2.23
   0 -24 -14   -1.61    1.24
   0 -24 -14    0.01    0.92
   0 -24 -15    0.01    1.01
   0 -24 -15    0.26    1.18
   0 -24  15   -0.36    2.21
   0 -24  16    0.04    2.22
   0 -24 -16   -1.64    1.11
   0 -24 -16    0.37    1.10
   0 -24  17   -1.32    2.19
   0 -24 -17    0.49    1.02
   0 -24 -17    0.78    1.20
   0 -24 -18   -1.03    1.33
   0 -24 -19   -0.10    1.42
   0 -26   0    0.79    1.92
   0 -26   1   -1.86    1.91
   0 -26  -1   -2.74    1.96
   0 -26   2    5.61    2.07
   0 -26  -2    4.34    1.87
   0 -26   3    0.69    2.04
   0 -26  -3   -0.97    1.75
   0 -26   4    1.23    1.98
   0 -26  -4    0.27    1.64
   0 -26   5    0.54    2.08
   0 -26  -5    3.91    1.77
   0 -26   6    1.32    2.18
   0 -26  -6   -1.83    1.78
   0 -26   7    1.90    2.22
   0 -26  -7    3.35    1.63
   0 -26   8    1.88    2.20
   0 -26  -8    3.42    1.66
   0 -26   9   -0.53    2.26
   0 -26  -9   -0.45    1.61
   0 -26 -10   -0.86    1.54
   0 -26 -11    2.21    1.47
   0 -26 -12   -1.56    1.45
   0 -26  13   -1.24    2.29
   0 -26 -13    1.58    1.43
   0 -26 -14    1.72    1.37
   0 -26 -15    1.42    1.30
   0 -28   0   -2.08    2.05
   0 -28   1    0.75    2.24
   0 -28  -1   -1.39    2.14
   0 -28   2   -2.20    2.17
   0 -28  -2    0.70    2.10
   0 -28   3   -2.03    2.36
   0 -28  -3    0.83    2.08
   0 -28   4   -0.18    2.25
   0 -28  -4   -0.15    2.02
   0 -28   5    1.64    2.28
   0 -28  -5   -1.09    1.96
   0 -28   6   -2.22    2.38
   0 -28  -6   -0.51    1.98
   0 -28   7   -4.73    2.48
   0 -28  -7   -0.49    1.83
   0 -28   8   -4.37    2.53
   0 -28  -8   -1.33    1.82
   0 -28  -9    1.18    1.74
   0 -28 -10   -2.84    1.69
   0 -28 -11    0.93    1.64
   0 -28 -12   -1.02    1.60
   0 -28 -13    1.59    1.52
   0 -30   0   -0.53    2.44
   0 -30   1   -0.27    2.58
   0 -30  -1    0.60    2.24
   0 -30   2    0.55    2.43
   0 -30  -2    2.38    2.44
   0 -30  -3   -0.68    2.37
   0 -30  -4   -0.04    2.28
   0 -30  -5    1.43    2.22
   0 -30  -6    0.73    2.14
   0 -30  -7   -1.27    1.98
   0 -30  -8   -0.03    1.98
   0 -30  -9    0.10    1.88
   0 -30 -10    2.80    1.85
   0 -30 -11    1.14    1.77
   0 -32  -5    0.68    2.22
   0 -32  -6    1.04    2.17
   0 -32  -7   -3.89    2.21
   0 -32  -8    3.36    2.06
  -1   1  30   -0.30    0.84
  -1   1  29    1.52    0.81
  -1  -1  28   -0.02    0.86
  -1   1  28   -0.10    0.80
  -1  -1  27    0.01    0.86
  -1  -1  27    0.08    0.71
  -1   1  27    0.92    0.79
  -1   1  26   -0.36    0.76
  -1   1  26    0.01    0.60
  -1  -1  26    0.34    0.70
  -1  -1  26    0.02    0.86
  -1   1  25   -0.06    0.76
  -1   1  25   -0.04    0.62
  -1  -1  25    0.30    0.68
  -1  -1  25    0.56    0.86
  -1   1  24    0.09    0.74
  -1   1  24   -0.04    0.61
  -1  -1  24   -0.71    0.69
  -1  -1  24   -0.11    0.83
  -1  -1  23    0.64    0.82
  -1  -1  23    0.28    0.66
  -1   1  23   -0.23    0.60
  -1   1  23   -0.54    0.70
  -1  -1  22    0.78    0.77
  -1  -1  22   -0.79    0.64
  -1   1  22    0.95    0.60
  -1   1  22    0.54    0.67
  -1  -1  21    3.86    0.78
  -1   1  21    3.93    0.66
  -1  -1  21    3.77    0.62
  -1   1  21    2.91    0.61
  -1  -1  20    1.88    0.72
  -1   1  20    0.89    0.60
  -1  -1  20    0.70    0.56
  -1   1  20    2.13    0.59
  -1   1  19    0.89    0.55
  -1  -1  19    1.86    0.54
  -1  -1  19    1.62    0.69
  -1   1  19    1.14    0.55
  -1  -1  18    9.35    0.62
  -1   1  18    7.57    0.63
  -1  -1  18    8.88    0.75
  -1   1  18    8.50    0.63
  -1  -1  17   -0.07    0.46
  -1  -1  17   -0.81    0.60
  -1   1  17    0.06    0.47
  -1   1  17    0.98    0.50
  -1   1  16   10.07    0.63
  -1  -1  16   10.53    0.75
  -1  -1  16   10.80    0.61
  -1   1  16   10.73    0.61
  -1  -1  15    2.91    0.57
  -1  -1  15    2.94    0.42
  -1   1  15    3.48    0.46
  -1   1  15    2.90    0.46
  -1  -1  14   17.07    0.77
  -1   1  14   16.65    0.78
  -1  -1  14   17.60    0.87
  -1   1  14   17.00    0.79
  -1   1  13    3.14    0.41
  -1  -1  13    3.40    0.39
  -1  -1  13    4.04    0.55
  -1  -1  12   52.99    2.07
  -1  -1  12   51.34    2.00
  -1   1  12   53.44    2.02
  -1  -1  11   46.10    1.78
  -1  -1  11   46.87    1.71
  -1   1  11   41.10    1.72
  -1  -1  10   12.89    0.65
  -1  -1  10   10.12    0.53
  -1   1  10   12.56    0.56
  -1  -1   9    5.08    0.33
  -1   1   9    5.59    0.36
  -1  -1   9    5.17    0.48
  -1  -1   8  143.53    5.41
  -1  -1   8  143.95    5.38
  -1   1   8  144.76    5.39
  -1  -1   7    5.90    0.50
  -1  -1   7    7.34    0.35
  -1   1   7    6.94    0.37
  -1  -1   6  268.63   10.03
  -1  -1   5  237.33    8.86
  -1  -1   4    5.56    0.32
  -1   1  -3    6.31    0.32
  -1   1  -4   56.33    2.12
  -1   1  -5 1520.19   56.55
  -1   1  -6   67.69    2.63
   1  -1   6   71.88    2.63
  -1   1  -7   23.20    0.97
   1  -1   7   25.24    0.98
   1   1   8 1304.02   48.39
   1  -1   8 1297.37   48.39
   1   1   9   21.44    0.95
   1  -1   9   22.52    0.93
   1   1  10   10.14    0.61
   1  -1  10   10.59    0.58
   1   1  11   15.17    0.73
   1  -1  11   13.22    0.71
   1   1  12  110.73    4.06
   1  -1  12  103.95    4.05
   1  -1  13   -0.58    0.48
   1   1  13    0.06    0.49
   1   1  13    0.10    0.44
   1  -1  14   17.15    0.81
   1  -1  14   16.28    0.87
   1   1  14   14.70    0.78
   1   1  14   17.00    0.82
   1  -1  15   -0.38    0.52
   1   1  15   -0.20    0.47
   1   1  15    0.42    0.53
   1  -1  15   -0.92    0.60
   1  -1  16    0.57    0.54
   1   1  16    0.41    0.55
   1  -1  16    0.67    0.63
   1   1  16    0.75    0.51
   1  -1  17   -1.25    0.59
   1   1  17    1.29    0.60
   1  -1  17    0.42    0.66
   1   1  17    0.74    0.53
   1  -1  18    1.60    0.64
   1  -1  18    1.39    0.69
   1   1  18    1.59    0.54
   1   1  18    1.45    0.65
   1  -1  19    7.42    0.80
   1  -1  19    6.31    0.71
   1   1  19    5.31    0.66
   1   1  19    7.34    0.75
   1  -1  20    0.07    0.79
   1  -1  20    0.81    0.70
   1   1  20    0.22    0.63
   1   1  20   -0.09    0.73
   1  -1  21    4.39    0.84
   1   1  21    5.02    0.80
   1   1  21    4.24    0.68
   1  -1  21    4.60    0.78
   1   1  22    0.34    0.80
   1   1  22    0.03    0.65
   1  -1  22   -0.76    0.80
   1  -1  22    0.26    0.78
   1   1  23    0.45    0.82
   1  -1  23   -0.36    0.79
   1  -1  23    1.26    0.84
   1   1  23   -0.84    0.65
   1   1  24    1.41    0.83
   1   1  24   -0.07    0.66
   1  -1  24    0.01    0.87
   1  -1  24   -0.29    0.82
   1   1  25   -0.08    0.64
   1   1  25   -2.65    0.87
   1  -1  25    0.13    0.84
   1  -1  25   -0.77    0.89
   1  -1  26    0.32    0.86
   1   1  26    0.75    0.87
   1  -1  26    0.74    0.92
   1   1  26    0.09    0.63
   1   1  27   -0.03    0.60
   1   1  27   -0.53    0.91
   1  -1  27   -2.03    0.87
   1  -1  27    0.06    0.90
   1  -1  28    0.15    0.87
   1   1  28   -0.75    0.95
   1   1  29   -0.55    0.96
  -1   3  30    1.03    0.92
  -1   3  29    1.08    0.90
  -1  -3  29   -0.22    1.13
  -1   3  28    1.74    0.87
  -1  -3  28    0.56    1.08
  -1   3  27   -0.24    0.85
  -1  -3  27    0.02    1.05
  -1   3  26    1.31    0.83
  -1  -3  26    0.26    1.05
  -1   3  25   -1.10    0.78
  -1  -3  25    0.45    1.04
  -1   3  24    9.36    0.84
  -1  -3  24    5.35    1.06
  -1   3  23    1.48    0.75
  -1  -3  23    1.36    0.96
  -1   3  22    1.27    0.72
  -1  -3  22    0.89    0.94
  -1   3  21    0.29    0.68
  -1  -3  21    1.72    0.90
  -1   3  20    0.85    0.65
  -1  -3  20    0.62    0.84
  -1   3  19    1.12    0.63
  -1  -3  19    0.86    0.80
  -1  -3  18   13.28    0.74
  -1  -3  18   13.52    0.97
  -1   3  18   14.63    0.82
  -1  -3  17    0.88    0.47
  -1  -3  17    1.73    0.71
  -1  -3  16   12.04    0.64
  -1  -3  16   11.89    0.86
  -1  -3  15    7.96    0.50
  -1  -3  15    5.81    0.72
  -1  -3  14   27.06    1.12
  -1  -3  14   28.40    1.26
  -1  -3  13    0.94    0.61
  -1  -3  13    1.42    0.39
  -1  -3  12   38.79    1.63
  -1  -3  11   54.16    2.16
  -1  -3  10   56.57    2.22
   1   3 -10   56.11    2.12
   1   3  -9    0.58    0.23
  -1  -3   9    0.97    0.54
  -1  -3   8  272.51   10.03
   1   3  -8  266.81    9.98
   1   3  -7  300.49   11.24
  -1  -3   7  307.96   11.29
  -1  -3   6    3.66    0.49
  -1  -3   5   12.52    0.68
  -1  -3   4  675.23   25.15
  -1  -3   3  114.90    4.16
   1   3  -3  105.05    4.17
  -1  -3   2  457.99   17.22
   1   3  -2  466.72   17.22
  -1  -3   1  300.93   11.26
   1   3  -1  303.44   11.27
   1   3   0  431.39   15.58
  -1  -3   0  405.48   15.58
   1   3   1 1277.62   47.53
   1   3   2  304.99   11.36
   1   3   3   63.14    2.38
  -1   3  -4  448.74   16.71
  -1   3  -5 1667.88   62.05
  -1   3  -6 3888.31  144.61
  -1   3  -7  108.37    4.07
  -1   3  -8   35.44    1.43
   1  -3   8   38.01    1.46
  -1   3  -9  184.46    6.90
   1  -3   9  184.62    6.91
  -1   3 -10   12.09    0.60
   1  -3  10   12.12    0.67
  -1   3 -11    0.44    0.39
   1  -3  11    0.44    0.50
   1  -3  12    4.05    0.51
   1   3  12    2.89    0.30
   1   3  13   37.55    1.50
   1  -3  13   43.47    1.58
   1   3  14   10.57    0.53
   1  -3  14   13.80    0.71
   1  -3  15    0.52    0.53
   1   3  15    1.05    0.31
   1   3  15    1.63    0.58
   1  -3  15    0.87    0.69
   1  -3  16   12.19    0.72
   1   3  16   10.52    0.53
   1   3  16   11.68    0.77
   1  -3  16    9.94    0.88
   1   3  17   -0.91    0.65
   1   3  17    0.20    0.33
   1  -3  17    0.25    0.60
   1  -3  17   -0.48    0.78
   1  -3  18    0.09    0.65
   1  -3  18    0.48    0.83
   1   3  18    0.41    0.33
   1   3  18    0.31    0.66
   1  -3  19    0.50    0.68
   1   3  19    1.09    0.71
   1  -3  19    0.99    0.85
   1   3  19    0.57    0.31
   1   3  20    0.74    0.76
   1  -3  20    0.24    0.91
   1  -3  20   -0.25    0.70
   1   3  20    0.17    0.29
   1  -3  21    1.55    0.93
   1   3  21    3.64    0.81
   1  -3  21    1.59    0.74
   1  -3  22   -2.01    0.94
   1   3  22   -0.76    0.81
   1  -3  22   -0.78    0.76
   1   3  23   -0.39    0.85
   1  -3  23   -0.33    0.98
   1  -3  24    1.21    1.02
   1   3  24    0.59    0.88
   1  -3  25    0.29    1.04
   1   3  25   -0.32    0.90
   1  -3  26   -0.11    1.05
   1   3  26    0.37    0.92
   1  -3  27   -0.20    1.09
   1   3  27    0.16    0.96
   1  -3  28   -0.48    1.11
   1   3  28    0.16    1.00
   1   3  29   -0.06    1.01
  -1   5  30   -1.08    0.99
  -1   5  29   -0.23    0.97
  -1  -5  29    0.81    1.25
  -1   5  28   -0.87    0.93
  -1  -5  28    0.51    1.22
  -1   5  27   -0.01    0.90
  -1  -5  27    0.30    1.18
  -1   5  26    1.37    0.87
  -1  -5  26   -0.95    1.16
  -1   5  25    0.12    0.84
  -1  -5  25   -0.57    1.12
  -1   5  24    0.20    0.82
  -1  -5  24    1.10    1.14
  -1  -5  23    2.38    1.11
  -1   5  23    3.18    0.82
  -1   5  22    0.69    0.79
  -1  -5  22    0.40    1.02
  -1  -5  21    1.07    1.01
  -1  -5  20    0.81    0.96
  -1  -5  19   -0.33    0.92
  -1  -5  18    1.07    0.90
  -1  -5  17    0.59    0.83
  -1  -5  16   15.43    1.06
  -1  -5  15    5.32    0.84
  -1  -5  14   14.21    1.00
   1   5 -14   15.31    0.67
   1   5 -13    0.18    0.31
  -1  -5  13    0.71    0.67
   1   5 -12   81.38    3.03
  -1  -5  12   76.64    3.16
  -1  -5  11   34.10    1.67
   1   5 -11   39.08    1.48
   1   5 -10    9.57    0.49
  -1  -5  10    8.28    0.79
   1   5  -9   23.72    0.95
  -1  -5   9   20.82    1.11
  -1  -5   8    1.22    0.65
  -1  -5   7    3.24    0.60
   1  -5  -7    4.79    0.29
  -1  -5   6  124.98    4.75
  -1  -5   5   23.87    1.10
  -1  -5   4  816.71   30.43
  -1  -5   3  597.95   22.29
  -1  -5   2   74.28    2.60
  -1   5   2   65.40    2.54
  -1  -5   1   51.61    2.00
   1   5   1 1925.09   71.62
   1   5   2  281.97   10.53
   1   5   3   19.12    0.84
  -1  -5  -4    8.78    0.50
   1   5   4   10.25    0.52
  -1  -5  -5    3.92    0.35
   1   5   5    5.04    0.39
  -1  -5  -6  404.45   15.06
  -1   5  -7  112.86    4.25
  -1   5  -8    4.28    0.47
  -1   5  -9   21.66    0.94
  -1   5 -10   10.49    0.58
  -1   5 -11  167.20    6.27
  -1   5 -12   77.33    2.94
  -1   5 -13    8.98    0.56
   1  -5  14    2.83    0.78
  -1   5 -14    1.22    0.44
  -1   5 -15   -0.02    0.47
   1  -5  15    1.05    0.80
   1  -5  16    1.26    0.88
   1  -5  17    2.04    0.91
   1  -5  18    6.68    0.98
   1   5  19    1.89    0.76
   1  -5  19    2.64    0.98
   1   5  20    5.83    0.84
   1  -5  20    3.62    1.04
   1   5  21    1.64    0.85
   1  -5  21    0.63    1.05
   1   5  22   -0.75    0.90
   1  -5  22    0.09    1.08
   1   5  23   -0.77    0.89
   1  -5  23    0.61    1.12
   1   5  24   -0.54    0.91
   1  -5  24    1.42    1.14
   1   5  25    0.02    0.94
   1  -5  25    0.44    1.17
   1   5  26   -0.81    0.96
   1  -5  26    1.52    1.21
   1   5  27    0.47    0.99
   1  -5  27    2.05    1.24
   1  -5  28   -1.02    1.24
   1   5  28   -1.86    1.02
   1   5  29    0.25    1.09
   1   5  30    0.23    1.10
  -1   7  30    0.55    1.05
  -1  -7  30   -0.96    1.47
  -1   7  29    0.85    1.02
  -1  -7  29   -0.23    1.44
  -1   7  28    2.60    1.01
  -1  -7  28   -1.23    1.40
  -1   7  27    0.49    0.98
  -1  -7  27   -0.32    1.32
  -1   7  26    1.28    0.95
  -1  -7  26   -0.38    1.30
  -1   7  25    0.49    0.95
  -1  -7  25   -0.86    1.27
  -1   7  24    1.13    0.94
  -1  -7  24    1.28    1.24
  -1  -7  23   -0.13    1.19
  -1  -7  22    2.47    1.18
  -1  -7  21    1.71    1.08
  -1  -7  20    0.20    1.09
  -1  -7  19    1.48    1.03
  -1  -7  18    2.47    1.01
   1   7 -17    0.55    0.41
  -1  -7  17    1.65    0.98
   1   7 -16    1.56    0.39
  -1  -7  16    3.03    0.95
   1   7 -15    1.27    0.40
  -1  -7  15    0.13    0.92
  -1  -7  14    3.21    0.88
   1   7 -14    2.71    0.41
  -1  -7  13    3.36    0.89
   1   7 -13    4.67    0.45
   1   7 -12   14.06    0.68
  -1  -7  12   13.35    0.99
  -1  -7  11   11.11    0.87
   1   7 -11   10.26    0.59
  -1  -7  10    1.00    0.77
   1  -7  -9   44.90    1.71
  -1  -7   9   43.47    1.93
   1  -7  -8   22.75    0.93
  -1  -7   8   21.83    1.20
   1  -7  -7    2.39    0.41
  -1  -7   7    2.99    0.72
  -1  -7   6   72.32    2.71
   1  -7  -6   66.62    2.61
  -1  -7   5   14.55    0.90
  -1  -7   4  441.70   16.51
  -1  -7   3   47.48    1.94
  -1   7   2   20.38    0.81
  -1  -7  -2  241.31    9.03
  -1  -7  -3    1.17    0.46
  -1  -7  -4   22.57    0.98
  -1  -7  -5   40.71    1.61
  -1  -7  -6    1.76    0.40
  -1  -7  -7   65.66    2.50
  -1  -7  -8    1.03    0.32
  -1   7  -9   35.65    1.46
  -1   7 -10    8.51    0.62
  -1   7 -11   93.07    3.54
  -1   7 -12    0.69    0.51
  -1   7 -13    6.00    0.56
   1  -7  14    0.83    0.89
  -1   7 -14    1.09    0.49
   1  -7  15    8.48    1.03
  -1   7 -15   10.95    0.67
  -1   7 -16    2.65    0.52
   1  -7  16    2.82    1.03
   1  -7  17    6.09    1.06
  -1   7 -17    8.04    0.63
   1  -7  18    0.42    1.08
   1  -7  19   -0.61    1.03
   1  -7  20   -0.52    1.15
   1  -7  21    0.25    1.18
   1  -7  22    1.55    1.17
   1   7  22   -0.52    0.93
   1  -7  23    1.38    1.23
   1   7  23   -0.19    0.99
   1   7  24    1.36    1.01
   1  -7  24    1.16    1.24
   1   7  25    0.55    0.99
   1  -7  25   -1.39    1.28
   1   7  26    0.37    1.01
   1  -7  26    1.77    1.34
   1   7  27   -0.93    1.07
   1  -7  27   -1.03    1.38
   1   7  28    2.34    1.09
   1  -7  28   -1.91    1.42
   1   7  29   -0.77    1.13
   1  -7  29   -1.28    1.44
   1   7  30    0.36    1.16
  -1  -9  30    1.03    1.59
  -1   9  30    0.89    1.15
  -1  -9  29   -0.33    1.55
  -1   9  29   -1.33    1.14
  -1  -9  28   -1.15    1.48
  -1   9  28    0.48    1.13
  -1  -9  27   -0.74    1.49
  -1   9  27   -0.66    1.07
  -1  -9  26    0.75    1.41
  -1   9  26    0.41    1.09
  -1  -9  25    2.28    1.41
  -1  -9  24    1.43    1.31
  -1  -9  23   -0.19    1.30
  -1  -9  22   -0.33    1.22
  -1  -9  21    1.77    1.25
  -1  -9  20    1.40    1.26
  -1  -9  19   -1.74    1.19
   1   9 -19    0.10    0.48
   1   9 -18    0.35    0.48
  -1  -9  18    1.68    1.14
  -1  -9  17   16.65    1.40
   1   9 -17   19.54    0.89
   1   9 -16    1.65    0.48
  -1  -9  16    2.23    1.09
   1   9 -15    0.47    0.49
  -1  -9  15    0.85    1.01
   1   9 -14    6.86    0.57
  -1  -9  14    7.05    1.04
   1   9 -13   10.88    0.65
  -1  -9  13    9.71    1.04
  -1  -9  12    0.67    0.85
   1  -9 -11   12.71    0.60
  -1  -9  11   13.97    1.06
   1  -9 -10   29.61    1.18
  -1  -9  10   26.18    1.47
   1  -9  -9    9.74    0.59
  -1  -9   9    9.88    1.00
  -1  -9   8   57.85    2.43
   1  -9  -8   58.28    2.25
   1  -9  -7   12.39    0.71
  -1  -9   7   10.31    1.02
  -1  -9   6   53.47    2.33
   1  -9  -6   56.46    2.19
   1  -9  -5   35.99    1.47
  -1  -9   5   32.21    1.58
  -1  -9   4   13.65    0.90
  -1  -9   3   48.14    1.89
  -1   9   3   52.05    1.90
  -1  -9  -1   14.61    0.89
  -1  -9  -2   23.56    0.94
  -1  -9  -2   25.29    1.10
  -1  -9  -3   40.29    1.66
  -1  -9  -4   98.44    3.76
  -1  -9  -5   63.41    2.47
  -1  -9  -6   17.70    0.86
  -1  -9  -7   25.66    1.11
  -1  -9  -8    0.48    0.44
  -1  -9  -9    4.53    0.44
  -1  -9 -10    2.34    0.37
  -1   9 -11   43.54    1.77
  -1   9 -12    1.59    0.56
  -1   9 -13    9.27    0.69
   1  -9  13    8.17    1.09
  -1   9 -14    7.24    0.63
   1  -9  14    7.23    1.04
  -1   9 -15    1.29    0.57
   1  -9  15   -1.78    1.02
  -1   9 -16   -0.01    0.58
   1  -9  16   -0.15    1.10
   1  -9  17    0.18    1.16
  -1   9 -17   -0.04    0.59
  -1   9 -18    1.75    0.59
   1  -9  18   -0.34    1.18
  -1   9 -19    3.21    0.64
   1  -9  19    2.88    1.16
   1  -9  20    0.85    1.29
   1  -9  21   -1.76    1.23
   1  -9  22   -2.00    1.34
   1  -9  23   -0.57    1.31
   1   9  24   -0.24    1.10
   1  -9  24    0.17    1.36
   1   9  25    0.87    1.14
   1  -9  25   -0.76    1.34
   1   9  26    0.77    1.12
   1  -9  26    0.97    1.41
   1   9  27   -0.77    1.15
   1  -9  27    0.38    1.47
   1   9  28   -0.73    1.18
   1  -9  28    1.60    1.50
   1   9  29    1.61    1.20
   1  -9  29   -0.56    1.59
  -1  11  30   -0.15    1.26
  -1 -11  30    1.11    1.70
  -1  11  29   -0.93    1.30
  -1 -11  29   -2.18    1.68
  -1  11  28    1.31    1.27
  -1 -11  28    0.77    1.59
  -1 -11  27    3.20    1.63
  -1 -11  26    2.47    1.49
  -1 -11  25   -1.09    1.54
  -1 -11  24    0.19    1.45
  -1 -11  23    2.48    1.34
  -1 -11  22   -1.15    1.38
  -1 -11  21    1.27    1.43
   1  11 -21    0.29    0.53
   1  11 -20    0.92    0.56
  -1 -11  20    1.78    1.39
   1  11 -19    4.22    0.61
  -1 -11  19    2.98    1.32
  -1 -11  18   -0.15    1.29
   1  11 -18    1.50    0.58
  -1 -11  17    2.81    1.30
   1  11 -17    4.21    0.62
  -1 -11  16    1.07    1.22
   1  11 -16   -0.56    0.59
   1  11 -15    9.59    0.72
  -1 -11  15   10.10    1.28
   1  11 -14    0.94    0.61
  -1 -11  14    0.62    1.06
   1 -11 -13    1.10    0.37
  -1 -11  13    0.58    0.98
   1 -11 -12   -0.06    0.43
  -1 -11  12    1.92    1.04
  -1 -11  11   -1.36    0.96
   1 -11 -11   -0.59    0.48
   1 -11 -10    0.87    0.51
  -1 -11  10   -0.59    0.98
   1 -11  -9    1.09    0.55
  -1 -11   9    1.00    0.92
  -1 -11   8   54.85    2.46
   1 -11  -8   60.43    2.32
   1 -11  -7   12.44    0.79
  -1 -11   7    9.54    1.01
  -1 -11   6    5.42    0.97
   1 -11  -6    6.42    0.69
   1 -11  -5    5.43    0.76
  -1 -11   5    7.19    0.94
   1 -11  -4   30.65    1.41
  -1 -11   4   28.86    1.17
  -1  11   4   30.02    1.19
   1 -11  -3   11.71    0.94
  -1 -11   0   12.93    0.99
  -1 -11  -1  109.37    4.22
  -1 -11  -2   77.50    2.93
  -1  11  -2   73.62    2.79
  -1 -11  -3   77.73    2.95
  -1 -11  -3   74.37    2.83
  -1 -11  -4    5.39    0.71
  -1 -11  -5   26.88    1.22
  -1 -11  -6   30.94    1.36
  -1 -11  -7   -0.54    0.57
  -1 -11  -8    1.49    0.54
  -1 -11  -9    0.62    0.51
  -1 -11 -10   18.57    0.89
   1 -11  11    6.80    1.13
  -1 -11 -11    7.52    0.56
   1 -11  12    3.60    1.11
  -1  11 -12    2.76    0.68
   1 -11  13   24.44    1.45
  -1  11 -13   21.54    1.12
   1 -11  14    3.09    1.12
  -1  11 -14   -0.23    0.68
   1 -11  15    3.84    1.20
  -1  11 -15    5.24    0.68
  -1  11 -16    3.95    0.70
   1 -11  16    4.24    1.23
  -1  11 -17    0.03    0.69
   1 -11  17   -0.28    1.25
  -1  11 -18    0.48    0.67
   1 -11  18   -1.68    1.34
  -1  11 -19    3.09    0.68
   1 -11  19    3.47    1.39
  -1  11 -20    0.33    0.66
   1 -11  20    0.11    1.40
  -1  11 -21    1.01    0.66
   1 -11  21    0.35    1.32
   1 -11  22    0.98    1.43
   1 -11  23    0.80    1.50
   1 -11  24    0.33    1.41
   1 -11  25    0.46    1.50
   1  11  26   -0.91    1.20
   1 -11  26   -1.46    1.56
   1  11  27    0.35    1.24
   1 -11  27    0.28    1.61
   1  11  28    0.60    1.25
   1 -11  28    2.37    1.65
   1 -11  29    0.87    1.66
   1  11  29   -0.49    1.31
  -1 -13  30   -3.12    1.79
  -1 -13  29   -0.74    1.80
  -1 -13  28    0.19    1.72
  -1 -13  27   -0.52    1.70
  -1 -13  26    0.06    1.71
  -1 -13  25    1.26    1.61
  -1 -13  24   -0.86    1.50
  -1 -13  23    1.73    1.53
  -1 -13  22    2.60    1.53
   1  13 -22    2.03    0.59
   1  13 -21    0.29    0.61
  -1 -13  21    0.99    1.56
  -1 -13  20    2.32    1.53
   1  13 -20    1.21    0.65
  -1 -13  19    0.92    1.49
   1  13 -19    1.03    0.66
  -1 -13  18   -0.73    1.42
   1  13 -18   -0.72    0.66
  -1 -13  17    1.06    1.32
   1  13 -17   -0.70    0.70
  -1 -13  16   -1.23    1.30
   1  13 -16    0.26    0.72
   1  13 -15    4.84    0.74
  -1 -13  15    4.68    1.34
  -1 -13  14   11.06    1.42
   1 -13 -14   11.60    0.68
  -1 -13  13   -2.17    1.23
   1 -13 -13   -0.64    0.57
   1 -13 -12   62.70    2.51
  -1 -13  12   68.79    2.84
   1 -13 -11    2.02    0.64
  -1 -13  11    3.49    1.12
  -1 -13  10    4.44    1.13
   1 -13 -10    5.04    0.69
   1 -13  -9   20.21    1.06
  -1 -13   9   21.70    1.44
  -1 -13   8   -0.02    1.01
   1 -13  -8    2.26    0.72
   1 -13  -7   12.11    0.88
  -1 -13   7   12.76    1.15
  -1 -13   6   18.99    1.30
   1 -13  -6   21.30    1.13
  -1 -13   6   19.00    0.91
  -1  13   6   22.41    0.92
  -1 -13   5    5.69    0.44
  -1  13   5    6.13    0.48
   1 -13  -5    4.88    0.83
   1 -13  -4    1.00    0.78
   1 -13  -3   -0.98    0.85
   1 -13  -2   12.25    0.96
  -1 -13   1    2.07    0.86
   1 -13  -1    4.22    0.90
   1 -13   0   82.14    3.18
  -1 -13   0   75.04    3.14
  -1 -13  -1   36.36    1.63
  -1 -13  -2   52.39    2.20
  -1 -13  -3  100.21    3.84
  -1  13  -3   98.07    3.70
  -1 -13  -4    6.69    0.84
  -1  13  -4    5.40    0.46
  -1 -13  -4    5.97    0.43
  -1 -13  -5    2.28    0.71
  -1 -13  -6    7.25    0.76
   1 -13   6    6.99    1.09
   1 -13   7   28.93    1.51
  -1 -13  -7   25.38    1.26
  -1 -13  -8    0.85    0.64
   1 -13   8    1.49    1.16
   1 -13   9   27.88    1.61
  -1 -13  -9   28.73    1.30
   1 -13  10   13.97    1.36
  -1 -13 -10   13.96    0.86
  -1 -13 -11    0.08    0.63
   1 -13  11   -1.13    1.19
  -1 -13 -12   31.68    1.32
   1 -13  12   26.75    1.77
   1 -13  13    4.64    1.37
   1 -13  14    0.05    1.34
  -1  13 -14   -0.56    0.76
   1 -13  15    7.95    1.48
  -1  13 -15   11.18    0.90
   1 -13  16    1.38    1.39
  -1  13 -16    2.82    0.79
   1 -13  17   -0.72    1.33
  -1  13 -17   -1.07    0.76
  -1  13 -18   -0.33    0.76
   1 -13  18   -1.64    1.40
  -1  13 -19    1.05    0.75
   1 -13  19    0.86    1.44
  -1  13 -20    0.35    0.73
   1 -13  20    4.55    1.56
  -1  13 -21   -0.64    0.73
   1 -13  21   -0.21    1.58
  -1  13 -22   -0.07    0.71
   1 -13  22   -0.36    1.60
  -1  13 -23   -0.12    0.69
   1 -13  23   -1.54    1.52
   1 -13  24    0.36    1.60
   1 -13  25   -0.80    1.67
   1 -13  26   -0.84    1.69
   1 -13  27    1.96    1.80
   1 -13  28   -0.30    1.69
   1 -13  29    0.34    1.85
   1 -13  30    1.60    1.82
  -1 -15  30    1.10    2.02
  -1 -15  29   -2.29    1.95
  -1 -15  28    2.74    1.79
  -1 -15  27   -0.66    1.90
  -1 -15  26    0.26    1.88
  -1 -15  25    0.16    1.78
  -1 -15  24   -2.03    1.74
  -1 -15  23   -1.16    1.68
   1  15 -22    0.67    0.67
  -1 -15  22   -0.89    1.58
   1  15 -21   -0.20    0.72
  -1 -15  21   -0.72    1.57
   1  15 -20   -0.09    0.76
  -1 -15  20    1.67    1.60
   1  15 -19    0.64    0.79
  -1 -15  19    7.71    1.66
   1  15 -18    0.48    0.84
  -1 -15  18   10.21    1.67
  -1 -15  17    2.71    1.63
   1  15 -17    5.21    0.84
  -1 -15  16    1.52    1.50
   1  15 -16    1.13    0.82
   1 -15 -15    4.50    0.62
  -1 -15  15    6.21    1.51
   1 -15 -14    2.40    0.65
  -1 -15  14    3.75    1.41
  -1 -15  13   -0.73    1.36
   1 -15 -13   -0.13    0.71
  -1 -15  12    0.91    1.31
   1 -15 -12    2.08    0.76
  -1 -15  11   -2.06    1.29
   1 -15 -11   -0.52    0.77
   1 -15 -10   17.10    1.06
  -1 -15  10   17.01    1.48
   1 -15  -9   46.33    1.96
  -1 -15   9   44.39    2.23
  -1  15   8   39.22    1.62
  -1 -15   8   40.67    1.63
  -1 -15   8   39.18    2.05
   1 -15  -8   36.77    1.76
  -1 -15   7   -0.15    1.17
   1 -15  -7    0.34    0.85
  -1  15   7    1.06    0.53
  -1 -15   7    0.34    0.51
  -1 -15   6    3.85    0.45
  -1  15   6    3.37    0.49
   1 -15  -6    4.84    0.91
   1 -15  -5    1.21    0.25
   1 -15  -5    0.53    0.85
   1 -15  -4    1.98    0.97
   1 -15  -3   16.23    1.22
   1 -15  -2   15.54    1.21
  -1 -15   2   16.15    1.23
   1 -15  -1   35.41    1.76
  -1 -15   1   34.00    1.78
   1 -15   0   10.08    1.08
  -1 -15   0    5.18    1.01
  -1 -15  -1   90.60    3.57
   1 -15   1   87.61    3.63
  -1 -15  -2    6.22    1.02
  -1 -15  -3    3.52    0.89
  -1  15  -4    2.00    0.39
  -1 -15  -4    1.81    0.88
   1  15   4    1.87    0.36
  -1 -15  -5   13.14    1.00
  -1  15  -5   11.65    0.66
  -1 -15  -5   11.83    0.62
  -1 -15  -6   25.40    1.30
  -1 -15  -6   22.63    1.02
   1 -15   6   24.33    1.56
   1 -15   7    0.75    1.25
  -1 -15  -7    1.38    0.83
   1 -15   8    3.21    1.33
  -1 -15  -8    7.72    0.86
  -1 -15  -9   11.54    0.96
   1 -15   9   12.14    1.44
   1 -15  10    5.19    1.47
  -1 -15 -10    4.65    0.83
   1 -15  11    2.43    1.33
  -1 -15 -11    1.33    0.75
   1 -15  12   -0.03    1.49
  -1 -15 -12    1.76    0.70
  -1 -15 -13    0.93    0.68
   1 -15  13   -1.00    1.42
   1 -15  14    2.69    1.46
  -1  15 -15   14.99    1.10
   1 -15  15   14.04    1.66
  -1  15 -16    1.87    0.88
   1 -15  16    2.23    1.58
  -1  15 -17   -0.53    0.86
   1 -15  17   -2.18    1.53
  -1  15 -18    2.68    0.85
   1 -15  18    0.13    1.56
   1 -15  19    1.76    1.63
  -1  15 -19   -0.01    0.83
   1 -15  20   -0.71    1.66
  -1  15 -20   -0.01    0.82
   1 -15  21   -1.43    1.71
  -1  15 -21    0.56    0.80
  -1  15 -22    1.12    0.78
   1 -15  22   -0.82    1.76
   1 -15  23   -0.23    1.83
   1 -15  24    0.63    1.85
   1 -15  25    3.73    1.74
   1 -15  26    0.36    1.91
   1 -15  27   -0.07    1.93
   1 -15  28   -0.13    1.82
   1 -15  29    2.12    2.00
   1 -15  30   -1.86    1.93
  -1 -17  29   -1.00    2.07
  -1 -17  28   -0.83    1.95
  -1 -17  27   -3.48    1.99
  -1 -17  26   -0.28    1.97
  -1 -17  25    0.11    1.94
  -1 -17  24   -0.04    1.94
  -1 -17  23    0.56    1.84
   1  17 -22   -0.23    0.78
  -1 -17  22    1.07    1.84
   1  17 -21    0.28    0.83
  -1 -17  21    0.03    1.72
   1  17 -20   -0.04    0.84
  -1 -17  20    1.60    1.76
   1  17 -19    0.15    0.89
  -1 -17  19   -1.77    1.70
   1  17 -18    0.82    0.95
  -1 -17  18    6.28    1.79
   1  17 -17   -0.15    0.96
  -1 -17  17    2.82    1.70
  -1 -17  16    1.01    1.62
   1 -17 -16    2.39    0.68
  -1 -17  15    0.73    1.65
   1 -17 -15    0.79    0.76
  -1 -17  14   10.62    1.71
   1 -17 -14   12.06    0.96
   1 -17 -13    1.32    0.85
  -1 -17  13    0.39    1.62
   1 -17 -12    1.64    0.89
  -1 -17  12    1.11    1.55
   1 -17 -11    1.74    0.92
  -1 -17  11    2.50    0.84
  -1 -17  11    2.97    1.48
  -1  17  10   11.08    0.86
  -1 -17  10   12.18    0.90
  -1 -17  10   10.02    1.63
   1 -17 -10    9.78    1.05
  -1  17   9    1.52    0.68
  -1 -17   9    0.58    0.68
  -1 -17   9    0.42    1.45
   1 -17  -9    1.97    0.96
  -1 -17   8    7.15    0.64
   1 -17  -8    6.85    1.03
  -1 -17   8    5.17    1.38
  -1  17   8    6.28    0.67
   1 -17  -7   24.62    1.43
  -1  17   7   22.83    1.04
   1 -17  -6    1.91    1.08
   1 -17  -5   -0.81    1.06
   1 -17  -4    6.93    1.13
   1 -17  -3    3.52    1.10
  -1 -17   3    5.36    1.20
   1 -17  -2    7.32    1.15
  -1 -17   2    6.54    1.29
  -1 -17   1   13.26    1.30
   1 -17  -1   14.42    1.31
  -1 -17   0   10.70    1.22
   1 -17   0    9.92    1.32
  -1 -17  -1    8.04    1.22
   1 -17   1    8.35    1.28
  -1 -17  -2    7.24    1.08
   1 -17   2    6.06    1.35
  -1 -17  -3    2.33    0.99
  -1 -17  -4    2.72    1.05
  -1 -17  -5   23.62    1.32
   1  17   5   19.02    0.84
  -1 -17  -6    2.63    0.48
  -1  17  -6    1.87    0.55
  -1 -17  -6    3.13    0.99
   1 -17   6    2.45    0.45
   1  17   6    1.57    0.50
  -1 -17  -7   16.67    1.20
  -1  17  -7   14.19    0.86
  -1 -17  -7   14.52    0.79
   1 -17   7   15.91    1.61
  -1 -17  -8    0.63    0.62
  -1 -17  -8    1.21    0.97
   1 -17   8    2.02    1.43
   1 -17   9   24.64    1.84
  -1 -17  -9   25.91    1.42
   1 -17  10    6.79    1.66
  -1 -17 -10   12.12    1.06
   1 -17  11    2.92    1.59
  -1 -17 -11    1.33    0.91
   1 -17  12    4.46    1.64
  -1 -17 -12    4.78    0.89
   1 -17  13    0.49    1.60
  -1 -17 -13    0.70    0.84
   1 -17  14    1.45    1.69
  -1 -17 -14    4.20    0.81
  -1  17 -15   -0.80    1.04
   1 -17  15   -0.33    1.61
  -1  17 -16    2.94    1.02
   1 -17  16    4.96    1.62
  -1  17 -17   -0.03    0.96
   1 -17  17    1.88    1.73
  -1  17 -18   -0.01    0.97
   1 -17  18   -2.01    1.77
  -1  17 -19    0.21    0.91
   1 -17  19    1.26    1.83
   1 -17  20    1.94    1.78
  -1  17 -20    0.35    0.93
   1 -17  21    3.62    1.85
  -1  17 -21    0.29    0.89
   1 -17  22   -0.50    1.91
   1 -17  23   -0.86    1.87
   1 -17  24   -0.17    1.97
   1 -17  25    1.97    2.03
   1 -17  26    0.89    1.88
   1 -17  27   -0.82    1.93
   1 -17  28    2.81    2.07
  -1 -19  26    1.27    2.12
  -1 -19  25    1.57    2.08
  -1 -19  24    1.48    2.05
  -1 -19  23    1.56    2.08
  -1 -19  22    0.34    1.99
  -1 -19  21    1.08    1.92
   1  19 -21   -0.03    0.93
  -1 -19  20   -0.11    1.82
   1  19 -20    0.02    0.96
  -1 -19  19    2.30    1.81
   1  19 -19   -0.11    1.01
   1  19 -18   -0.51    1.01
  -1 -19  18   -0.97    1.88
  -1 -19  17    5.42    1.84
   1 -19 -17    4.93    0.76
  -1 -19  16    1.54    1.85
   1 -19 -16    2.30    0.85
   1 -19 -15    3.60    0.91
  -1 -19  15    4.65    1.80
  -1 -19  15    5.68    1.17
   1 -19 -14    1.72    0.98
  -1 -19  14    0.04    1.74
  -1 -19  14    1.23    1.06
  -1  19  14   -0.56    0.98
   1 -19 -13   -0.31    1.04
  -1 -19  13   -0.53    1.70
  -1 -19  13    0.33    0.98
  -1  19  13    1.19    0.90
   1 -19 -12    9.62    1.11
  -1 -19  12    6.94    1.83
  -1  19  12   11.07    0.96
  -1 -19  12    8.93    1.02
   1 -19 -11    1.85    1.06
  -1 -19  11    5.21    1.70
  -1  19  11    1.21    0.82
  -1 -19  11    3.01    0.87
  -1 -19  10    5.22    1.74
  -1  19  10    6.85    0.80
   1 -19 -10    5.76    1.13
  -1 -19  10    4.93    0.79
   1 -19  -9    2.15    1.14
  -1 -19   9    1.11    1.64
  -1  19   9    3.39    0.70
   1 -19  -8   10.08    1.20
   1 -19  -8    6.43    0.53
   1  19  -7    0.80    0.35
   1 -19  -7    1.90    1.19
   1 -19  -6   16.17    1.46
   1 -19  -5    3.88    1.30
  -1 -19   4   15.95    1.64
   1 -19  -4   14.50    1.46
   1 -19  -3   32.70    1.90
  -1 -19   3   31.26    2.01
   1 -19  -2    2.45    1.40
  -1 -19   2    2.22    1.35
   1 -19  -1    3.10    1.46
  -1 -19   1    4.07    1.39
  -1 -19   0   13.31    1.55
   1 -19   0   17.43    1.56
   1 -19   1    6.18    1.55
  -1 -19  -1    7.63    1.38
  -1 -19  -2   24.48    1.69
   1 -19   2   24.10    1.82
  -1 -19  -3   19.82    1.55
   1 -19   3   20.73    1.75
  -1 -19  -4    2.50    1.18
   1 -19   4    3.01    1.52
  -1 -19  -5    1.34    1.22
  -1 -19  -6    2.81    1.14
  -1  19  -7   12.01    0.81
  -1 -19  -7   13.67    1.31
   1  19   7   14.15    0.76
   1  19   8    0.88    0.63
   1 -19   8    0.60    0.62
  -1 -19  -8   -0.18    1.14
  -1  19  -8    0.66    0.71
   1 -19   8    2.11    1.69
  -1 -19  -8    0.62    0.62
   1  19   9   13.15    0.86
   1 -19   9   13.67    0.88
  -1 -19  -9   13.56    1.24
  -1  19  -9   11.56    0.95
  -1 -19  -9   11.06    0.85
   1 -19   9   10.30    1.73
  -1 -19 -10    3.27    1.09
  -1 -19 -10    3.60    0.81
   1 -19  10    4.71    1.79
  -1 -19 -11   -0.02    1.06
   1 -19  11    0.91    1.69
  -1 -19 -12    1.34    1.03
   1 -19  12   -3.30    1.74
  -1 -19 -13    1.66    0.97
   1 -19  13   -0.75    1.83
  -1 -19 -14    2.41    0.95
   1 -19  14    3.67    1.77
  -1 -19 -15   -0.26    0.85
   1 -19  15   -0.92    1.78
   1 -19  16    4.91    1.96
  -1  19 -16    0.34    1.16
   1 -19  17    3.30    1.85
  -1  19 -17    0.06    1.11
   1 -19  18   -0.57    1.88
  -1  19 -18   -0.16    1.09
   1 -19  19   -0.19    1.98
  -1  19 -19    0.43    1.00
   1 -19  20    0.15    2.02
  -1  19 -20   -0.36    1.03
   1 -19  21   -0.27    2.07
   1 -19  22    3.72    2.03
   1 -19  23   -2.44    2.06
   1 -19  24    2.57    2.09
   1 -19  25    1.22    2.15
  -1 -21  23   -0.69    2.20
  -1 -21  22   -0.61    2.19
  -1 -21  22    3.12    1.69
  -1 -21  21    2.90    1.59
  -1 -21  21   -0.77    2.05
  -1 -21  20    0.63    1.51
  -1 -21  20   -2.97    2.01
  -1 -21  19    2.21    1.41
  -1 -21  19   -0.12    2.05
   1  21 -19    0.35    1.13
  -1 -21  18   -1.80    1.39
  -1  21  18    1.76    1.22
   1  21 -18    0.02    1.17
  -1 -21  18    0.16    1.92
   1 -21 -17   -0.94    0.88
  -1 -21  17   -3.28    1.92
  -1  21  17    0.11    1.19
  -1 -21  17    0.81    1.27
   1 -21 -16   -0.53    0.94
  -1 -21  16    0.12    2.00
  -1  21  16   -0.30    1.09
  -1 -21  16   -0.54    1.19
   1 -21 -15    0.61    1.00
  -1 -21  15   -0.59    1.87
  -1  21  15    0.77    1.05
  -1 -21  15    1.02    1.12
   1 -21 -14   -0.05    1.08
  -1 -21  14    0.35    1.86
  -1  21  14    1.11    1.00
  -1 -21  14   -0.57    1.04
   1 -21 -13   -0.18    1.11
  -1 -21  13    0.54    1.93
  -1  21  13    0.59    0.92
  -1 -21  13    1.12    0.97
  -1 -21  12    3.72    1.83
  -1  21  12    3.21    0.87
   1 -21 -12    3.65    1.22
  -1 -21  12    4.75    0.88
  -1  21  11   12.63    0.94
  -1 -21  11   13.80    1.94
   1 -21 -11   12.29    0.88
   1 -21 -11   12.36    1.35
  -1 -21  10    2.84    1.84
   1 -21 -10    1.86    0.60
   1  21 -10    0.45    0.71
   1 -21 -10    0.78    1.24
   1  21  -9    5.64    0.59
   1 -21  -9    6.33    1.30
   1 -21  -8   -1.58    1.30
   1 -21  -7   -0.98    1.35
  -1 -21   6    5.16    1.75
   1 -21  -6    5.44    1.39
  -1 -21   5    3.79    1.65
   1 -21  -5    4.87    1.42
   1 -21  -4    2.10    1.52
  -1 -21   4    2.50    1.70
   1 -21  -3   -0.11    1.55
  -1 -21   3   -1.37    1.66
   1 -21  -2    7.77    1.62
  -1 -21   2    3.21    1.56
   1 -21  -1    1.41    1.47
  -1 -21   1    2.60    1.61
   1 -21   0   -1.07    1.62
  -1 -21   0   -1.83    1.51
   1 -21   1    1.48    1.58
  -1 -21  -1    0.57    1.37
   1 -21   2    3.20    1.72
  -1 -21  -2    0.03    1.38
  -1 -21  -3   -1.15    1.38
   1 -21   3   -0.34    1.62
  -1 -21  -4    2.83    1.40
   1 -21   4    0.61    1.68
  -1 -21  -5    0.32    1.31
   1 -21   5   -0.24    1.66
  -1 -21  -6    0.12    1.35
  -1 -21  -7   10.53    1.40
  -1 -21  -8   15.85    1.46
  -1  21  -9    2.00    0.76
  -1 -21  -9   -0.09    1.25
   1  21   9    1.44    0.66
   1 -21  10    0.32    0.72
   1  21  10    0.08    0.73
  -1  21 -10   -0.06    0.82
  -1 -21 -10    0.68    0.75
  -1 -21 -10   -0.60    1.23
   1 -21  10   -0.65    1.90
   1  21  11   -0.80    0.81
   1 -21  11   -1.15    0.83
   1 -21  11    0.42    1.93
  -1  21 -11   -1.66    0.91
  -1 -21 -11   -0.38    0.82
  -1 -21 -11   -0.96    1.19
   1 -21  12   -0.79    0.94
   1  21  12    1.14    0.86
   1 -21  12   -1.09    1.86
  -1  21 -12   -0.48    0.99
  -1 -21 -12    0.57    0.89
  -1 -21 -12    0.35    1.14
   1  21  13    1.86    0.93
   1 -21  13   -1.10    1.02
  -1 -21 -13    0.51    0.97
   1 -21  13    3.32    1.99
  -1 -21 -13   -0.98    1.10
   1 -21  14    9.37    1.99
  -1 -21 -14    5.17    1.11
   1 -21  14    7.05    1.14
  -1 -21 -14    4.03    1.12
   1 -21  15    0.56    2.04
  -1 -21 -15    0.44    1.00
   1 -21  16   -1.46    2.01
   1 -21  17    1.34    2.06
  -1  21 -17   -0.02    1.25
   1 -21  18   -0.29    2.12
  -1  21 -18    0.82    1.22
   1 -21  19   -2.34    2.09
  -1  21 -19   -0.15    1.19
   1 -21  20   -0.70    2.10
   1 -21  21    2.39    2.21
   1 -21  22   -0.20    2.19
  -1 -23  20   -1.52    2.30
  -1 -23  19    1.98    2.16
  -1 -23  18   -0.71    1.36
  -1 -23  18   -0.30    2.16
   1 -23 -17    1.01    1.01
  -1 -23  17    1.23    2.15
  -1 -23  17    0.77    1.24
   1 -23 -16   -0.17    1.06
  -1 -23  16   -1.22    2.08
  -1 -23  16   -0.38    1.16
   1 -23 -15    1.21    1.11
  -1 -23  15   -1.25    1.06
  -1 -23  15   -0.50    2.03
   1 -23 -15   -0.07    0.99
  -1 -23  14   -1.45    2.10
   1 -23 -14    0.37    0.90
   1 -23 -14    0.26    1.20
   1 -23 -13   -0.52    0.79
   1  23 -13    0.40    0.90
  -1 -23  13   -2.09    1.99
   1 -23 -13    0.70    1.21
   1 -23 -12    0.94    0.66
   1  23 -12    1.66    0.81
  -1 -23  12   -1.37    2.03
   1 -23 -12    0.45    1.30
   1  23 -11    0.55    0.65
   1 -23 -11   -2.86    1.32
   1 -23 -10    0.83    1.34
   1 -23  -9    0.17    1.37
   1 -23  -8   -0.31    1.38
   1 -23  -7    3.91    1.51
  -1 -23   7    4.29    1.91
   1 -23  -6    0.75    1.48
  -1 -23   6    1.06    1.90
   1 -23  -5    5.50    1.47
  -1 -23   5    3.17    1.85
  -1 -23   4    1.74    1.69
   1 -23  -4    3.62    1.62
   1 -23  -3    3.01    1.57
  -1 -23   3    6.08    1.80
  -1 -23   2    3.80    1.62
   1 -23  -2   -0.59    1.64
  -1 -23   1   -2.12    1.69
   1 -23  -1   -1.41    1.71
  -1 -23   0   -0.62    1.62
   1 -23   0   -0.66    1.73
  -1 -23  -1    1.20    1.51
   1 -23   1   -1.74    1.72
   1 -23   2    1.13    1.74
  -1 -23  -2    0.22    1.48
   1 -23   3    1.71    1.87
  -1 -23  -3    0.41    1.43
   1 -23   4    0.65    1.84
  -1 -23  -4    4.39    1.41
   1 -23   5   10.77    1.89
  -1 -23  -5    4.76    1.56
   1 -23   6   -0.79    1.87
  -1 -23  -6    2.77    1.38
  -1 -23  -7    0.52    1.43
  -1 -23  -8    1.15    1.38
  -1 -23  -9   -0.55    1.33
  -1 -23 -10    0.50    1.29
  -1  23 -11   -0.23    0.83
   1 -23  11    1.89    2.01
  -1 -23 -11    0.41    1.25
   1 -23  12   -0.23    0.81
  -1 -23 -12    1.62    1.21
  -1  23 -12    1.11    0.93
  -1 -23 -12   -0.39    0.82
   1 -23  12    2.17    2.10
  -1  23 -13    0.81    1.02
  -1 -23 -13    0.19    1.22
   1 -23  13    0.16    0.94
  -1 -23 -13   -0.35    0.94
   1 -23  13   -0.13    2.16
   1 -23  14   -0.42    1.05
  -1 -23 -14    1.21    1.16
   1 -23  14   -0.65    2.10
  -1 -23 -14    0.35    1.01
  -1 -23 -15    1.23    1.13
   1 -23  15    1.73    1.15
   1 -23  15   -0.39    2.12
  -1 -23 -15   -0.02    1.10
  -1 -23 -16    0.89    1.03
   1 -23  16    2.44    2.15
  -1 -23 -16    0.83    1.20
   1 -23  16    1.21    1.24
  -1  23 -17   -0.09    1.40
   1 -23  17   -2.25    1.31
   1 -23  17   -0.22    2.25
  -1 -23 -17    1.60    1.31
   1 -23  18   -1.63    2.22
  -1 -23 -18   -1.27    1.40
   1 -23  19    1.45    2.34
  -1 -23 -19    0.97    1.49
   1 -25 -16    0.62    1.17
  -1 -25  16    3.59    2.27
   1 -25 -15   -0.80    1.24
  -1 -25  15    3.89    2.31
   1 -25 -14    1.29    1.33
  -1 -25  14    6.15    2.24
   1 -25 -13   -0.04    1.34
  -1 -25  13    3.33    2.20
   1 -25 -12    1.68    1.41
   1 -25 -11    0.38    1.46
   1 -25 -10   -0.60    1.47
   1 -25  -9    1.75    1.55
  -1 -25   8    1.84    2.04
   1 -25  -8    1.62    1.58
  -1 -25   7    3.67    2.06
   1 -25  -7   -2.01    1.58
  -1 -25   6    2.35    2.06
   1 -25  -6    2.41    1.69
  -1 -25   5   -0.76    1.93
   1 -25  -5    0.61    1.68
  -1 -25   4   -1.88    1.85
   1 -25  -4    0.53    1.70
  -1 -25   3    0.77    1.97
   1 -25  -3    0.95    1.72
  -1 -25   2   -1.46    1.81
   1 -25  -2   -0.62    1.82
   1 -25  -1   -2.52    1.90
  -1 -25   1   -0.07    1.87
  -1 -25   0   -1.56    1.80
   1 -25   0    2.61    1.82
  -1 -25  -1    0.10    1.68
   1 -25   1   -0.19    1.90
   1 -25   2   -0.12    2.00
  -1 -25  -2    0.13    1.68
   1 -25   3   -1.14    1.96
  -1 -25  -3   -0.26    1.70
   1 -25   4   -2.19    2.13
  -1 -25  -4    0.63    1.56
   1 -25   5   -3.87    2.12
  -1 -25  -5    0.21    1.58
   1 -25   6    0.64    2.08
  -1 -25  -6    0.71    1.66
   1 -25   7    3.51    2.12
  -1 -25  -7    0.68    1.51
   1 -25   8   -2.37    2.12
  -1 -25  -8    0.88    1.50
  -1 -25  -9    0.69    1.49
  -1 -25 -10    1.04    1.45
  -1 -25 -11    1.71    1.40
   1 -25  12   -0.23    2.25
  -1 -25 -12    1.39    1.37
   1 -25  13   -3.55    2.38
  -1 -25 -13    0.23    1.31
   1 -25  14   -1.44    2.30
  -1 -25 -14    1.50    1.28
   1 -25  15    3.22    2.35
  -1 -25 -15   -0.79    1.23
   1 -27 -14    1.46    1.43
   1 -27 -13    1.47    1.49
   1 -27 -12   -0.86    1.53
   1 -27 -11   -0.22    1.62
  -1 -27  10   -0.28    2.35
   1 -27 -10    0.49    1.65
  -1 -27   9    1.39    2.30
   1 -27  -9   -0.68    1.70
  -1 -27   8   -3.43    2.31
   1 -27  -8    1.48    1.75
  -1 -27   7    1.76    2.33
   1 -27  -7   -0.61    1.73
  -1 -27   6   -1.20    2.30
   1 -27  -6   -0.20    1.88
  -1 -27   5    0.09    2.12
   1 -27  -5    2.28    1.95
  -1 -27   4    0.59    2.04
   1 -27  -4    0.85    1.94
   1 -27  -3    0.45    2.00
  -1 -27   3   -0.12    2.16
  -1 -27   2    4.47    2.02
   1 -27  -2    0.99    1.96
   1 -27  -1   -1.40    1.98
  -1 -27   1    2.58    2.10
   1 -27   0    0.36    2.14
  -1 -27   0   -0.66    1.96
   1 -27   1    0.04    1.99
  -1 -27  -1    2.49    1.95
   1 -27   2   -2.41    2.20
  -1 -27  -2   -1.36    1.88
   1 -27   3    4.46    2.11
  -1 -27  -3   -0.36    1.87
   1 -27   4    0.71    2.17
  -1 -27  -4    1.61    1.81
   1 -27   5    2.12    2.32
  -1 -27  -5   -0.80    1.73
   1 -27   6    0.37    2.36
  -1 -27  -6    1.29    1.78
   1 -27   7    4.18    2.41
  -1 -27  -7    2.49    1.72
   1 -27   8   -5.08    2.46
  -1 -27  -8   -1.91    1.73
   1 -27   9   -1.28    2.43
  -1 -27  -9    0.31    1.63
  -1 -27 -10   -0.49    1.59
  -1 -27 -11   -0.08    1.57
  -1 -27 -12   -0.39    1.47
  -1 -27 -13   -0.94    1.44
  -1 -27 -14   -0.24    1.40
   1 -29 -12   -1.18    1.68
   1 -29 -11   -0.12    1.73
   1 -29 -10   -2.45    1.81
   1 -29  -9   -0.38    1.90
   1 -29  -8    0.47    1.93
   1 -29  -7   -0.90    1.96
   1 -29  -6    0.40    1.96
  -1 -29   6   -3.93    2.56
   1 -29  -5    1.12    1.99
  -1 -29   5    1.53    2.39
   1 -29  -4    6.63    2.15
  -1 -29   4   -2.92    2.37
  -1 -29   3    3.67    2.45
   1 -29  -3    3.02    2.09
  -1 -29   2    1.05    2.27
   1 -29  -2    3.43    2.25
  -1 -29   1    4.24    2.33
   1 -29  -1    2.93    2.35
  -1 -29   0   -1.38    2.30
   1 -29   0   -0.56    2.26
  -1 -29  -1   -0.45    2.09
   1 -29   1    0.53    2.48
  -1 -29  -2    0.59    2.12
   1 -29   2    2.52    2.31
  -1 -29  -3   -1.72    2.11
   1 -29   3    0.60    2.49
  -1 -29  -4    3.10    2.04
   1 -29   4    0.23    2.54
  -1 -29  -5   -1.26    2.00
   1 -29   5    1.76    2.45
  -1 -29  -6    0.83    1.99
  -1 -29  -7    0.20    1.88
  -1 -29  -8    0.94    1.84
  -1 -29  -9    2.68    1.80
  -1 -29 -10   -0.85    1.74
  -1 -29 -11    1.96    1.67
   1 -31 -10    2.84    1.93
   1 -31  -9   -0.17    2.06
   1 -31  -8    3.77    2.07
   1 -31  -7   -0.37    2.21
   1 -31  -6    0.08    2.25
   1 -31  -5    0.20    2.27
   1 -31  -4   -1.72    2.29
   1 -31  -3   -3.83    2.54
   1 -31  -2   -0.66    2.49
  -1 -31  -1   -0.30    2.39
  -1 -31  -2    1.76    2.26
  -1 -31  -3   -2.58    2.31
  -1 -31  -4    2.97    2.23
  -1 -31  -5    3.55    2.18
  -1 -31  -6    0.80    2.14
  -1 -31  -7    0.42    1.98
  -1 -31  -8    1.51    2.01
  -1 -31  -9    1.27    1.91
  -2   0  29   -0.31    0.68
  -2   0  28   -0.29    1.17
  -2   0  28   -0.13    0.69
  -2   0  27    0.08    0.75
  -2   0  27    0.32    0.69
  -2   0  26    0.02    0.75
  -2   0  26    0.34    0.67
  -2   0  25   -0.01    0.74
  -2   0  25    0.08    0.66
  -2   0  24    0.02    0.72
  -2   0  24   -0.66    0.65
  -2   0  23   -0.09    0.63
  -2   0  23    1.17    0.70
  -2   0  22    0.57    0.59
  -2   0  22    1.36    0.70
  -2   0  21    0.14    0.55
  -2   0  21    0.28    0.67
  -2   0  20   15.95    0.79
  -2   0  20   13.46    0.88
  -2   0  19   -0.17    0.60
  -2   0  19    0.29    0.48
  -2   0  18    5.56    0.63
  -2   0  18    5.30    0.51
  -2   0  17   -0.03    0.54
  -2   0  17   -0.06    0.42
  -2   0  16   68.41    2.68
  -2   0  16   69.88    2.64
  -2   0  15   -0.39    0.48
  -2   0  15   -0.19    0.37
  -2   0  14    3.63    0.51
  -2   0  14    3.21    0.37
  -2   0  13   -0.02    0.34
  -2   0  13    0.06    0.45
  -2   0  12    2.90    0.35
  -2   0  12    3.10    0.47
  -2   0  11    0.08    0.42
  -2   0  10   82.51    3.12
  -2   0   9    0.25    0.37
   2   0  -8  143.00    5.21
  -2   0   8  135.09    5.20
  -2   0   7    0.22    0.32
   2   0  -7    0.08    0.37
  -2   0   6 2626.05   97.67
  -2   0   5    1.57    0.28
  -2   0   4  325.01   12.11
   2   0   1    0.07    0.20
  -2   0  -2   39.71    1.43
   2   0   2   35.19    1.44
  -2   0  -3    1.54    0.30
  -2   0  -4 1934.83   71.97
  -2   0  -5   -0.70    0.36
   2   0   7    1.21    0.43
   2   0   8   87.00    3.29
   2   0   9    0.76    0.45
   2   0  10  166.13    6.24
   2   0  11    0.31    0.49
   2   0  12   89.30    3.41
   2   0  13   -0.29    0.53
   2   0  14    5.29    0.59
   2   0  15   -0.64    0.57
   2   0  16    4.51    0.65
   2   0  16    5.59    0.65
   2   0  17   -0.11    0.66
   2   0  17    0.56    0.64
   2   0  18    0.74    0.67
   2   0  18    1.00    0.69
   2   0  19   -0.54    0.71
   2   0  19   -1.26    0.75
   2   0  20    5.38    0.82
   2   0  20    9.42    0.86
   2   0  21   -0.68    0.74
   2   0  21    1.17    0.80
   2   0  22    1.07    0.78
   2   0  22    2.61    0.86
   2   0  23   -0.24    0.79
   2   0  23   -0.23    0.86
   2   0  24    0.94    0.80
   2   0  24    1.29    0.91
   2   0  25    0.69    0.82
   2   0  25   -0.59    0.93
   2   0  26   -0.03    0.94
   2   0  26   -2.06    0.89
   2   0  27   -0.61    4.44
   2   0  27 6260.62    8.20
   2   0  28    1.07    0.98
   2   0  29   -1.11    1.01
  -2   2  30    0.46    0.81
  -2   2  29   -0.29    0.79
  -2  -2  29    0.03    0.99
  -2   2  28   -0.16    0.78
  -2  -2  28    0.10    0.97
  -2   2  27    0.09    0.76
  -2  -2  27   -0.06    0.95
  -2   2  26    1.36    0.72
  -2  -2  26    0.04    0.96
  -2   2  25   -0.01    0.71
  -2  -2  25    1.04    0.95
  -2   2  24    6.57    0.75
  -2  -2  24    5.36    0.95
  -2   2  23    1.69    0.67
  -2  -2  23    2.57    0.88
  -2   2  22    1.91    0.65
  -2  -2  22    1.47    0.87
  -2  -2  22    2.69    0.54
  -2   2  21    0.46    0.59
  -2  -2  21    0.92    0.50
  -2  -2  21   -0.83    0.83
  -2   2  21    0.89    0.46
  -2   2  20    9.69    0.60
  -2  -2  20    9.32    0.62
  -2   2  20   10.72    0.70
  -2  -2  20    8.96    0.88
  -2   2  19    0.14    0.43
  -2   2  19    0.24    0.53
  -2  -2  19   -0.29    0.74
  -2  -2  19   -0.57    0.45
  -2   2  18    3.06    0.44
  -2   2  18    3.24    0.51
  -2  -2  18    2.63    0.45
  -2  -2  18    3.15    0.72
  -2  -2  17    1.31    0.68
  -2  -2  17    0.89    0.39
  -2   2  17    0.70    0.38
  -2  -2  16    0.87    0.63
  -2  -2  16    1.27    0.37
  -2   2  16    1.44    0.37
  -2  -2  15   17.90    0.74
  -2  -2  15   16.18    0.91
  -2   2  15   16.22    0.74
  -2  -2  14    2.40    0.33
  -2  -2  14    2.10    0.58
  -2   2  14    1.94    0.34
  -2  -2  13   29.43    1.16
  -2   2  13   28.85    1.17
  -2  -2  13   33.12    1.31
  -2  -2  12   36.19    1.46
  -2   2  12   39.00    1.47
  -2  -2  12   43.53    1.58
  -2  -2  11    0.37    0.52
  -2  -2  11    0.45    0.24
  -2   2  11    0.08    0.27
  -2  -2  10    0.82    0.49
  -2   2  10    1.53    0.26
   2  -2  -9   22.50    0.91
  -2  -2   9   24.11    1.01
  -2  -2   8   56.89    2.20
  -2  -2   7    0.80    0.43
  -2  -2   6  992.33   36.94
  -2  -2   5  143.88    5.40
  -2  -2   4  259.32    9.68
  -2   2   3  110.03    4.19
   2   2  -3  114.30    4.20
  -2  -2   3  111.65    4.19
   2   2  -2  212.10    3.07
   2   2  -2  216.60    3.09
  -2  -2   2  198.52    3.07
   2   2  -1   55.94    2.14
  -2  -2   1   57.33    2.14
  -2   2   0  544.92    2.30
  -2  -2   0  538.78    2.32
   2   2   0  546.65    2.32
   2   2   1  255.14    9.51
   2   2   2   34.77    1.36
  -2   2  -2   36.14    1.38
  -2   2  -3  141.64    5.30
  -2   2  -4 1796.94   66.85
  -2   2  -5  527.27   19.64
   2  -2   6  288.11   10.58
  -2   2  -6  279.70   10.58
   2  -2   7   21.07    0.93
  -2   2  -7   22.32    0.92
   2  -2   8   31.65    1.25
  -2   2  -8   29.74    1.23
   2  -2   9   24.69    1.05
  -2   2  -9   23.86    1.02
   2  -2  10   34.24    1.46
  -2   2 -10   38.44    1.44
   2   2  10   34.66    1.48
   2  -2  11   17.56    0.86
   2   2  11   17.88    0.89
   2  -2  12   10.44    0.66
   2   2  12    9.74    0.67
   2  -2  13    0.01    0.53
   2   2  13    0.58    0.53
   2  -2  14   -0.20    0.55
   2   2  14    0.23    0.56
   2  -2  15    0.59    0.58
   2   2  15    0.67    0.46
   2   2  15    0.23    0.60
   2   2  16    2.58    0.49
   2  -2  16    4.09    0.64
   2   2  16    3.09    0.66
   2  -2  17    3.24    0.77
   2   2  17    2.50    0.53
   2  -2  17    4.77    0.69
   2   2  17    4.04    0.69
   2  -2  18   -0.21    0.79
   2  -2  18    0.51    0.72
   2   2  18    0.34    0.68
   2   2  18    0.15    0.51
   2  -2  19    0.85    0.73
   2   2  19    0.16    0.75
   2  -2  19    0.27    0.82
   2   2  19   -0.46    0.55
   2   2  20    0.10    0.78
   2  -2  20    0.83    0.86
   2  -2  20    1.05    0.76
   2   2  20    0.74    0.57
   2  -2  21    0.69    0.88
   2   2  21    0.15    0.58
   2  -2  21   -0.45    0.82
   2   2  21    0.19    0.81
   2  -2  22   -0.52    0.92
   2   2  22    0.26    0.85
   2  -2  22    0.72    0.83
   2   2  22    0.13    0.57
   2  -2  23   -0.82    0.91
   2   2  23   -0.81    0.89
   2  -2  23    0.36    0.86
   2   2  23   -0.03    0.55
   2   2  24   -1.46    0.89
   2  -2  24    0.95    0.96
   2  -2  24    0.89    0.87
   2   2  24    0.01    0.52
   2   2  25    0.45    0.95
   2  -2  25    0.32    0.99
   2  -2  25   -1.67    0.89
   2   2  25   -0.05    0.41
   2   2  26    1.20    0.98
   2  -2  26   -0.38    0.92
   2  -2  26   -0.01    0.99
   2   2  27   -0.42    1.01
   2  -2  27    0.26    1.02
   2   2  28    0.12    1.01
   2   2  29   -0.74    1.05
  -2   4  30   -0.59    0.88
  -2   4  29   -1.14    0.88
  -2  -4  29   -0.12    1.18
  -2   4  28    0.19    0.82
  -2  -4  28    0.02    1.17
  -2  -4  27    0.66    1.10
  -2   4  27   -0.07    0.80
  -2   4  26   -0.20    0.80
  -2  -4  26    0.44    1.10
  -2   4  25    0.73    0.79
  -2  -4  25    0.41    1.08
  -2   4  24    1.84    0.78
  -2  -4  24    1.67    1.06
  -2   4  23    2.22    0.77
  -2  -4  23    2.02    1.03
  -2   4  22   -0.24    0.72
  -2  -4  22    3.52    0.97
  -2  -4  21   -1.13    0.95
  -2  -4  20   -0.41    0.89
  -2  -4  19    0.05    0.86
  -2  -4  18   -0.75    0.80
  -2  -4  17    1.40    0.76
  -2  -4  16    0.85    0.71
  -2  -4  15    6.35    0.75
  -2  -4  14    2.76    0.70
  -2  -4  13    5.13    0.74
  -2  -4  12   57.71    2.31
   2   4 -11    0.65    0.21
  -2  -4  11    0.33    0.63
   2   4 -10   48.59    1.82
  -2  -4  10   47.11    1.96
   2   4  -9   30.72    1.17
  -2  -4   9   28.77    1.34
  -2  -4   8   40.24    1.65
  -2  -4   7    5.11    0.60
  -2  -4   6 1526.35   56.81
  -2  -4   5   38.98    1.58
  -2  -4   4   43.11    1.65
   2   4  -4   38.44    1.69
   2   4  -3   54.32    2.10
  -2  -4   3   56.77    2.07
  -2   4   3   50.45    2.04
  -2  -4   2  370.01   13.68
   2   4  -2  358.18   13.69
   2   4  -2  368.85   13.66
  -2  -4   1  269.31   10.02
   2   4  -1  267.01   10.02
   2   4   0 2466.45   90.99
  -2   4   0 2444.49   90.97
   2   4   0 2436.72   90.97
  -2   4  -1  266.81    9.76
   2   4   1  254.12    9.77
   2   4   2  990.11   36.85
   2   4   3  138.63    5.19
   2   4   4 1505.42   55.91
  -2  -4  -4 1500.58   55.91
  -2   4  -5  156.25    5.46
   2   4   5  139.65    5.43
   2   4   6   25.31    1.01
  -2   4  -6   26.09    1.06
   2   4   7   11.54    0.53
  -2   4  -7   12.31    0.61
   2   4   8   44.80    1.69
  -2   4  -8   43.70    1.74
   2   4   9    4.50    0.31
  -2   4  -9    3.94    0.47
  -2   4 -10   71.27    2.54
   2   4  10   64.16    2.48
  -2   4 -11   72.86    2.79
  -2   4 -12   -0.15    0.47
  -2   4 -13   25.03    1.09
   2  -4  13   25.22    1.13
  -2   4 -14   46.84    1.82
   2  -4  14   44.47    1.87
   2   4  15   -0.08    0.67
   2  -4  15    0.21    0.63
   2   4  16   18.04    0.99
   2  -4  16   15.92    0.94
   2   4  17   -0.46    0.70
   2  -4  17    1.30    0.87
   2  -4  18    4.02    0.94
   2   4  18    3.70    0.77
   2  -4  19   -1.61    0.93
   2   4  19    0.66    0.77
   2  -4  20    0.02    0.96
   2   4  20    0.62    0.82
   2  -4  21    0.02    0.99
   2   4  21    0.48    0.83
   2  -4  22   -0.26    1.05
   2   4  22   -0.68    0.88
   2  -4  23    0.05    1.07
   2   4  23    0.84    0.90
   2  -4  24   -0.05    1.06
   2   4  24    0.08    0.93
   2  -4  25    0.84    1.13
   2   4  25    0.63    0.97
   2  -4  26    0.11    1.13
   2   4  26   -0.93    1.02
   2  -4  27   -0.43    1.17
   2   4  27    1.29    1.05
   2  -4  28    0.05    1.22
   2   4  28    0.56    1.06
   2   4  29    1.40    1.12
  -2  -6  30    1.30    1.38
  -2   6  30   -0.20    0.97
  -2  -6  29    1.39    1.32
  -2   6  29    1.27    0.95
  -2  -6  28   -0.02    1.32
  -2   6  28    0.69    0.91
  -2  -6  27    1.62    1.28
  -2   6  27    1.02    0.90
  -2  -6  26   -0.74    1.23
  -2   6  26   -0.41    0.87
  -2  -6  25    0.70    1.19
  -2   6  25   -0.61    0.86
  -2  -6  24    0.10    1.14
  -2   6  24    0.36    0.84
  -2  -6  23    1.69    1.14
  -2  -6  22    2.04    1.09
  -2  -6  21    1.51    1.02
  -2  -6  20    1.69    1.02
  -2  -6  19    3.42    0.98
  -2  -6  18    8.83    0.99
  -2  -6  17    2.29    0.86
  -2  -6  16   32.46    1.54
  -2  -6  15    4.17    0.79
   2   6 -15    6.12    0.37
   2   6 -14   16.34    0.70
  -2  -6  14   18.13    1.04
   2   6 -13    2.74    0.33
  -2  -6  13    1.74    0.78
  -2  -6  12    1.49    0.75
   2   6 -12    1.07    0.32
   2   6 -11  168.13    6.28
  -2  -6  11  167.82    6.38
  -2  -6  10   66.60    2.66
  -2  -6   9    2.19    0.76
  -2  -6   8   15.19    0.94
  -2  -6   7   21.60    1.08
  -2  -6   6    1.15    0.63
  -2  -6   5   42.29    1.74
  -2  -6   4    0.65    0.52
  -2  -6   4    0.42    0.36
  -2   6   4    0.49    0.37
  -2  -6   3   60.96    2.34
  -2  -6   3   57.99    2.28
  -2   6   3   61.24    2.28
   2   6  -3   61.46    2.37
   2   6  -2    1.52    0.69
  -2  -6   2    0.90    0.54
   2   6  -2    2.02    0.27
   2  -6  -1  162.53    6.00
   2   6  -1  153.46    6.06
   2   6   0  135.57    5.12
  -2   6  -1   31.77    1.28
  -2  -6  -1   33.93    1.27
   2   6   1   33.14    1.37
   2   6   2    2.15    0.47
   2   6   3    2.08    0.46
  -2  -6  -3    1.40    0.42
  -2  -6  -4  249.48    9.07
   2   6   4  236.07    9.08
  -2  -6  -5   23.44    0.97
   2   6   5   23.23    0.98
  -2  -6  -6   38.14    1.53
   2   6   6   40.35    1.54
   2   6   7   25.94    1.05
  -2   6  -7   25.64    1.13
   2   6   8   13.71    0.65
  -2   6  -8   16.03    0.78
   2   6   9   94.65    3.63
  -2   6  -9  102.05    3.68
  -2   6 -10    4.20    0.52
  -2   6 -11    0.54    0.50
  -2   6 -12    1.29    0.50
  -2   6 -13    2.44    0.51
  -2   6 -14    4.05    0.55
  -2   6 -15   25.69    1.14
  -2   6 -16   14.65    0.80
   2  -6  17    3.92    1.00
  -2   6 -17    4.19    0.62
   2  -6  18   -1.31    1.04
   2   6  19    5.58    0.88
   2  -6  19    4.17    1.08
   2   6  20    3.67    0.92
   2  -6  20    3.61    1.10
   2   6  21    0.37    0.92
   2  -6  21   -0.14    1.12
   2   6  22    0.26    0.91
   2  -6  22    0.18    1.15
   2   6  23   -0.32    0.93
   2  -6  23    0.33    1.19
   2   6  24    0.46    1.00
   2  -6  24   -1.45    1.22
   2   6  25    0.36    1.03
   2  -6  25    0.04    1.22
   2   6  26   -0.09    1.06
   2  -6  26    0.13    1.28
   2   6  27    1.20    1.10
   2  -6  27    1.24    1.30
   2  -6  28   -0.49    1.37
   2   6  28    0.53    1.10
   2   6  29   -0.67    1.16
  -2   8  30   -0.85    1.06
  -2  -8  30    0.63    1.48
  -2   8  29    0.06    1.03
  -2  -8  29   -0.12    1.47
  -2   8  28    1.22    1.02
  -2  -8  28   -2.71    1.47
  -2   8  27    0.30    1.00
  -2  -8  27   -0.27    1.40
  -2   8  26    0.69    0.98
  -2  -8  26    1.16    1.36
  -2  -8  25   -0.95    1.35
  -2  -8  24   -0.23    1.27
  -2  -8  23    0.34    1.24
  -2  -8  22    5.12    1.27
  -2  -8  21    2.51    1.14
  -2  -8  20    1.15    1.11
  -2  -8  19    1.04    1.03
  -2  -8  18    0.50    1.07
   2   8 -17   11.83    0.59
  -2  -8  17   11.05    1.18
   2   8 -16    8.89    0.52
  -2  -8  16    9.29    1.07
   2   8 -15   47.11    1.82
  -2  -8  15   46.31    2.07
   2   8 -14    1.64    0.39
  -2  -8  14    0.49    0.83
   2   8 -13    0.28    0.41
  -2  -8  13   -0.04    0.90
  -2  -8  12   56.43    2.34
  -2  -8  11    4.86    0.90
   2  -8 -11    5.08    0.36
   2  -8 -10   20.67    0.88
  -2  -8  10   21.05    1.15
  -2  -8   9    0.92    0.85
  -2  -8   8   10.01    0.92
  -2  -8   7    4.67    0.82
  -2  -8   6    1.08    0.71
  -2  -8   5   91.63    3.54
  -2  -8   5   91.37    3.43
  -2   8   5   89.66    3.43
  -2   8   4    4.51    0.44
  -2  -8   4    5.27    0.42
  -2  -8   4    4.96    0.73
  -2  -8   3  316.46   11.86
  -2   8  -1   51.97    1.98
  -2   8  -2    4.45    0.39
  -2  -8  -2    5.24    0.38
  -2  -8  -2    4.93    0.59
  -2  -8  -3   51.66    2.04
  -2  -8  -4    4.70    0.53
  -2  -8  -5   21.33    0.97
  -2  -8  -6  111.10    4.20
  -2  -8  -7    1.80    0.44
  -2  -8  -8    0.53    0.40
  -2   8  -9    9.99    0.70
  -2   8 -10   -0.65    0.57
  -2   8 -11    1.13    0.55
  -2   8 -12   13.24    0.78
  -2   8 -13    0.05    0.58
  -2   8 -14    1.88    0.57
  -2   8 -15    1.63    0.58
  -2   8 -16    3.04    0.60
   2  -8  16    4.42    1.10
  -2   8 -17    0.64    0.62
   2  -8  17    0.51    1.09
  -2   8 -18    1.15    0.65
   2  -8  18    0.83    1.15
  -2   8 -19    3.98    0.68
   2  -8  19    1.80    1.21
   2  -8  20    1.38    1.18
   2   8  21   -0.68    1.01
   2  -8  21   -0.20    1.24
   2   8  22    0.87    1.04
   2  -8  22    0.81    1.28
   2   8  23   -0.40    1.08
   2  -8  23    0.45    1.28
   2   8  24    0.03    1.09
   2  -8  24    0.17    1.36
   2   8  25   -0.53    1.12
   2  -8  25   -0.48    1.35
   2   8  26    0.18    1.14
   2  -8  26    2.02    1.35
   2   8  27   -1.38    1.15
   2  -8  27    7.82    1.44
   2   8  28    0.88    1.15
   2  -8  28   -1.60    1.47
   2   8  29   -1.04    1.24
   2  -8  29    0.75    1.49
  -2 -10  30   -1.97    1.66
  -2  10  30    0.10    1.18
  -2 -10  29    0.90    1.60
  -2  10  29    0.55    1.15
  -2 -10  28   -0.08    1.55
  -2  10  28    1.34    1.17
  -2 -10  27   -1.60    1.48
  -2 -10  26    1.55    1.52
  -2 -10  25   -1.44    1.40
  -2 -10  24   -0.31    1.40
  -2 -10  23   -0.36    1.39
  -2 -10  22    0.03    1.37
  -2 -10  21    1.01    1.31
  -2 -10  20    1.08    1.16
   2  10 -19   -0.35    0.45
  -2 -10  19   -0.40    1.15
   2  10 -18    0.51    0.46
  -2 -10  18    0.71    1.09
   2  10 -17    2.70    0.50
  -2 -10  17    1.93    1.14
   2  10 -16    7.93    0.58
  -2 -10  16    7.93    1.19
   2  10 -15   16.72    0.81
  -2 -10  15   12.93    1.31
   2  10 -14    2.39    0.52
  -2 -10  14    1.93    0.99
  -2 -10  13    5.24    1.02
   2 -10 -13    4.24    0.37
   2 -10 -12   34.09    1.38
  -2 -10  12   37.28    1.67
  -2 -10  11    6.57    0.99
   2 -10 -11    5.97    0.50
  -2 -10  10   13.43    1.09
   2 -10 -10   15.53    0.77
  -2 -10   9   16.18    1.08
   2 -10  -9   15.62    0.83
   2 -10  -8    7.06    0.67
  -2 -10   8    4.22    0.92
  -2 -10   7   77.05    3.11
  -2 -10   6  186.67    7.00
  -2 -10   6  185.50    6.90
  -2  10   6  181.57    6.90
  -2  10   5    3.38    0.49
  -2 -10   5    3.43    0.46
  -2 -10   5    1.93    0.90
  -2  10   4  149.52    5.61
  -2 -10   0   13.25    0.94
  -2 -10  -1  263.16    9.88
  -2  10  -2   50.44    1.94
  -2 -10  -2   50.92    1.94
  -2 -10  -2   50.75    2.07
  -2 -10  -3   10.69    0.58
  -2 -10  -3   12.42    0.78
  -2 -10  -4  329.12   12.32
  -2 -10  -5  114.96    4.38
  -2 -10  -6    8.12    0.67
  -2 -10  -7    2.99    0.53
  -2 -10  -8   52.60    2.07
  -2 -10  -9    0.49    0.47
  -2  10 -11   40.28    1.69
  -2  10 -12   30.82    1.37
  -2  10 -13   12.61    0.85
  -2  10 -14    0.76    0.63
   2 -10  15    1.07    1.20
  -2  10 -15    0.39    0.66
   2 -10  16    2.79    1.12
  -2  10 -16    4.82    0.69
   2 -10  17    2.18    1.20
  -2  10 -17    1.53    0.67
   2 -10  18    3.96    1.35
  -2  10 -18    5.18    0.73
   2 -10  19    3.34    1.27
  -2  10 -19    4.49    0.73
  -2  10 -20    0.47    0.70
   2 -10  20   -0.22    1.32
  -2  10 -21   -0.98    0.70
   2 -10  21   -0.40    1.39
   2 -10  22    2.00    1.42
   2  10  23    1.59    1.11
   2 -10  23   -0.63    1.45
   2  10  24   -0.52    1.19
   2 -10  24    2.04    1.47
   2  10  25    1.10    1.17
   2 -10  25    0.32    1.46
   2  10  26    0.59    1.21
   2 -10  26    1.17    1.50
   2 -10  27    1.88    1.57
   2  10  27    2.06    1.25
   2 -10  28   -0.05    1.59
   2  10  28   -0.54    1.29
   2  10  29   -0.25    1.28
   2 -10  29   -1.97    1.63
  -2 -12  31   -0.93    1.80
  -2  12  30   -1.29    1.30
  -2 -12  30    0.99    1.71
  -2 -12  29    0.92    1.77
  -2 -12  28    0.12    1.63
  -2 -12  27    1.48    1.64
  -2 -12  26   -0.29    1.64
  -2 -12  25   -1.01    1.59
  -2 -12  24    0.54    1.46
  -2 -12  23    1.10    1.40
  -2 -12  22    0.42    1.37
   2  12 -21    4.84    0.54
  -2 -12  21    3.57    1.40
   2  12 -20    1.10    0.55
  -2 -12  20   -0.85    1.27
  -2 -12  19    1.88    1.34
   2  12 -19    1.83    0.57
  -2 -12  18    1.17    1.28
   2  12 -18    2.55    0.60
  -2 -12  17    7.22    1.36
   2  12 -17    7.39    0.67
  -2 -12  16    0.59    1.30
   2  12 -16    0.18    0.63
  -2 -12  15    9.04    1.27
  -2 -12  14    3.10    1.16
   2 -12 -14    2.11    0.45
   2 -12 -13    0.98    0.51
  -2 -12  13    0.92    1.13
   2 -12 -12   -0.15    0.53
  -2 -12  12   -1.06    1.05
  -2 -12  11   -0.02    1.03
   2 -12 -11    2.18    0.59
  -2 -12  10    1.39    1.05
   2 -12 -10    2.81    0.61
   2 -12  -9    3.67    0.63
  -2 -12   9    2.34    1.02
  -2 -12   8   52.61    2.28
   2 -12  -8   52.38    2.14
  -2 -12   7   31.99    1.33
  -2  12   7   30.97    1.34
  -2 -12   7   33.04    1.62
   2 -12  -7   31.97    1.45
  -2  12   6  164.85    6.25
  -2 -12   6  166.10    6.24
  -2 -12   6  171.95    6.39
  -2  12   5   24.00    1.04
  -2 -12   1   90.43    3.57
  -2 -12   0    1.45    0.83
  -2 -12  -1    6.55    0.83
  -2 -12  -2   11.67    0.91
  -2 -12  -3    0.98    0.71
  -2  12  -3    0.80    0.39
  -2 -12  -3    1.01    0.39
  -2 -12  -4    6.36    0.50
  -2  12  -4    6.30    0.52
  -2 -12  -4    6.92    0.74
  -2 -12  -5    0.40    0.66
  -2 -12  -6    0.26    0.63
  -2 -12  -7   36.14    1.55
  -2 -12  -8   22.99    1.10
  -2 -12  -9    2.56    0.60
  -2 -12 -10   68.97    2.69
  -2 -12 -11    9.24    0.67
  -2  12 -12    3.91    0.75
  -2  12 -13    8.36    0.84
   2 -12  13    9.98    1.26
  -2  12 -14    0.63    0.76
   2 -12  14    1.67    1.27
  -2  12 -15    0.47    0.74
   2 -12  15    0.13    1.28
  -2  12 -16    5.56    0.81
   2 -12  16    3.51    1.36
   2 -12  17    0.46    1.42
  -2  12 -17    0.85    0.78
   2 -12  18   -0.35    1.45
  -2  12 -18    0.33    0.76
  -2  12 -19    2.94    0.75
   2 -12  19    2.31    1.42
  -2  12 -20   -0.21    0.74
   2 -12  20    0.86    1.37
  -2  12 -21    1.40    0.74
   2 -12  21    2.12    1.45
  -2  12 -22    1.51    0.76
   2 -12  22    1.84    1.56
   2 -12  23    0.58    1.49
   2 -12  24   -3.33    1.65
   2  12  25    1.97    1.38
   2 -12  25    1.09    1.59
   2  12  26    0.58    1.41
   2 -12  26   -0.03    1.68
   2 -12  27    0.46    1.60
   2 -12  28    0.15    1.75
   2 -12  29   -1.60    1.74
  -2 -14  31   -0.88    1.92
  -2 -14  30   -0.13    1.88
  -2 -14  29    0.97    1.81
  -2 -14  28    1.34    1.83
  -2 -14  27    0.26    1.81
  -2 -14  26   -1.21    1.72
  -2 -14  25    1.61    1.60
  -2 -14  24   -0.44    1.59
  -2 -14  23    1.37    1.56
   2  14 -23    0.47    0.50
   2  14 -22    0.67    0.59
  -2 -14  22    0.52    1.53
   2  14 -21    0.93    0.62
  -2 -14  21   -0.21    1.51
   2  14 -20    0.24    0.65
  -2 -14  20    2.98    1.46
   2  14 -19   -0.20    0.67
  -2 -14  19    0.70    1.44
   2  14 -18   13.42    0.91
  -2 -14  18   15.27    1.64
   2  14 -17    0.52    0.73
  -2 -14  17    1.81    1.49
   2 -14 -16    0.49    0.37
  -2 -14  16   -1.46    1.37
  -2 -14  15   -0.62    1.37
   2 -14 -15   -0.62    0.54
  -2 -14  14    0.50    1.31
   2 -14 -14   -0.26    0.62
   2 -14 -13   25.25    1.21
  -2 -14  13   25.79    1.69
  -2 -14  12    1.20    1.20
   2 -14 -12    1.74    0.70
   2 -14 -11   -0.07    0.73
  -2 -14  11   -1.44    1.23
   2 -14 -10   12.62    0.93
  -2 -14  10   13.72    1.35
  -2 -14   9   70.36    2.87
   2 -14  -9   65.18    2.69
  -2 -14   9   66.74    2.63
  -2  14   9   67.24    2.63
   2 -14  -8    3.84    0.80
  -2 -14   8    2.80    1.08
  -2  14   8    2.52    0.60
  -2 -14   8    1.74    0.58
  -2 -14   7    5.90    1.07
  -2 -14   7    4.56    0.59
  -2  14   7    4.73    0.61
  -2  14   6   24.15    1.04
   2 -14  -6   22.76    1.29
   2 -14  -5    8.89    1.00
   2 -14  -4    1.56    0.96
  -2 -14   2   -1.19    0.88
  -2 -14   1   21.33    1.27
  -2 -14   0   19.66    1.18
  -2 -14  -1   55.11    2.33
  -2 -14  -2   23.75    1.32
  -2 -14  -3   56.63    2.37
  -2 -14  -4    1.20    0.44
  -2  14  -4    1.03    0.46
  -2 -14  -4    1.34    0.82
  -2 -14  -5    7.46    0.56
  -2  14  -5    7.33    0.61
  -2 -14  -5    7.80    0.88
  -2 -14  -6    0.30    0.52
  -2 -14  -6   -0.36    0.77
  -2 -14  -7    5.86    0.81
  -2 -14  -8   -0.16    0.73
  -2 -14  -9    6.51    0.79
  -2 -14 -10   13.85    0.91
   2 -14  10   14.33    1.44
  -2 -14 -11    5.22    0.74
   2 -14  11    6.54    1.39
  -2 -14 -12   -1.45    0.67
   2 -14  12    1.48    1.33
   2 -14  13   13.91    1.52
  -2  14 -13   12.49    1.05
   2 -14  14    3.55    1.46
  -2  14 -14    4.54    0.89
   2 -14  15    1.23    1.53
  -2  14 -15    0.99    0.87
   2 -14  16   -0.77    1.50
  -2  14 -16    0.70    0.86
   2 -14  17    1.04    1.51
  -2  14 -17    0.69    0.81
   2 -14  18    0.27    1.53
  -2  14 -18    0.29    0.86
   2 -14  19    0.21    1.56
  -2  14 -19   -0.01    0.83
   2 -14  20    1.53    1.58
  -2  14 -20    0.74    0.81
  -2  14 -21   -0.62    0.81
   2 -14  21   -1.19    1.56
  -2  14 -22    0.97    0.79
   2 -14  22    1.45    1.69
  -2  14 -23   -0.66    0.80
   2 -14  23   -1.94    1.76
   2 -14  24    0.80    1.73
   2 -14  25    2.00    1.69
   2 -14  26    0.94    1.82
   2 -14  27   -0.38    1.72
   2 -14  28   -0.35    1.93
   2 -14  29   -2.09    1.85
  -2 -16  31   -2.38    2.10
  -2 -16  30    0.49    1.93
  -2 -16  29    0.21    2.03
  -2 -16  28   -3.04    2.01
  -2 -16  27   -2.16    1.93
  -2 -16  26    0.73    1.88
  -2 -16  25    0.86    1.75
  -2 -16  24    2.10    1.74
  -2 -16  23    2.05    1.68
   2  16 -22    1.02    0.71
  -2 -16  22    2.78    1.70
   2  16 -21   -0.16    0.75
  -2 -16  21    0.73    1.75
  -2 -16  20    0.26    1.72
   2  16 -20    0.17    0.77
  -2 -16  19    0.93    1.59
   2  16 -19    0.09    0.81
   2  16 -18   -0.08    0.85
  -2 -16  18    3.76    1.56
  -2 -16  17    1.85    1.56
  -2 -16  16    0.41    1.58
   2 -16 -16    1.85    0.63
  -2 -16  15   -0.56    1.54
   2 -16 -15    1.13    0.71
  -2 -16  14   -2.10    1.52
   2 -16 -14   -0.22    0.77
  -2 -16  13    8.04    1.51
   2 -16 -13   11.35    0.94
  -2 -16  12   28.17    1.81
   2 -16 -12   24.20    1.33
  -2 -16  12   25.88    1.37
  -2  16  12   26.76    1.33
  -2 -16  11   -1.02    1.42
   2 -16 -11   -0.28    0.83
  -2 -16  11   -0.01    0.81
  -2  16  11    1.48    0.78
  -2 -16  10    2.95    1.37
   2 -16 -10    0.52    0.88
  -2 -16  10    1.51    0.75
  -2  16  10    1.50    0.74
  -2 -16   9   14.16    1.44
   2 -16  -9    8.09    1.00
  -2 -16   9   11.42    0.79
  -2  16   9   10.01    0.81
  -2  16   8    0.59    0.59
  -2 -16   8    0.64    0.57
   2 -16  -8    2.08    0.95
  -2 -16   8    0.38    1.26
   2 -16  -7    3.32    0.98
   2 -16  -6    0.46    0.99
   2 -16  -5    0.24    1.03
   2 -16  -4    1.08    1.10
   2 -16  -3   25.78    1.55
  -2 -16   3   23.55    1.53
  -2 -16   2    1.63    1.13
   2 -16  -2    0.16    1.09
  -2 -16   1    5.27    1.05
   2 -16  -1    5.01    1.16
  -2 -16   0   37.57    1.90
   2 -16   0   45.24    2.04
  -2 -16  -1   17.32    1.23
   2 -16   1   17.83    1.48
  -2 -16  -2    5.96    1.05
  -2 -16  -3    1.00    0.92
  -2 -16  -4   -0.17    0.97
  -2 -16  -5    0.25    0.93
  -2  16  -5   -0.20    0.53
   2 -16   6    5.32    1.37
  -2 -16  -6    5.34    0.57
  -2  16  -6    4.46    0.64
  -2 -16  -6    5.66    0.95
  -2 -16  -7   13.75    0.86
  -2  16  -7   15.98    0.92
   2 -16   7   18.28    1.59
  -2 -16  -7   16.62    1.12
  -2 -16  -8   20.69    1.25
   2 -16   8   22.69    1.67
   2 -16   9    0.45    1.47
  -2 -16  -9   -0.18    0.84
   2 -16  10   -0.55    1.40
  -2 -16 -10   -0.03    0.83
   2 -16  11    1.45    1.58
  -2 -16 -11    1.18    0.83
   2 -16  12    0.25    1.52
  -2 -16 -12   -0.89    0.80
   2 -16  13    5.62    1.59
  -2 -16 -13    6.42    0.80
   2 -16  14    3.59    1.67
  -2  16 -14    0.40    1.00
   2 -16  15   -0.29    1.66
  -2  16 -15   -0.77    0.99
  -2  16 -16    0.08    0.96
   2 -16  16    0.39    1.62
  -2  16 -17    0.87    0.91
   2 -16  17    1.44    1.59
  -2  16 -18   -0.04    0.93
   2 -16  18   -1.39    1.64
   2 -16  19   -1.79    1.63
  -2  16 -19    0.28    0.92
   2 -16  20    0.95    1.68
  -2  16 -20    0.40    0.91
   2 -16  21   -2.99    1.70
  -2  16 -21   -1.08    0.90
   2 -16  22   -1.93    1.75
  -2  16 -22   -0.45    0.89
   2 -16  23   -1.63    1.90
   2 -16  24    2.02    1.97
   2 -16  25    1.87    1.99
   2 -16  26    2.96    1.83
   2 -16  27    1.13    2.04
   2 -16  28    1.10    2.02
   2 -16  29   -0.48    2.01
  -2 -18  28    4.19    2.12
  -2 -18  27   -0.41    2.13
  -2 -18  26   -0.19    2.09
  -2 -18  25   -0.15    2.04
  -2 -18  24    0.55    2.01
  -2 -18  23    0.91    1.92
  -2 -18  22   -0.44    1.84
  -2 -18  21   -0.22    1.79
   2  18 -21    0.06    0.84
  -2 -18  20    0.28    1.83
   2  18 -20    0.21    0.88
   2  18 -19    0.02    0.91
  -2 -18  19    1.30    1.78
   2  18 -18   -0.20    0.97
  -2 -18  18   -2.39    1.70
  -2 -18  17    1.37    1.71
   2 -18 -17    1.67    0.71
  -2  18  16    2.13    1.09
  -2 -18  16    2.34    1.19
  -2 -18  16    0.66    1.77
   2 -18 -16   -0.18    0.79
  -2  18  15    1.37    1.06
   2 -18 -15    1.83    0.85
  -2 -18  15    2.47    1.65
  -2 -18  15   -0.55    1.14
  -2 -18  14   -1.98    1.66
   2 -18 -14    1.20    0.91
  -2 -18  14   -2.29    1.08
  -2  18  14    1.22    0.98
  -2 -18  13    0.40    1.67
   2 -18 -13    0.66    0.94
  -2 -18  13   -0.12    1.01
  -2  18  13    0.24    0.91
  -2 -18  12   -0.59    1.61
   2 -18 -12   -0.78    0.96
  -2 -18  12    0.25    0.92
  -2  18  12   -0.56    0.86
  -2  18  11   -0.90    0.81
  -2 -18  11    0.10    0.85
   2 -18 -11   -2.16    1.02
  -2 -18  11    2.31    1.52
  -2 -18  10   19.94    1.78
   2 -18 -10   15.01    1.27
  -2  18  10   18.03    1.06
  -2 -18  10   18.56    1.04
  -2  18   9   30.74    1.39
   2 -18  -9   31.71    1.70
  -2 -18   9   30.51    2.06
   2 -18  -8   -0.83    1.17
   2 -18  -7   -1.13    1.12
   2 -18  -6    1.41    1.18
   2 -18  -5   12.48    1.39
  -2 -18   4   35.19    1.97
   2 -18  -4   33.34    1.88
   2 -18  -3    2.03    1.29
  -2 -18   3    1.30    1.25
   2 -18  -2    5.86    1.33
  -2 -18   2    4.35    1.34
   2 -18  -1   -0.46    1.24
  -2 -18   1    0.74    1.24
   2 -18   0    7.21    1.48
  -2 -18   0    7.09    1.22
   2 -18   1    2.78    1.40
  -2 -18  -1    2.02    1.17
   2 -18   2    2.98    1.39
  -2 -18  -2    1.48    1.17
   2 -18   3    0.92    1.38
  -2 -18  -3    2.06    1.06
  -2 -18  -4   -1.40    1.07
   2  18   5    2.78    0.40
  -2 -18  -5    3.91    1.09
  -2  18  -6    4.69    0.63
  -2 -18  -6    7.14    1.10
  -2 -18  -7    9.66    0.73
  -2  18  -7    7.94    0.78
  -2 -18  -7    8.83    1.16
   2 -18   7   10.64    1.65
  -2 -18  -8    0.92    1.06
  -2 -18  -8    1.08    0.69
  -2  18  -8    0.80    0.75
   2 -18   8    1.21    1.67
  -2  18  -9    7.01    0.93
  -2 -18  -9    7.46    0.82
   2 -18   9    5.62    1.69
  -2 -18  -9    8.74    1.10
  -2 -18 -10    3.61    0.85
  -2 -18 -10    2.94    1.05
   2 -18  10   -1.24    1.67
  -2 -18 -11    2.16    0.97
   2 -18  11    1.40    1.72
  -2 -18 -12   -1.81    0.96
   2 -18  12    3.79    1.70
   2 -18  13   13.34    1.82
  -2 -18 -13   13.34    1.09
   2 -18  14    3.38    1.80
  -2 -18 -14    8.50    0.92
  -2  18 -15    0.98    1.10
   2 -18  15    0.53    1.69
  -2  18 -16    0.04    1.08
   2 -18  16    2.84    1.74
   2 -18  17    0.25    1.87
  -2  18 -17    0.46    1.07
   2 -18  18   -1.81    1.91
  -2  18 -18   -0.07    1.00
   2 -18  19    3.49    1.95
  -2  18 -19   -0.08    1.03
   2 -18  20    2.07    1.93
  -2  18 -20    0.07    1.01
   2 -18  21    1.15    1.91
  -2  18 -21   -0.31    0.98
   2 -18  22    0.15    1.97
   2 -18  23    0.15    2.06
   2 -18  24    0.41    2.06
   2 -18  25    0.22    2.07
   2 -18  26    1.73    2.06
  -2 -20  25   -0.04    2.11
  -2 -20  24    2.34    2.09
  -2 -20  24    1.13    1.78
  -2 -20  23    0.08    2.13
  -2 -20  23    2.83    1.72
  -2 -20  22   -2.58    2.06
  -2 -20  22    0.94    1.57
  -2  20  21   -0.77    1.42
  -2 -20  21   -0.86    1.92
  -2 -20  21    0.02    1.56
  -2 -20  20   -0.97    1.90
   2  20 -20    0.14    1.03
  -2 -20  20    0.14    1.47
  -2  20  20   -0.24    1.33
  -2  20  19   -0.32    1.29
  -2 -20  19   -0.86    1.43
  -2 -20  19   -1.15    1.94
   2  20 -19   -0.32    1.03
  -2 -20  18    3.79    1.87
  -2 -20  18    0.08    1.35
  -2  20  18   -0.10    1.22
   2 -20 -18    1.18    0.71
  -2 -20  17   -1.31    1.87
  -2 -20  17    1.62    1.28
  -2  20  17    0.36    1.15
   2 -20 -17    0.63    0.83
  -2 -20  16   -3.26    1.76
  -2 -20  16   -1.70    1.21
  -2  20  16    0.67    1.12
   2 -20 -16    0.38    0.91
  -2 -20  15    0.37    1.83
   2 -20 -15    0.78    0.98
  -2  20  15    1.64    1.03
  -2 -20  15    0.55    1.13
  -2  20  14    3.91    1.02
  -2 -20  14    4.09    1.08
  -2 -20  14   -0.65    1.73
   2 -20 -14    1.46    1.06
  -2 -20  13    1.57    0.97
  -2  20  13    2.85    0.95
  -2 -20  13    0.73    1.81
   2 -20 -13    2.75    1.11
   2 -20 -12    4.16    1.14
  -2 -20  12    3.76    1.81
  -2 -20  12    2.87    0.86
  -2  20  12    2.16    0.89
  -2  20  11    1.53    0.79
  -2 -20  11    0.43    1.70
   2 -20 -11    0.98    1.14
  -2 -20  10    8.10    1.80
   2 -20 -10    7.62    1.25
   2 -20  -9    0.39    1.25
   2 -20  -9    0.06    0.42
   2 -20  -8    5.99    1.32
   2  20  -8    3.22    0.39
   2 -20  -7   19.48    1.61
   2 -20  -6    7.04    1.38
  -2 -20   5   30.15    2.09
   2 -20  -5   28.62    1.85
   2 -20  -4   10.52    1.46
  -2 -20   4    8.63    1.59
  -2 -20   3    0.94    1.53
   2 -20  -3   -1.74    1.38
   2 -20  -2    6.62    1.57
  -2 -20   2    6.27    1.44
  -2 -20   1    1.96    1.41
   2 -20  -1    1.44    1.52
  -2 -20   0   10.52    1.52
   2 -20   0    8.85    1.69
  -2 -20  -1    8.25    1.49
   2 -20   1    8.62    1.63
  -2 -20  -2    0.15    1.32
   2 -20   2   -0.83    1.67
   2 -20   3    1.57    1.76
  -2 -20  -3    5.81    1.26
   2 -20   4   25.16    2.09
  -2 -20  -4   25.23    1.71
  -2 -20  -5    4.11    1.24
  -2 -20  -6    1.70    1.27
  -2 -20  -7    2.50    1.25
   2  20   7    3.63    0.57
  -2  20  -8   22.50    1.15
   2 -20   8   21.45    1.04
   2  20   8   19.67    1.04
  -2 -20  -8   22.73    1.53
   2 -20   9    8.04    1.83
  -2 -20  -9    6.62    1.20
  -2  20  -9    7.22    0.90
  -2 -20  -9    7.31    0.83
  -2 -20 -10    4.28    1.15
  -2 -20 -10    2.55    0.83
   2 -20  10    5.07    1.90
  -2  20 -10    3.59    0.96
   2 -20  11   13.82    1.91
  -2 -20 -11   12.02    1.23
  -2  20 -11    9.23    1.11
  -2 -20 -11    9.09    1.03
   2 -20  12   10.28    1.90
  -2 -20 -12    5.30    1.02
  -2  20 -12    6.53    1.10
  -2 -20 -12    3.49    1.13
   2 -20  13    2.15    1.89
  -2 -20 -13    0.35    1.05
  -2 -20 -13   -0.27    1.03
  -2 -20 -14    1.32    1.01
   2 -20  14    1.47    1.84
   2 -20  15    1.53    1.87
  -2  20 -15   -0.14    1.23
   2 -20  16    3.26    2.06
  -2  20 -16    0.22    1.22
   2 -20  17   -1.57    1.99
  -2  20 -17    0.13    1.18
  -2  20 -18    0.34    1.18
   2 -20  18    1.71    2.00
  -2  20 -19   -0.17    1.12
   2 -20  19   -1.83    1.97
   2 -20  20   -0.44    2.11
   2 -20  21   -0.88    2.21
   2 -20  22    0.76    2.22
   2 -20  23    1.56    2.22
  -2 -22  22    1.22    2.25
  -2 -22  21   -0.17    2.11
  -2 -22  20    0.19    1.52
  -2 -22  20   -2.08    2.14
  -2 -22  19    0.78    1.43
   2  22 -19    0.32    1.17
  -2 -22  19   -2.21    2.12
   2 -22 -18    1.02    0.87
  -2 -22  18   -0.61    1.37
  -2 -22  18   -1.58    2.02
  -2 -22  17   -0.81    1.25
  -2 -22  17   -1.55    1.99
   2 -22 -17    1.92    0.95
  -2 -22  16   -1.19    1.15
  -2 -22  16   -2.63    2.04
   2 -22 -16   -1.13    1.03
   2 -22 -15    2.00    1.11
  -2 -22  15    3.00    1.91
  -2  22  15    1.18    1.06
  -2 -22  15    1.02    1.07
   2 -22 -14   -0.13    1.14
  -2  22  14   -1.00    0.95
  -2 -22  14    1.63    1.99
  -2 -22  13   -0.67    1.80
   2 -22 -13   -0.86    1.18
  -2 -22  12    1.55    1.81
   2 -22 -12    0.65    0.69
   2 -22 -12   -0.06    1.22
  -2 -22  11    0.95    1.78
   2 -22 -11   -0.06    0.51
   2  22 -11    1.91    0.70
   2 -22 -11    0.98    1.30
   2  22 -10    0.38    0.50
   2 -22 -10    0.57    1.32
   2 -22  -9    2.51    1.34
   2 -22  -8   -1.17    1.40
  -2 -22   7    7.45    1.78
   2 -22  -7    6.10    1.46
   2 -22  -6   -1.25    1.55
  -2 -22   6    4.00    1.70
   2 -22  -5    9.00    1.65
  -2 -22   5    9.64    1.83
  -2 -22   4   -0.20    1.67
   2 -22  -4    4.00    1.66
   2 -22  -3    4.63    1.64
  -2 -22   3    3.88    1.69
   2 -22  -2    3.25    1.57
  -2 -22   2    2.82    1.55
   2 -22  -1    0.69    1.68
  -2 -22   1    2.35    1.60
  -2 -22   0    2.15    1.56
   2 -22   0    4.30    1.63
  -2 -22  -1    2.44    1.50
   2 -22   1    2.05    1.74
  -2 -22  -2    1.03    1.43
   2 -22   2    0.91    1.67
  -2 -22  -3    4.37    1.50
   2 -22   3    3.12    1.73
  -2 -22  -4   -2.05    1.45
   2 -22   4    4.39    1.72
  -2 -22  -5    1.97    1.31
   2 -22   5    0.93    1.76
  -2 -22  -6    1.21    1.36
  -2 -22  -7   -2.39    1.32
  -2 -22  -8   -0.14    1.31
  -2 -22  -9   -0.11    1.27
   2  22   9    0.43    0.63
   2  22  10    0.37    0.74
   2 -22  10    0.02    0.71
  -2 -22 -10   -0.50    1.28
  -2  22 -10   -0.83    0.88
   2 -22  10   -1.31    1.96
  -2 -22 -11   -2.05    1.22
   2 -22  11   -1.36    0.83
   2  22  11   -0.06    0.80
  -2 -22 -11   -0.35    0.85
  -2  22 -11    1.86    0.97
  -2  22 -12   -0.01    1.01
   2 -22  12    0.39    0.94
   2  22  12    0.88    0.88
  -2 -22 -12    0.27    1.20
  -2 -22 -12   -0.06    0.93
  -2 -22 -13    2.21    1.16
  -2  22 -13    0.64    1.11
  -2 -22 -13    0.78    1.01
   2 -22  13    2.31    2.07
   2 -22  13    1.46    1.03
   2  22  13    2.47    0.93
  -2 -22 -14   -0.71    1.11
  -2  22 -14   -0.62    1.18
  -2 -22 -14    0.62    1.12
  -2  22 -15    0.17    1.25
  -2 -22 -15    0.18    1.17
  -2 -22 -15    0.97    1.02
   2 -22  15    1.34    2.04
  -2  22 -16    0.92    1.37
  -2 -22 -16    0.72    1.30
  -2  22 -16    0.35    1.33
   2 -22  16    1.52    2.18
  -2  22 -17   -0.11    1.34
   2 -22  17    1.70    2.14
  -2 -22 -17    0.45    1.37
   2 -22  18   -2.00    2.25
  -2  22 -18   -0.20    1.29
  -2 -22 -18    0.46    1.47
   2 -22  19   -3.42    2.27
   2 -22  20   -1.03    2.23
  -2 -24  18   -1.46    2.27
   2 -24 -18    1.55    1.02
   2 -24 -17   -0.03    1.07
  -2 -24  17    0.44    2.19
   2 -24 -16   -0.03    1.17
  -2 -24  16    0.26    2.21
   2 -24 -16   -0.55    1.00
   2 -24 -15    1.71    1.21
  -2 -24  15    1.58    2.20
   2 -24 -15    0.43    0.90
   2 -24 -14    1.48    1.28
  -2 -24  14   -0.43    2.09
   2 -24 -14    0.57    0.77
   2 -24 -13   -1.25    1.32
  -2 -24  13    4.18    2.07
   2 -24 -12    2.35    1.35
  -2 -24  12    4.06    2.12
   2 -24 -11    1.73    1.42
   2 -24 -10   -0.23    1.44
   2 -24  -9   -2.20    1.51
   2 -24  -8    1.83    1.49
  -2 -24   8    1.60    1.97
  -2 -24   7   -2.71    1.93
   2 -24  -7   -0.40    1.57
  -2 -24   6   -0.96    1.85
   2 -24  -6   -3.48    1.57
   2 -24  -5   -0.32    1.54
  -2 -24   5   -1.67    1.79
   2 -24  -4   -0.69    1.74
  -2 -24   4    0.78    1.87
  -2 -24   3   -1.02    1.74
   2 -24  -3   -2.38    1.74
   2 -24  -2   -0.49    1.87
  -2 -24   2    4.47    1.82
  -2 -24   1    3.30    1.68
   2 -24  -1    2.68    1.75
  -2 -24   0    0.64    1.59
   2 -24   0   -0.93    1.89
  -2 -24  -1    0.23    1.66
   2 -24   1   -1.45    1.80
  -2 -24  -2   -3.58    1.63
   2 -24   2    0.04    1.96
  -2 -24  -3    0.28    1.53
   2 -24   3   -2.06    2.03
  -2 -24  -4    0.98    1.50
   2 -24   4   -0.73    1.96
  -2 -24  -5   -0.72    1.55
   2 -24   5   -1.44    1.98
  -2 -24  -6   -2.34    1.49
   2 -24   6    0.29    1.95
  -2 -24  -7   -1.05    1.44
  -2 -24  -8    2.59    1.43
  -2 -24  -9   -2.33    1.41
  -2 -24 -10    0.31    1.35
   2 -24  11    4.11    2.17
  -2 -24 -11    0.70    1.36
   2 -24  12    2.31    2.22
  -2 -24 -12    1.17    1.32
  -2 -24 -13   -1.67    1.30
   2 -24  13    1.08    0.93
   2 -24  13    2.01    2.22
  -2 -24 -14   -0.32    1.23
   2 -24  14    2.51    2.23
  -2 -24 -14   -0.94    1.07
   2 -24  14   -0.22    1.06
   2 -24  15    1.58    2.32
  -2 -24 -15    1.26    1.14
  -2 -24 -15   -0.16    1.13
   2 -24  16    2.22    2.28
  -2  24 -16   -0.21    1.51
  -2 -24 -16    0.51    1.22
  -2 -24 -17   -0.59    1.33
  -2 -24 -18    1.83    1.44
   2 -26 -16    1.14    1.27
   2 -26 -15   -0.33    1.37
   2 -26 -14   -1.04    1.41
  -2 -26  14   -2.32    2.37
   2 -26 -13    0.55    1.47
   2 -26 -12    0.53    1.50
   2 -26 -11    0.35    1.54
   2 -26 -10   -0.06    1.62
   2 -26  -9   -0.58    1.67
  -2 -26   9   -0.22    2.16
   2 -26  -8    0.42    1.71
  -2 -26   8   -1.86    2.16
  -2 -26   7    1.40    2.14
   2 -26  -7    2.48    1.67
   2 -26  -6    2.20    1.79
  -2 -26   6   -2.30    2.10
  -2 -26   5    0.25    1.97
   2 -26  -5   -1.15    1.84
  -2 -26   4   -1.81    2.06
   2 -26  -4    1.43    1.86
  -2 -26   3   -2.48    1.98
   2 -26  -3    1.99    1.93
  -2 -26   2    0.69    1.93
   2 -26  -2   -2.44    1.86
  -2 -26   1    2.78    1.84
   2 -26  -1   -2.28    2.04
  -2 -26   0    1.87    1.86
   2 -26   0   -0.52    1.94
  -2 -26  -1    0.75    1.91
   2 -26   1   -0.82    2.16
  -2 -26  -2   -0.62    1.85
   2 -26   2    0.97    2.04
  -2 -26  -3    0.20    1.82
   2 -26   3   -3.22    2.12
  -2 -26  -4   -1.88    1.75
   2 -26   4   -1.05    2.23
  -2 -26  -5   -1.29    1.69
   2 -26   5   -0.49    2.30
  -2 -26  -6   -3.44    1.71
   2 -26   6    1.22    2.29
  -2 -26  -7    0.99    1.60
   2 -26   7    0.59    2.34
   2 -26   8   -1.80    2.34
  -2 -26  -8   -0.42    1.56
  -2 -26  -9   -0.05    1.56
  -2 -26 -10    1.91    1.51
  -2 -26 -11    2.75    1.48
   2 -26  12   -1.95    2.45
  -2 -26 -12    1.81    1.44
  -2 -26 -13    1.71    1.37
  -2 -26 -14    1.30    1.34
   2 -28 -14   -1.20    1.55
   2 -28 -13    1.10    1.62
   2 -28 -12    1.76    1.66
   2 -28 -11    0.29    1.72
   2 -28 -10   -0.48    1.73
  -2 -28   9    0.05    2.39
   2 -28  -9   -1.78    1.82
  -2 -28   8    0.05    2.37
   2 -28  -8   -0.79    1.88
   2 -28  -7    1.51    1.97
  -2 -28   7    3.73    2.37
  -2 -28   6    0.05    2.41
   2 -28  -6    2.55    2.02
   2 -28  -5    2.20    2.02
  -2 -28   5   -0.80    2.27
   2 -28  -4   -0.08    2.09
  -2 -28   4    3.40    2.28
   2 -28  -3   -0.23    2.17
  -2 -28   3    2.65    2.22
   2 -28  -2    0.68    2.16
  -2 -28   2   -1.50    2.18
   2 -28  -1    0.12    2.07
  -2 -28   1   -0.04    2.04
   2 -28   0   -1.22    2.29
  -2 -28   0    2.48    2.16
   2 -28   1   -3.87    2.25
  -2 -28  -1   -4.15    2.11
   2 -28   2    0.13    2.39
  -2 -28  -2   -2.50    2.04
   2 -28   3    0.27    2.37
  -2 -28  -3    1.60    1.99
   2 -28   4   -3.57    2.37
  -2 -28  -4   -0.63    1.98
   2 -28   5   -1.70    2.35
  -2 -28  -5   -0.85    1.87
   2 -28   6    1.45    2.45
  -2 -28  -6   -0.45    1.84
   2 -28   7   -1.76    2.50
  -2 -28  -7    1.46    1.71
  -2 -28  -8    0.18    1.77
  -2 -28  -9   -0.96    1.74
  -2 -28 -10    0.99    1.63
  -2 -28 -11   -0.29    1.61
  -2 -28 -12   -0.50    1.57
   2 -30 -11   -0.25    1.87
   2 -30 -10   -0.45    1.93
   2 -30  -9    0.40    2.00
   2 -30  -8   -1.16    2.00
   2 -30  -7    0.15    2.05
   2 -30  -6   -0.76    2.16
   2 -30  -5   -2.48    2.29
   2 -30  -4   -0.85    2.28
   2 -30  -3    1.34    2.23
  -2 -30   3    4.55    2.53
   2 -30  -2    0.82    2.44
  -2 -30   2   -1.82    2.41
   2 -30  -1   -1.96    2.53
  -2 -30   1    0.26    2.36
   2 -30   0    0.50    2.41
  -2 -30   0    2.58    2.43
   2 -30   1   -1.30    2.61
  -2 -30  -1    3.73    2.35
  -2 -30  -2   -3.38    2.34
  -2 -30  -3    1.21    2.23
  -2 -30  -4   -0.98    2.20
  -2 -30  -5   -0.75    2.08
  -2 -30  -6   -0.03    1.92
  -2 -30  -7   -1.94    2.02
  -2 -30  -8    1.69    1.92
  -2 -30  -9   -1.44    1.83
  -2 -30 -10    1.11    1.77
   2 -32  -9    0.25    2.10
   2 -32  -8   -0.67    2.28
   2 -32  -7    1.66    2.33
   2 -32  -6    2.13    2.37
  -2 -32  -5    1.18    2.24
  -2 -32  -6    0.15    2.10
  -2 -32  -7    0.07    2.14
  -3   1  30    0.28    0.66
  -3  -1  29    0.09    0.88
  -3   1  29    0.75    0.67
  -3  -1  28    0.01    0.89
  -3   1  28   -0.47    0.66
  -3  -1  27    0.07    0.87
  -3   1  27   -0.02    0.66
  -3  -1  26   -0.01    0.84
  -3   1  26    0.85    0.66
  -3   1  25    0.05    0.63
  -3  -1  25   -0.01    0.83
  -3  -1  25   -0.76    0.53
  -3   1  24   -0.36    0.62
  -3   1  24    0.64    0.60
  -3  -1  24   -0.33    0.81
  -3  -1  24    0.61    0.52
  -3   1  23    0.81    0.62
  -3   1  23    0.40    0.58
  -3  -1  23   -0.42    0.79
  -3  -1  23    0.65    0.51
  -3   1  22    0.88    0.56
  -3  -1  22    0.38    0.76
  -3  -1  22    0.54    0.48
  -3   1  22    1.18    0.62
  -3   1  21   -0.02    0.52
  -3   1  21   -0.58    0.57
  -3  -1  21   -1.16    0.75
  -3  -1  21   -0.08    0.45
  -3  -1  20    1.40    0.44
  -3   1  20    1.43    0.55
  -3  -1  20    1.82    0.71
  -3   1  20    1.63    0.51
  -3  -1  19    0.85    0.41
  -3  -1  19    0.51    0.68
  -3   1  19    0.11    0.51
  -3   1  19    0.51    0.46
  -3  -1  18    8.27    0.73
  -3   1  18    8.95    0.62
  -3  -1  18    8.30    0.51
  -3   1  18    8.65    0.57
  -3   1  17    0.27    0.41
  -3  -1  17    0.41    0.34
  -3  -1  17    1.38    0.59
  -3   1  17    1.05    0.48
  -3  -1  16    2.79    0.35
  -3   1  16    3.18    0.47
  -3  -1  16    1.81    0.58
  -3   1  15    2.00    0.44
  -3  -1  15    2.07    0.31
  -3  -1  15    2.86    0.56
  -3   1  14    5.18    0.46
  -3  -1  14    3.82    0.33
  -3  -1  14    4.28    0.54
  -3  -1  13    2.68    0.56
  -3  -1  13    2.83    0.28
  -3   1  13    2.68    0.42
  -3   1  12   10.83    0.56
  -3  -1  12    9.50    0.44
  -3  -1  12   10.59    0.66
   3  -1 -11   11.65    0.63
  -3   1  11   13.23    0.59
  -3  -1  11   11.61    0.49
  -3  -1  11   12.41    0.68
   3   1 -11   11.44    0.73
   3   1 -10   47.07    1.86
   3  -1 -10   49.41    1.82
  -3   1  10   43.97    1.81
  -3  -1  10   48.47    1.85
   3   1  -9   57.48    2.19
   3  -1  -9   57.16    2.14
  -3   1   9   54.70    2.14
  -3  -1   9   55.49    2.17
   3   1  -8  551.72   20.59
   3  -1  -8  532.77   20.58
  -3  -1   8  566.14   20.59
  -3   1   8  563.31   20.58
  -3  -1   7    4.62    0.41
   3  -1  -7    3.45    0.37
  -3  -1   6  595.01   22.16
  -3   1   5  144.42    5.30
  -3  -1   5  146.74    5.30
  -3  -1   5  134.11    5.28
  -3   1   4  568.62   20.93
  -3  -1   4  556.73   20.92
   3   1  -4  551.46   20.92
   3  -1  -4  563.28   20.92
  -3  -1   4  567.81   20.92
  -3  -1   3  944.59   35.35
   3  -1  -3  945.72   35.35
   3   1  -3  942.86   35.35
  -3   1   3  948.72   35.35
   3   1  -3  947.29   35.33
  -3  -1   3  955.67   35.35
   3   1  -3  964.87   35.35
   3   1  -2  216.28    8.00
   3   1  -2  211.39    8.02
  -3  -1   1   52.26    1.99
   3   1  -1   52.38    1.99
  -3   1   1   54.97    2.00
   3  -1  -1   52.17    2.01
   3   1   0  429.59   16.05
  -3  -1   0  433.49   16.05
   3  -1   0  436.59   16.06
  -3  -1   0  428.99   16.06
  -3   1   0  413.80   16.06
   3   1   0  442.12   16.06
   3  -1   0  441.29   16.06
  -3   1   0  422.69   16.05
  -3   1  -1   27.36    1.17
   3   1   1   30.51    1.18
  -3  -1  -1   30.11    1.16
  -3   1  -1   30.63    1.18
  -3  -1  -1   30.92    1.19
   3  -1   1   29.72    1.19
  -3   1  -2   12.64    0.60
   3   1   2   13.37    0.65
  -3  -1  -2   13.12    0.61
  -3   1  -3  314.16   11.71
  -3   1  -4   19.72    0.86
  -3   1  -5 4628.67  172.15
   3  -1   6 3301.76  123.27
  -3   1  -6 3325.52  123.26
  -3   1  -7    1.40    0.43
   3   1   7    1.15    0.50
   3  -1   7    4.28    0.49
   3  -1   8   31.37    1.28
   3   1   8   30.77    1.29
  -3   1  -8   30.35    1.26
   3   1   9    0.84    0.54
  -3   1  -9    0.58    0.46
   3  -1   9    0.46    0.51
   3   1  10    0.53    0.58
   3  -1  10    1.51    0.54
   3  -1  11   43.62    1.74
   3   1  11   41.85    1.72
   3  -1  12   10.63    0.73
   3   1  12   11.51    0.71
   3   1  13    0.19    0.58
   3  -1  13   -0.02    0.58
   3  -1  14   15.51    0.84
   3   1  14   12.61    0.84
   3  -1  15    8.49    0.74
   3   1  15    7.80    0.72
   3  -1  16    7.29    0.76
   3   1  16    7.70    0.74
   3   1  17    3.87    0.73
   3  -1  17    4.23    0.73
   3   1  18   17.25    1.04
   3  -1  18   17.45    1.14
   3  -1  18   22.37    1.13
   3   1  18   23.63    1.13
   3   1  19    0.47    0.80
   3  -1  19   -0.37    0.82
   3  -1  19    0.32    0.78
   3   1  19   -0.10    0.67
   3   1  20    6.07    0.88
   3  -1  20    4.94    0.86
   3   1  20    2.13    0.73
   3  -1  20    3.90    0.86
   3   1  21   -0.79    0.88
   3  -1  21   -0.01    0.87
   3  -1  21   -0.30    0.86
   3   1  21   -0.72    0.72
   3   1  22    0.23    0.90
   3  -1  22   -0.64    0.90
   3  -1  22   -0.45    0.88
   3   1  22    0.44    0.71
   3  -1  23    1.61    0.93
   3   1  23    4.56    0.97
   3   1  23    1.53    0.73
   3  -1  23    4.08    0.93
   3  -1  24   -0.14    0.91
   3  -1  24   -0.51    0.98
   3   1  24   -0.02    0.99
   3   1  25   -0.62    0.73
   3  -1  25    0.78    0.93
   3   1  25    1.16    0.99
   3  -1  25    2.41    1.01
   3  -1  26    1.69    1.04
   3   1  26    0.48    1.04
   3  -1  26   -0.14    0.93
   3   1  26    0.69    0.71
   3  -1  27    1.02    1.04
   3   1  27   -0.34    1.07
   3  -1  28    0.61    1.04
   3   1  28    0.73    1.09
   3   1  29    1.66    1.11
  -3   3  31   -0.54    0.80
  -3   3  30    0.61    0.80
  -3  -3  30    0.19    1.12
  -3   3  29   -0.22    0.77
  -3  -3  29    0.13    1.09
  -3   3  28   -0.59    0.75
  -3  -3  28   -0.10    1.05
  -3   3  27    4.17    0.74
  -3  -3  27    0.05    1.05
  -3   3  26    1.33    0.72
  -3  -3  26    0.55    1.02
  -3   3  25    0.76    0.70
  -3  -3  25   -0.61    1.00
  -3   3  24    0.35    0.69
  -3  -3  24    0.44    0.94
  -3   3  23    0.13    0.67
  -3  -3  23    1.14    0.94
  -3   3  22    2.84    0.65
  -3  -3  22    3.97    0.90
  -3   3  21    0.54    0.62
  -3  -3  21   -0.96    0.90
  -3  -3  20   10.20    0.95
  -3  -3  19    1.75    0.77
  -3  -3  18    0.98    0.72
  -3  -3  17   17.44    1.01
  -3  -3  16   11.60    0.84
  -3  -3  15    2.08    0.65
  -3  -3  14    7.80    0.69
  -3  -3  13    3.79    0.63
  -3  -3  12   44.28    1.82
  -3  -3  11    8.49    0.67
   3  -3 -11    8.46    0.44
   3  -3 -10   19.83    0.82
   3   3 -10   21.76    1.06
  -3  -3  10   20.28    0.98
   3  -3  -9    0.50    0.28
   3   3  -9    0.81    0.65
  -3  -3   9    0.96    0.54
  -3  -3   8   57.15    2.23
  -3  -3   7    6.20    0.53
  -3  -3   6  393.23   14.68
  -3   3   5  379.41   14.32
  -3  -3   5  388.51   14.32
  -3   3   4 2685.12   97.77
   3   3  -4 2588.28   97.76
  -3  -3   4 2621.96   97.77
   3   3  -4 2621.98   97.77
   3   3  -3  559.99   21.06
  -3  -3   3  570.74   21.07
   3   3  -3  567.20   21.07
  -3  -3   2 3876.15  144.84
   3   3  -2 3912.74  144.84
  -3  -3   1   31.54    1.26
   3   3  -1   32.06    1.29
   3   3   0  298.80   10.99
  -3   3   0  284.87   10.99
   3   3   0  300.94   11.00
  -3   3  -1  689.86   25.79
   3   3   1  695.38   25.79
   3   3   2   54.09    2.16
  -3   3  -2   58.84    2.17
   3   3   3   26.77    1.05
  -3   3  -3   23.76    1.08
  -3   3  -4 1114.41   41.48
  -3   3  -5    3.85    0.43
   3  -3   5    4.29    0.57
   3  -3   6  375.10   13.97
  -3   3  -6  373.64   13.96
  -3   3  -7    1.53    0.41
   3  -3   7    0.52    0.55
   3  -3   8   58.10    2.25
  -3   3  -8   57.18    2.22
   3  -3   9   95.88    3.69
  -3   3  -9   97.43    3.67
   3  -3  10   73.32    2.80
  -3   3 -10   71.65    2.77
   3   3  10   71.30    2.79
   3  -3  11  244.81    9.19
   3   3  11  240.97    9.18
  -3   3 -11  248.86    9.17
   3  -3  12  133.45    5.50
  -3   3 -12  151.48    5.49
   3   3  12  152.09    5.51
   3  -3  13   16.20    0.88
   3   3  13   15.57    0.87
  -3   3 -13   15.45    0.83
   3   3  14    9.08    0.72
   3  -3  14    8.34    0.75
   3   3  15   -0.62    0.70
   3  -3  15    0.19    0.67
   3  -3  16   26.71    1.27
   3   3  16   25.77    1.26
   3  -3  17    1.92    0.74
   3   3  17    2.06    0.76
   3   3  17    1.03    0.48
   3  -3  18    2.88    0.78
   3   3  18    1.90    0.51
   3   3  18    3.84    0.78
   3  -3  19   -0.50    0.90
   3   3  19    0.83    0.81
   3   3  19    0.80    0.49
   3  -3  19   -0.78    0.81
   3   3  20    0.21    0.50
   3   3  20    0.97    0.88
   3  -3  20    0.88    0.85
   3  -3  20    1.38    0.94
   3   3  21   -2.07    0.91
   3  -3  21    0.79    0.88
   3  -3  21    1.97    0.96
   3   3  21    1.55    0.48
   3  -3  22    1.77    0.89
   3  -3  22    2.77    1.03
   3   3  22    0.02    0.38
   3   3  22   -0.20    0.91
   3   3  23    1.05    0.95
   3  -3  23   -0.06    0.92
   3  -3  23   -0.93    1.03
   3  -3  24   -0.72    1.08
   3   3  24    0.09    0.98
   3  -3  25   -0.21    1.07
   3   3  25    1.15    1.02
   3  -3  26    0.77    1.10
   3   3  26    1.14    1.05
   3   3  27   -0.50    1.07
   3  -3  27    0.55    1.12
   3   3  28    0.55    1.12
   3   3  29   -0.50    1.15
  -3   5  31    0.85    0.88
  -3   5  30    0.24    0.87
  -3  -5  30   -0.06    1.28
  -3   5  29    2.27    0.86
  -3  -5  29    1.37    1.26
  -3   5  28   -0.44    0.82
  -3  -5  28    1.92    1.23
  -3   5  27    1.54    0.81
  -3  -5  27    0.45    1.19
  -3  -5  26    0.89    1.15
  -3   5  26   -0.05    0.77
  -3   5  25    0.71    0.75
  -3  -5  25   -0.06    1.12
  -3   5  24   -0.72    0.76
  -3  -5  24    0.15    1.10
  -3  -5  23    1.22    1.04
  -3  -5  22   -2.25    1.06
  -3  -5  21    5.75    1.03
  -3  -5  20    1.12    0.94
  -3  -5  19   -0.73    0.91
  -3  -5  18    1.51    0.86
  -3  -5  17   11.67    0.97
  -3  -5  16   27.31    1.36
  -3  -5  15   24.43    1.26
  -3  -5  14   44.95    1.89
  -3  -5  13   18.13    1.05
  -3  -5  12    4.71    0.68
   3   5 -11    9.18    0.42
  -3  -5  11    9.30    0.81
  -3  -5  10    3.42    0.69
  -3  -5   9   15.82    0.89
  -3  -5   8  247.94    9.31
  -3  -5   7   57.01    2.26
  -3  -5   6   81.53    3.13
  -3  -5   5   32.48    1.24
  -3  -5   5   27.72    1.20
  -3   5   5   27.16    1.20
   3   5  -5   29.25    1.31
  -3  -5   4    2.24    0.51
   3   5  -4    1.85    0.63
  -3   5   4    2.51    0.46
  -3  -5   4    2.37    0.44
   3   5  -3  232.37    8.54
  -3  -5   3  230.73    8.53
   3   5  -3  223.89    8.50
  -3  -5   2 2454.28   91.63
   3   5  -2 2471.65   91.63
   3   5  -1  493.79   18.20
   3  -5  -1  474.43   18.17
   3   5  -1  498.67   18.17
   3   5   0   14.51    0.81
   3  -5   0   17.04    0.68
   3   5   0   14.85    0.68
  -3   5   0   14.52    0.69
   3   5   1    1.57    0.47
  -3   5  -1    0.86    0.35
   3   5   2  278.54   10.41
  -3  -5  -3   67.26    2.46
   3   5   3   61.26    2.47
  -3  -5  -4    6.39    0.47
   3   5   4    6.69    0.49
   3   5   5   29.21    1.17
  -3   5  -5   28.32    1.22
  -3   5  -6    0.89    0.44
   3   5   6    0.33    0.38
   3   5   7   29.12    1.17
  -3   5  -7   29.43    1.22
   3   5   8   68.48    2.60
  -3   5  -8   68.70    2.65
   3   5   9   47.38    1.83
  -3   5  -9   48.41    1.89
   3   5  10   11.05    0.53
  -3   5 -10   10.80    0.67
   3   5  11   22.13    0.91
  -3   5 -11   23.92    1.02
   3   5  12    5.82    0.37
  -3   5 -12    6.33    0.59
   3   5  13    6.62    0.38
  -3   5 -13    8.01    0.61
  -3   5 -14   16.15    0.84
   3   5  15    2.60    0.77
  -3   5 -15    1.61    0.57
  -3   5 -16   18.35    0.92
   3   5  16   15.99    1.05
   3   5  17    8.63    0.92
   3   5  18    4.40    0.82
   3   5  19    0.40    0.80
   3  -5  19    0.93    1.05
   3   5  20    7.91    0.96
   3  -5  20    4.91    1.12
   3   5  21    0.65    0.90
   3  -5  21   -0.81    1.09
   3   5  22    1.41    0.96
   3  -5  22    0.64    1.10
   3   5  23   -1.07    0.95
   3  -5  23   -0.06    1.15
   3   5  24    0.34    1.01
   3  -5  24    0.51    1.18
   3   5  25   -0.34    1.03
   3  -5  25    2.89    1.24
   3   5  26    0.70    1.07
   3  -5  26    1.30    1.19
   3   5  27    0.17    1.13
   3  -5  27   -0.12    1.27
   3   5  28    0.77    1.15
   3  -5  28    1.14    1.29
   3   5  29    0.72    1.19
  -3   7  31    0.24    1.00
  -3  -7  30    0.35    1.45
  -3   7  30    0.59    0.99
  -3  -7  29   -0.50    1.39
  -3   7  29    0.15    0.94
  -3  -7  28   -0.57    1.35
  -3   7  28    0.11    0.94
  -3  -7  27   -0.98    1.34
  -3   7  27    0.78    0.93
  -3  -7  26    1.48    1.31
  -3  -7  25   -0.18    1.25
  -3  -7  24   -0.52    1.22
  -3  -7  23    0.81    1.20
  -3  -7  22   -1.99    1.14
  -3  -7  21    2.00    1.08
  -3  -7  20    0.22    1.05
  -3  -7  19    0.59    0.98
  -3  -7  18    0.79    0.96
  -3  -7  17   -0.89    0.86
  -3  -7  16    1.96    0.86
   3   7 -15    1.50    0.27
  -3  -7  15    2.03    0.86
   3   7 -14   49.29    1.85
  -3  -7  14   44.14    2.07
  -3  -7  13   68.90    2.85
   3   7 -13   70.86    2.67
  -3  -7  12   20.69    1.18
  -3  -7  11   26.91    1.35
  -3  -7  10    1.06    0.73
  -3  -7   9    7.91    0.79
  -3  -7   8   30.72    1.42
  -3  -7   7  546.18   20.40
  -3  -7   6   42.71    1.85
  -3   7   6   46.56    1.78
  -3  -7   6   45.50    1.78
   3   7  -6   42.69    1.92
  -3  -7   5    3.51    0.49
  -3   7   5    4.41    0.53
   3   7  -5    4.52    0.76
  -3  -7   5    3.52    0.64
   3   7  -4  161.03    6.29
  -3  -7   4  167.31    6.28
  -3   7   4  167.87    6.23
   3   7  -3  523.76   19.61
   3   7  -3  522.47   19.56
   3  -7  -3  535.19   19.56
  -3  -7   3  509.54   19.60
   3   7  -2   30.03    1.27
   3  -7  -2   27.31    1.10
   3   7  -2   27.05    1.10
   3  -7  -1    0.18    0.31
   3   7  -1    0.23    0.32
   3   7  -1   -0.66    0.59
   3   7   0  171.25    6.45
   3   7   1  156.00    6.00
  -3  -7  -1  163.18    5.96
  -3   7  -1  156.99    5.96
   3   7   2   66.19    2.62
  -3  -7  -2   68.63    2.61
  -3  -7  -2   67.52    2.58
  -3   7  -2   68.05    2.58
   3   7   3   -0.02    0.51
  -3  -7  -3    0.21    0.49
  -3  -7  -4   83.83    3.21
   3   7   4   84.97    3.22
  -3  -7  -5   23.76    1.01
   3   7   5   22.94    1.03
  -3  -7  -6   42.62    1.70
   3   7   6   43.97    1.71
  -3   7  -7    4.97    0.59
   3   7   7    5.63    0.50
   3   7   8   20.06    0.90
  -3   7  -8   21.46    0.98
   3   7   9    1.15    0.39
  -3   7  -9    1.88    0.56
   3   7  10   -0.23    0.35
  -3   7 -10    0.40    0.54
   3   7  11    6.40    0.41
  -3   7 -11    6.92    0.64
  -3   7 -12   24.10    1.11
  -3   7 -13    6.63    0.65
  -3   7 -14   11.14    0.74
  -3   7 -15    0.49    0.58
  -3   7 -16    0.49    0.62
  -3   7 -17   -0.33    0.65
  -3   7 -18    0.32    0.68
   3  -7  18    1.22    1.13
   3  -7  19   -0.23    1.17
   3   7  19    0.85    0.88
   3   7  20    1.86    1.00
   3  -7  20    1.20    1.20
   3  -7  21   -0.32    1.18
   3   7  21   -0.85    1.03
   3  -7  22   -0.04    1.21
   3   7  22    0.77    1.04
   3  -7  23   -0.69    1.24
   3   7  23   -1.20    1.08
   3  -7  24    1.38    1.28
   3   7  24    0.74    1.08
   3  -7  25    0.86    1.33
   3   7  25   -0.63    1.12
   3  -7  26    0.82    1.36
   3   7  26    3.10    1.10
   3  -7  27    1.63    1.37
   3   7  27    0.65    1.15
   3  -7  28    1.79    1.46
   3   7  28   -0.16    1.19
   3   7  29    1.14    1.23
  -3  -9  31    1.47    1.60
  -3   9  31   -0.47    1.09
  -3   9  30   -0.14    1.07
  -3  -9  30   -0.98    1.53
  -3   9  29    0.66    1.06
  -3  -9  29    0.21    1.54
  -3  -9  28    0.73    1.50
  -3  -9  27    0.23    1.46
  -3  -9  26    0.08    1.41
  -3  -9  25   -0.32    1.32
  -3  -9  24    2.40    1.35
  -3  -9  23   -0.73    1.33
  -3  -9  22    1.19    1.30
  -3  -9  21   -0.23    1.23
  -3  -9  20    2.82    1.19
  -3  -9  19   15.09    1.34
   3   9 -18    4.99    0.39
  -3  -9  18    2.91    1.14
  -3  -9  17   -0.02    1.07
   3   9 -17   -0.70    0.37
  -3  -9  16    0.68    0.92
   3   9 -16   -0.52    0.40
   3   9 -15    2.49    0.42
  -3  -9  15    3.24    0.96
   3   9 -14    2.42    0.45
  -3  -9  14    0.80    0.98
  -3  -9  13   18.29    1.09
   3  -9 -13   14.18    0.65
  -3  -9  12    6.03    0.94
   3  -9 -12    5.89    0.46
  -3  -9  11    4.96    0.94
  -3  -9  10    4.03    0.88
  -3  -9   9    8.32    0.92
  -3  -9   8  135.89    5.22
  -3   9   7   54.61    2.11
  -3  -9   7   53.39    2.11
  -3  -9   7   51.27    2.25
  -3  -9   6    6.39    0.83
  -3   9   6    7.14    0.60
  -3  -9   6    6.81    0.58
  -3  -9   5   74.59    3.06
  -3   9   5   80.62    2.96
  -3  -9   5   75.49    2.95
  -3  -9   4   86.68    3.38
   3   9  -2   86.85    3.73
   3  -9  -2   96.68    3.61
   3   9  -2   96.97    3.61
   3  -9  -2   96.55    3.61
   3   9  -1  128.40    4.78
   3   9  -1  125.18    4.89
   3   9   0  507.14   18.94
  -3   9  -1   13.92    0.64
   3   9   1   11.83    0.84
  -3  -9  -1   11.89    0.81
  -3  -9  -2    2.00    0.62
   3   9   2    0.79    0.58
  -3  -9  -2    2.01    0.42
  -3   9  -2    1.83    0.42
  -3  -9  -3   44.10    1.82
  -3   9  -3   46.80    1.77
  -3  -9  -3   42.35    1.75
   3   9   3   46.07    1.82
  -3  -9  -4    3.78    0.60
   3   9   4    4.16    0.65
   3   9   5   11.34    0.77
  -3  -9  -5   11.42    0.72
   3   9   6  136.14    5.18
  -3  -9  -6  137.50    5.17
  -3  -9  -7    3.12    0.52
   3   9   7    2.26    0.56
  -3  -9  -8   70.63    2.71
  -3   9  -9    1.52    0.62
  -3   9 -10   36.18    1.54
  -3   9 -11   30.82    1.36
  -3   9 -12   -0.03    0.64
  -3   9 -13   11.96    0.82
  -3   9 -14    1.02    0.65
  -3   9 -15    3.03    0.69
  -3   9 -16    1.71    0.68
   3  -9  17    3.15    1.16
  -3   9 -17   -0.19    0.72
   3  -9  18    3.72    1.27
  -3   9 -18    2.86    0.73
   3  -9  19    1.57    1.19
  -3   9 -19    1.40    0.75
   3  -9  20   -0.56    1.34
  -3   9 -20    1.03    0.74
   3  -9  21   -1.09    1.31
   3   9  21    0.06    1.11
   3   9  22    1.68    1.11
   3  -9  22    0.37    1.29
   3   9  23   -1.35    1.14
   3  -9  23    0.67    1.39
   3   9  24   -1.87    1.17
   3  -9  24    0.51    1.42
   3   9  25    0.99    1.21
   3  -9  25    1.73    1.43
   3   9  26    0.43    1.25
   3  -9  26   -1.62    1.49
   3   9  27    0.54    1.21
   3  -9  27   -1.60    1.48
   3   9  28    0.30    1.28
   3  -9  28   -0.91    1.54
   3   9  29   -1.26    1.30
  -3 -11  31    1.51    1.72
  -3  11  30   -0.32    1.24
  -3 -11  30   -2.13    1.76
  -3 -11  29    2.11    1.64
  -3 -11  28    0.63    1.65
  -3 -11  27   -0.45    1.54
  -3 -11  26   -0.78    1.46
  -3 -11  25   -0.03    1.53
  -3 -11  24   -2.74    1.53
  -3 -11  23    0.05    1.44
  -3 -11  22   -0.05    1.42
  -3 -11  21    0.67    1.40
  -3 -11  20    1.13    1.36
   3  11 -20    0.23    0.39
   3  11 -19    2.37    0.46
  -3 -11  19    0.95    1.30
   3  11 -18    1.96    0.50
  -3 -11  18    5.14    1.24
  -3 -11  17   -0.24    1.10
   3  11 -17   -0.88    0.49
  -3 -11  16    8.24    1.21
   3  11 -16    8.36    0.62
  -3 -11  15    8.72    1.19
   3 -11 -14    0.46    0.40
  -3 -11  14    1.82    1.03
  -3 -11  13   -0.65    0.99
   3 -11 -13    0.01    0.46
   3 -11 -12    8.52    0.61
  -3 -11  12    2.16    1.04
   3 -11 -11    1.52    0.55
  -3 -11  11   -0.38    0.92
  -3 -11  10    6.56    0.97
  -3 -11   9   68.17    2.86
  -3  11   9   69.18    2.71
  -3 -11   9   70.62    2.72
  -3 -11   8   44.71    1.87
  -3 -11   8   39.48    1.68
  -3  11   8   40.81    1.68
  -3 -11   7    2.69    0.88
  -3 -11   7    2.18    0.54
  -3  11   7    3.17    0.55
  -3  11   6   24.18    1.06
  -3 -11   6   22.85    1.03
  -3 -11   6   25.21    1.32
   3  11  -2   43.07    1.65
   3  11  -1  142.21    5.36
   3 -11  -1  145.62    5.36
  -3 -11   1  139.59    5.47
  -3 -11   0  222.32    8.39
  -3 -11  -1  158.09    6.00
  -3  11  -2   34.49    1.40
  -3 -11  -2   35.28    1.53
  -3 -11  -3   72.48    2.74
  -3  11  -3   69.72    2.75
  -3 -11  -3   74.28    2.84
  -3  11  -4   21.09    0.98
  -3 -11  -4   21.75    0.96
  -3 -11  -4   21.63    1.09
  -3 -11  -5    0.08    0.62
  -3 -11  -6    6.04    0.67
  -3 -11  -7   25.81    1.18
  -3 -11  -8    0.49    0.57
  -3 -11  -9    3.47    0.58
  -3  11 -10    1.88    0.74
  -3  11 -11   14.71    0.95
  -3  11 -12    6.24    0.76
  -3  11 -13    0.86    0.70
  -3  11 -14    1.45    0.74
  -3  11 -15    6.24    0.82
   3 -11  16    5.45    1.29
  -3  11 -16    3.58    0.78
   3 -11  17    2.12    1.38
  -3  11 -17    2.78    0.78
  -3  11 -18    0.53    0.78
   3 -11  18    3.97    1.42
  -3  11 -19    0.67    0.77
   3 -11  19    0.32    1.36
  -3  11 -20    0.32    0.75
   3 -11  20    0.70    1.45
   3 -11  21    2.27    1.36
  -3  11 -21   -0.90    0.78
   3 -11  22   -0.19    1.45
   3 -11  23    0.19    1.45
   3  11  23    0.65    1.28
   3 -11  24   -1.15    1.60
   3  11  24   -0.88    1.29
   3 -11  25    0.11    1.54
   3  11  25    0.13    1.31
   3 -11  26    1.28    1.61
   3  11  26    0.38    1.36
   3 -11  27    1.24    1.65
   3  11  27    0.07    1.40
   3 -11  28    1.00    1.67
  -3 -13  31   -1.67    1.84
  -3 -13  30   -0.50    1.85
  -3 -13  29   -0.25    1.73
  -3 -13  28    1.74    1.79
  -3 -13  27    0.25    1.72
  -3 -13  26   -0.73    1.63
  -3 -13  25    1.49    1.51
  -3 -13  24    0.21    1.51
  -3 -13  23    0.27    1.47
  -3 -13  22   -1.02    1.42
   3  13 -22   -0.06    0.40
  -3 -13  21   -2.32    1.40
   3  13 -21   -0.24    0.50
  -3 -13  20    0.06    1.42
   3  13 -20    2.03    0.55
   3  13 -19   -0.41    0.59
  -3 -13  19    0.86    1.45
   3  13 -18   -0.03    0.61
  -3 -13  18   -1.20    1.38
  -3 -13  17    2.17    1.25
   3  13 -17    1.18    0.63
   3 -13 -16   11.32    0.58
  -3 -13  16   15.83    1.42
   3 -13 -15   10.33    0.66
  -3 -13  15    7.83    1.35
  -3 -13  14   -0.49    1.19
   3 -13 -14   -0.47    0.57
  -3 -13  13    5.78    1.20
   3 -13 -13    5.83    0.66
  -3 -13  12   15.47    1.33
   3 -13 -12   13.81    0.87
  -3 -13  11   22.32    1.14
  -3 -13  11   18.65    1.48
   3 -13 -11   20.27    1.08
  -3 -13  10   14.09    0.86
  -3  13  10   11.27    0.86
  -3 -13  10   13.03    1.24
   3 -13 -10   13.18    0.90
  -3 -13   9    8.23    1.09
  -3 -13   9    5.96    0.69
  -3  13   9    8.20    0.71
   3 -13  -9    7.33    0.84
  -3 -13   8   71.73    2.77
  -3  13   8   73.10    2.77
  -3 -13   8   64.83    2.96
  -3  13   7    8.07    0.67
  -3 -13   7    8.32    0.61
  -3 -13   7    8.06    1.12
   3  13  -3    0.81    0.26
  -3 -13   2   21.32    1.24
  -3 -13   1    7.57    0.94
  -3 -13   0    0.49    0.82
  -3 -13  -1   66.77    2.70
  -3 -13  -2   37.69    1.67
  -3 -13  -3   55.24    2.28
  -3  13  -3   55.23    2.15
  -3 -13  -4  126.81    4.58
  -3 -13  -4  118.03    4.49
  -3  13  -4  115.48    4.50
  -3 -13  -5    6.35    0.80
  -3  13  -5    4.81    0.62
  -3 -13  -5    5.13    0.57
  -3 -13  -6   42.06    1.76
  -3 -13  -6   45.33    1.84
  -3 -13  -7   16.94    1.00
  -3 -13  -8    2.31    0.69
  -3 -13  -9    1.79    0.68
  -3 -13 -10    3.44    0.70
  -3  13 -12    1.34    0.84
  -3  13 -13    8.01    0.91
  -3  13 -14    1.89    0.85
  -3  13 -15    1.21    0.84
   3 -13  15    1.32    1.48
  -3  13 -16   14.36    1.01
   3 -13  16   13.25    1.57
  -3  13 -17    0.12    0.84
   3 -13  17   -0.23    1.46
  -3  13 -18    3.03    0.82
   3 -13  18    0.53    1.43
  -3  13 -19    0.64    0.83
   3 -13  19   -0.94    1.52
  -3  13 -20   -0.01    0.82
   3 -13  20    2.10    1.59
  -3  13 -21    1.99    0.83
   3 -13  21    0.71    1.55
  -3  13 -22    0.07    0.82
   3 -13  22   -0.81    1.51
   3 -13  23   -0.43    1.67
  -3  13 -23   -0.19    0.82
   3 -13  24    0.31    1.62
   3 -13  25   -0.74    1.76
   3 -13  26   -1.93    1.70
   3 -13  27   -1.21    1.79
   3 -13  28    3.92    1.82
   3 -13  29    0.12    1.83
  -3 -15  31   -0.71    1.89
  -3 -15  30    2.28    2.00
  -3 -15  29   -0.64    1.89
  -3 -15  28   -1.95    1.78
  -3 -15  27    0.30    1.69
  -3 -15  26    1.37    1.79
  -3 -15  25    1.36    1.72
  -3 -15  24   -0.88    1.70
  -3 -15  23    2.23    1.61
   3  15 -23   -0.18    0.49
  -3 -15  22    0.57    1.58
   3  15 -22    0.17    0.58
  -3 -15  21   12.70    1.67
   3  15 -21    0.31    0.70
  -3 -15  20    0.82    1.67
   3  15 -20    0.01    0.70
  -3 -15  19    2.15    1.58
   3  15 -19   -0.01    0.74
  -3 -15  18    2.12    1.46
   3  15 -18    2.82    0.78
   3 -15 -17    1.69    0.45
  -3 -15  17   -0.48    1.47
  -3 -15  16    1.58    1.41
   3 -15 -16   -0.32    0.60
  -3 -15  15   -0.23    1.42
   3 -15 -15    0.40    0.68
  -3 -15  14    2.11    1.37
   3 -15 -14    4.44    0.74
  -3  15  13    0.46    0.82
  -3 -15  13    0.47    0.94
   3 -15 -13    0.80    0.76
  -3 -15  13   -0.48    1.39
  -3 -15  12    2.21    0.86
  -3  15  12    1.05    0.79
  -3 -15  12    2.67    1.29
   3 -15 -12    1.99    0.82
  -3 -15  11    9.83    0.89
  -3  15  11    7.16    0.83
  -3 -15  11    9.84    1.33
   3 -15 -11    9.34    0.92
  -3  15  10    9.39    0.81
  -3 -15  10    7.60    0.81
  -3 -15  10    7.16    1.31
   3 -15 -10    7.32    0.90
   3 -15  -9   10.08    1.01
  -3 -15   9    9.45    0.76
  -3  15   9   10.12    0.80
  -3 -15   9    8.59    1.26
  -3 -15   8   -1.15    1.10
  -3  15   8   -0.30    0.61
   3 -15  -8   -0.78    0.95
   3 -15  -7    0.41    0.94
  -3 -15   3   30.16    1.55
  -3 -15   2    7.16    1.02
  -3 -15   1   12.76    1.08
  -3 -15   0    1.36    0.88
  -3 -15  -1    5.57    0.97
  -3 -15  -2   30.42    1.57
  -3 -15  -3  124.20    4.82
  -3  15  -4    8.46    0.67
  -3 -15  -4   11.49    1.00
  -3 -15  -5    0.04    0.57
  -3  15  -5    0.30    0.58
  -3 -15  -5   -0.22    0.89
  -3 -15  -6   34.35    1.53
  -3  15  -6   31.18    1.39
  -3 -15  -6   29.63    1.34
  -3 -15  -7    6.16    0.69
  -3  15  -7    5.82    0.77
  -3 -15  -7    6.60    0.90
  -3 -15  -8    3.36    0.89
  -3 -15  -9    1.42    0.82
  -3 -15 -10    5.90    0.83
  -3 -15 -11    1.97    0.81
  -3 -15 -12    0.60    0.73
   3 -15  12    1.99    1.44
   3 -15  13    3.38    1.55
  -3  15 -13    2.66    0.99
   3 -15  14   -1.14    1.59
  -3  15 -14    0.30    0.95
   3 -15  15    7.17    1.66
  -3  15 -15    6.06    1.01
   3 -15  16    0.79    1.62
  -3  15 -16    2.00    0.92
   3 -15  17    3.70    1.69
  -3  15 -17    0.18    0.90
  -3  15 -18    0.23    0.92
   3 -15  18   -1.66    1.69
  -3  15 -19    0.02    0.92
   3 -15  19    1.35    1.70
   3 -15  20   -2.78    1.70
  -3  15 -20   -0.55    0.89
   3 -15  21    0.98    1.73
  -3  15 -21    1.83    0.91
   3 -15  22    1.06    1.74
  -3  15 -22    1.34    0.90
   3 -15  23    3.75    1.89
   3 -15  24   -2.48    1.92
   3 -15  25    2.73    1.81
   3 -15  26    3.01    1.90
   3 -15  27   -0.26    1.87
   3 -15  28   -1.71    2.01
   3 -15  29   -0.73    1.93
  -3 -17  30   -1.75    2.13
  -3 -17  29   -2.03    1.94
  -3 -17  28   -1.77    1.95
  -3 -17  27   -0.79    1.85
  -3 -17  26   -0.18    1.87
  -3 -17  25   -2.11    1.79
  -3 -17  24    0.28    1.78
  -3 -17  23   -0.70    1.74
  -3 -17  22   -2.09    1.79
   3  17 -22    0.24    0.71
  -3 -17  21   -0.07    1.83
   3  17 -21    0.01    0.76
  -3 -17  20    0.17    1.74
   3  17 -20   -0.04    0.81
  -3 -17  19    1.15    1.64
   3  17 -19    0.28    0.85
  -3 -17  18   -1.17    1.69
  -3 -17  18    2.13    1.30
   3 -17 -18    0.81    0.50
  -3  17  17    2.54    1.16
  -3 -17  17    3.81    1.27
  -3 -17  17    3.81    1.62
   3 -17 -17    1.93    0.68
  -3  17  16    8.67    1.17
  -3 -17  16    6.66    1.71
   3 -17 -16    8.64    0.86
  -3 -17  16    8.92    1.26
  -3 -17  15    2.86    1.57
  -3  17  15    0.94    1.00
  -3 -17  15   -0.23    1.14
   3 -17 -15    1.37    0.83
  -3 -17  14    3.50    1.58
  -3 -17  14    9.18    1.10
  -3  17  14    5.77    1.02
   3 -17 -14    4.56    0.91
  -3  17  13    0.13    0.92
  -3 -17  13    0.85    0.98
   3 -17 -13    0.08    0.91
  -3 -17  13    1.26    1.54
  -3  17  12    9.75    0.94
  -3 -17  12    7.74    0.99
  -3 -17  12    6.98    1.52
   3 -17 -12    6.75    1.02
  -3  17  11    5.94    0.87
  -3 -17  11    8.34    0.90
   3 -17 -11    7.05    1.05
  -3 -17  11    8.39    1.49
   3 -17 -10    0.05    1.03
  -3 -17  10   -0.66    1.41
  -3 -17  10    1.61    0.74
  -3  17  10    0.74    0.74
   3 -17  -9   -2.11    1.04
  -3 -17   9    0.67    1.32
   3 -17  -8    0.08    1.08
   3 -17  -7    0.35    1.08
   3 -17  -6    1.10    1.11
   3 -17  -5   28.74    1.66
  -3 -17   4   23.54    1.54
   3 -17  -4   23.74    1.50
   3 -17  -3    7.35    1.29
  -3 -17   3    4.51    1.17
  -3 -17   2    6.64    1.20
  -3 -17   1   13.54    1.32
  -3 -17   0    1.73    1.14
  -3 -17  -1    4.64    1.13
  -3 -17  -2   14.11    1.18
  -3 -17  -3   25.30    1.50
  -3 -17  -4    3.78    1.06
  -3 -17  -5   10.16    1.13
  -3 -17  -6    1.99    0.99
  -3  17  -6    2.30    0.70
  -3 -17  -6    2.08    0.62
  -3 -17  -7   26.91    1.43
  -3 -17  -7   23.84    1.19
  -3  17  -7   25.48    1.25
  -3  17  -8   13.05    1.02
  -3 -17  -8   13.64    0.95
   3 -17   8   15.09    1.65
  -3 -17  -8   16.63    1.19
  -3 -17  -9    0.65    0.93
  -3 -17  -9   -0.11    0.81
  -3  17  -9   -0.04    0.89
   3 -17   9    3.90    1.55
  -3 -17 -10   -0.99    0.91
   3 -17  10    1.59    1.61
  -3 -17 -10   -0.15    0.87
   3 -17  11   -1.47    1.72
  -3 -17 -11    1.09    0.93
   3 -17  12    2.62    1.67
  -3 -17 -12    0.65    0.91
   3 -17  13    0.57    1.65
   3 -17  14    1.81    1.79
  -3  17 -14    1.41    1.06
   3 -17  15    2.40    1.74
  -3  17 -15   -0.10    1.06
   3 -17  16   -1.06    1.72
  -3  17 -16    1.00    1.04
   3 -17  17    2.18    1.71
  -3  17 -17   -0.04    1.02
   3 -17  18   -3.14    1.75
  -3  17 -18    0.16    1.00
   3 -17  19   -2.07    1.72
  -3  17 -19   -0.44    1.00
   3 -17  20   -1.76    1.76
  -3  17 -20    0.40    0.97
   3 -17  21    0.54    1.85
  -3  17 -21   -0.89    0.99
   3 -17  22    1.55    1.91
   3 -17  23   -0.69    1.95
   3 -17  24   -0.80    2.07
   3 -17  25   -0.58    2.02
   3 -17  26   -0.29    2.00
   3 -17  27    2.06    2.11
  -3 -19  27    1.97    2.02
  -3 -19  26   -1.42    2.10
  -3 -19  25    1.99    1.82
  -3 -19  25   -1.20    2.10
  -3 -19  24    0.60    1.74
  -3 -19  24    1.76    2.09
  -3  19  23   -1.05    1.55
  -3 -19  23    0.91    1.67
  -3 -19  23    3.73    2.02
  -3  19  22    3.79    1.49
  -3 -19  22    2.38    1.87
  -3 -19  22   -0.26    1.66
  -3 -19  21   -3.56    1.85
  -3 -19  21    1.22    1.51
  -3  19  21   -2.19    1.39
   3  19 -21    0.31    0.89
  -3 -19  20   -0.11    1.90
  -3  19  20    0.02    1.32
  -3 -19  20   -0.62    1.50
   3  19 -20   -0.54    0.94
  -3 -19  19    1.45    1.80
   3  19 -19   -0.21    0.99
  -3  19  19    2.70    1.33
  -3 -19  19    1.83    1.44
  -3  19  18    2.40    1.24
  -3 -19  18    1.80    1.36
  -3 -19  18    4.69    1.87
   3 -19 -18    1.83    0.72
  -3 -19  17   -0.04    1.71
   3 -19 -17    1.19    0.84
  -3 -19  17   -0.18    1.29
  -3  19  17    1.67    1.17
  -3 -19  16    2.38    1.81
  -3 -19  16    0.91    1.21
  -3  19  16    2.01    1.10
   3 -19 -16    1.53    0.91
  -3 -19  15   -1.51    1.69
  -3  19  15    0.15    1.04
  -3 -19  15    0.46    1.13
   3 -19 -15    0.80    0.92
  -3 -19  14    3.32    1.72
  -3  19  14    4.87    1.03
  -3 -19  14    5.33    1.09
   3 -19 -14    2.91    1.01
  -3 -19  13    6.10    1.01
  -3  19  13    4.51    0.98
  -3 -19  13    8.96    1.73
   3 -19 -13    4.48    1.09
  -3 -19  12   10.33    1.68
   3 -19 -12    6.85    1.13
  -3 -19  12    6.85    0.96
  -3  19  12    8.33    0.94
  -3 -19  11    4.58    1.66
   3 -19 -11    3.23    1.15
   3 -19 -10   15.38    1.39
  -3 -19  10   18.10    1.79
   3 -19  -9    5.29    1.25
   3 -19  -8    5.27    1.32
   3 -19  -7   10.08    1.39
   3 -19  -6    8.31    1.30
  -3 -19   5   55.37    2.70
   3 -19  -5   57.31    2.61
  -3 -19   4   19.26    1.76
   3 -19  -4   19.86    1.60
  -3 -19   3    2.24    1.34
   3 -19  -3   -2.59    1.55
  -3 -19   2    1.68    1.35
   3 -19  -2   -0.31    1.44
   3 -19  -1   25.74    1.87
  -3 -19   1   23.96    1.74
  -3 -19   0    1.47    1.32
   3 -19   0    0.87    1.46
  -3 -19  -1   -0.25    1.31
   3 -19   1    0.95    1.51
   3 -19   2   32.16    2.16
  -3 -19  -2   33.19    1.85
   3 -19   3    0.58    1.68
  -3 -19  -3    2.27    1.23
  -3 -19  -4    2.36    1.21
  -3 -19  -5    1.07    1.23
   3  19   5    0.61    0.39
  -3 -19  -6    4.00    1.19
  -3 -19  -7    4.75    1.14
  -3  19  -7    5.06    0.82
  -3 -19  -8   21.88    1.47
   3 -19   8   24.97    2.08
  -3  19  -8   22.05    1.22
  -3 -19  -8   20.36    1.17
  -3 -19  -9   -0.64    0.83
  -3  19  -9    1.35    0.94
   3 -19   9    1.30    1.76
  -3 -19  -9   -1.31    1.08
  -3 -19 -10    1.44    0.91
  -3  19 -10    2.07    0.99
   3 -19  10    2.08    1.78
  -3 -19 -10    1.65    1.09
  -3  19 -11    0.87    1.06
  -3 -19 -11    0.47    0.97
   3 -19  11    4.38    1.85
  -3 -19 -11    1.12    1.05
  -3 -19 -12    4.51    1.08
  -3  19 -12    7.94    1.17
   3 -19  12    6.46    1.86
  -3 -19 -12    6.46    1.09
  -3 -19 -13    8.04    1.18
   3 -19  13    7.67    1.87
  -3 -19 -13    7.26    1.05
  -3  19 -14    1.28    1.23
   3 -19  14    1.51    1.88
  -3  19 -15    0.67    1.17
   3 -19  15    1.22    1.85
  -3  19 -16    0.49    1.19
   3 -19  16    4.45    1.90
   3 -19  17   -2.71    1.87
  -3  19 -17    0.26    1.14
   3 -19  18    1.62    2.01
  -3  19 -18   -0.31    1.11
   3 -19  19    0.31    2.04
  -3  19 -19   -0.33    1.07
   3 -19  20    0.27    2.09
  -3  19 -20   -0.41    1.07
   3 -19  21    3.11    2.14
   3 -19  22    2.92    2.16
   3 -19  23    0.35    2.23
   3 -19  24   -0.35    2.17
  -3 -21  24   -3.75    2.12
  -3 -21  23   -0.53    2.20
  -3 -21  23   -2.62    1.74
  -3 -21  22    1.26    2.13
  -3 -21  22    1.34    1.65
  -3 -21  21    0.97    2.03
  -3 -21  21   -0.95    1.58
  -3 -21  20   -0.12    2.09
  -3 -21  20   -0.43    1.51
  -3 -21  19   -0.68    1.94
  -3 -21  19   -0.42    1.39
   3 -21 -19   -0.12    0.70
  -3 -21  18    1.23    2.00
  -3  21  18    1.16    1.23
  -3 -21  18    0.71    1.32
   3 -21 -18    0.24    0.85
  -3 -21  17   -2.13    1.91
   3 -21 -17    0.07    0.94
  -3  21  17   -1.93    1.17
  -3 -21  17    0.15    1.23
   3 -21 -16    0.81    1.00
  -3 -21  16    0.12    1.94
  -3  21  16    0.91    1.08
  -3 -21  16    0.54    1.19
   3 -21 -15   -0.59    1.07
  -3 -21  15    0.23    1.77
  -3 -21  15    1.46    1.08
  -3  21  15    1.16    1.05
  -3 -21  14   -1.40    1.78
  -3  21  14    0.95    0.99
   3 -21 -14   -0.12    1.12
  -3 -21  13    2.02    1.82
   3 -21 -13    0.34    1.17
   3 -21 -12    0.75    1.24
  -3 -21  12    0.11    1.81
  -3 -21  11    3.86    1.85
   3 -21 -11    1.77    1.25
   3 -21 -10   13.26    1.41
   3 -21 -10    8.30    0.53
   3 -21  -9    0.84    1.33
   3  21  -9   -0.21    0.36
   3 -21  -8    1.41    1.44
   3 -21  -7    0.26    1.41
  -3 -21   6   -1.89    1.59
   3 -21  -6    0.94    1.43
   3 -21  -5    1.18    1.44
  -3 -21   5   -0.03    1.63
   3 -21  -4   22.14    1.83
  -3 -21   4   23.67    1.90
   3 -21  -3    7.91    1.67
  -3 -21   3    7.63    1.65
   3 -21  -2    1.00    1.60
  -3 -21   2   -1.02    1.46
  -3 -21   1    3.42    1.50
   3 -21  -1    3.75    1.70
  -3 -21   0   12.21    1.63
   3 -21   0   12.24    1.82
  -3 -21  -1    7.07    1.54
   3 -21   1    4.82    1.81
  -3 -21  -2   16.29    1.56
   3 -21   2   12.11    1.93
  -3 -21  -3    2.26    1.28
   3 -21   3   -0.71    1.73
  -3 -21  -4   -1.21    1.37
   3 -21   4   -2.05    1.77
  -3 -21  -5    5.14    1.37
  -3 -21  -6    3.92    1.30
   3  21   7    1.22    0.54
  -3 -21  -7    0.90    1.25
  -3 -21  -8    5.92    1.28
   3  21   8    3.99    0.65
   3 -21   8    3.15    0.65
  -3  21  -9    2.70    0.91
   3 -21   9    2.80    1.88
  -3 -21  -9    1.71    1.26
  -3  21 -10    3.39    1.00
  -3 -21 -10    5.11    0.91
   3 -21  10    1.28    1.96
  -3 -21 -10    2.84    1.24
  -3 -21 -11   -0.80    0.97
  -3 -21 -11    0.59    1.17
  -3  21 -11   -0.32    1.06
  -3 -21 -12    2.54    1.03
  -3 -21 -12   -0.51    1.17
  -3  21 -12    2.19    1.13
   3 -21  12    4.40    2.04
  -3  21 -13    2.29    1.19
  -3 -21 -13    0.50    1.10
  -3 -21 -13    1.66    1.11
   3 -21  13    1.07    1.93
  -3 -21 -14    1.10    1.19
  -3  21 -14    0.81    1.27
  -3 -21 -14    2.08    1.04
   3 -21  14    2.07    2.02
   3 -21  15    4.84    2.02
  -3 -21 -15    2.65    1.27
  -3  21 -15    1.61    1.32
  -3  21 -15    3.26    1.30
   3 -21  16    0.08    2.01
  -3  21 -16   -0.31    1.32
  -3  21 -16   -1.42    1.38
  -3 -21 -16    1.64    1.35
  -3  21 -17   -0.09    1.28
   3 -21  17    0.94    2.17
  -3 -21 -17    0.61    1.41
  -3  21 -18   -0.97    1.25
   3 -21  18    0.37    2.18
  -3 -21 -18   -2.18    1.57
   3 -21  19   -0.04    2.10
  -3  21 -19   -0.34    1.22
   3 -21  20    2.84    2.19
   3 -21  21    1.76    2.16
  -3 -23  20   -0.56    2.26
   3 -23 -19   -0.38    0.88
  -3 -23  19   -0.39    2.13
   3 -23 -18    1.13    0.98
  -3 -23  18    0.56    2.16
  -3 -23  18    0.54    1.31
   3 -23 -17   -0.54    1.06
  -3 -23  17    3.69    2.11
   3 -23 -16    0.22    1.11
  -3 -23  16   -2.48    2.04
  -3 -23  15    2.96    2.14
   3 -23 -15    0.64    1.19
  -3 -23  14   -1.07    1.99
   3 -23 -14   -0.30    1.23
  -3 -23  13    1.07    1.96
   3 -23 -13    0.26    0.69
   3 -23 -13    1.28    1.31
  -3 -23  12   -0.16    1.91
   3 -23 -12    1.04    1.31
   3 -23 -11   -1.70    1.37
   3 -23 -10    3.05    1.44
   3 -23  -9    1.41    1.47
   3 -23  -8   -0.17    1.54
  -3 -23   8    0.53    1.78
   3 -23  -7    2.10    1.56
  -3 -23   7   -0.22    1.74
  -3 -23   6   -1.20    1.83
   3 -23  -6   -1.36    1.62
   3 -23  -5    1.38    1.62
  -3 -23   5    1.64    1.69
   3 -23  -4   -1.20    1.62
  -3 -23   4    1.53    1.69
   3 -23  -3    1.93    1.65
  -3 -23   3    1.97    1.66
   3 -23  -2   -0.20    1.77
  -3 -23   2   -0.37    1.65
   3 -23  -1   -3.82    1.72
  -3 -23   1   -0.36    1.52
   3 -23   0   -0.36    1.78
  -3 -23   0   -2.75    1.51
   3 -23   1   -0.33    1.86
  -3 -23  -1    3.01    1.48
   3 -23   2   -1.09    1.77
  -3 -23  -2   -0.95    1.40
   3 -23   3   -2.49    1.81
  -3 -23  -3    0.06    1.45
   3 -23   4    0.86    1.85
  -3 -23  -4    1.21    1.52
   3 -23   5   -1.58    1.91
  -3 -23  -5   -1.90    1.43
  -3 -23  -6    0.29    1.38
  -3 -23  -7    0.20    1.35
  -3 -23  -8    2.09    1.37
  -3 -23  -9   -0.80    1.33
   3  23   9   -0.69    0.61
  -3 -23 -10    3.25    1.33
   3 -23  10    1.27    0.69
   3 -23  10    1.47    2.01
   3 -23  11    1.13    0.83
  -3 -23 -11   -1.94    1.30
  -3  23 -11    0.72    1.00
   3 -23  11   -2.98    2.07
  -3 -23 -12    1.79    0.97
  -3  23 -12   -1.81    1.12
   3 -23  12   -3.56    2.19
  -3 -23 -12    0.69    1.25
   3 -23  12    0.62    0.91
  -3 -23 -13    0.51    1.09
   3 -23  13   -0.21    2.14
  -3 -23 -13   -0.91    1.23
   3 -23  13    0.01    1.05
   3 -23  14   -0.74    2.24
  -3 -23 -14   -0.69    1.17
  -3 -23 -14    0.38    1.16
   3 -23  15    3.42    2.21
  -3 -23 -15   -0.52    1.25
  -3  23 -15   -0.02    1.45
   3 -23  16    2.21    2.20
  -3 -23 -16    1.53    1.35
  -3  23 -16    0.04    1.41
   3 -23  17   -0.53    2.32
  -3 -23 -17    0.54    1.42
  -3  23 -17   -0.06    1.41
   3 -23  18    1.78    2.33
  -3 -23 -18    0.66    1.52
  -3 -23 -19    1.15    1.63
  -3 -23 -20    2.22    1.71
   3 -25 -17   -1.53    1.17
  -3 -25  17   -1.60    2.36
   3 -25 -16    1.20    1.24
  -3 -25  16   -2.18    2.26
   3 -25 -15   -1.02    1.31
  -3 -25  15   -2.16    2.24
  -3 -25  14    2.10    2.26
   3 -25 -14   -1.05    1.33
   3 -25 -13   -2.21    1.43
   3 -25 -12    1.57    1.46
   3 -25 -11   -0.99    1.52
   3 -25 -10   -1.02    1.55
  -3 -25   9   -1.97    2.08
   3 -25  -9   -0.66    1.61
  -3 -25   8    0.62    2.11
   3 -25  -8   -0.50    1.59
  -3 -25   7    3.16    2.02
   3 -25  -7    1.71    1.76
  -3 -25   6   -1.23    1.92
   3 -25  -6    0.53    1.76
  -3 -25   5    4.64    1.95
   3 -25  -5    1.61    1.86
  -3 -25   4    2.41    1.91
   3 -25  -4   -0.21    1.90
  -3 -25   3    3.40    1.90
   3 -25  -3    1.72    1.77
  -3 -25   2   -0.51    1.75
   3 -25  -2   -2.22    1.94
  -3 -25   1   -1.64    1.83
   3 -25  -1    0.77    1.87
  -3 -25   0   -1.17    1.82
   3 -25   0    0.95    2.04
  -3 -25  -1   -1.61    1.78
   3 -25   1    0.68    1.94
  -3 -25  -2    2.44    1.76
   3 -25   2    0.45    2.03
  -3 -25  -3    0.16    1.69
   3 -25   3    1.34    2.13
  -3 -25  -4   -0.59    1.53
   3 -25   4    2.46    2.17
  -3 -25  -5   -0.39    1.62
   3 -25   5    2.84    2.12
  -3 -25  -6    0.80    1.49
   3 -25   6   -0.22    2.20
   3 -25   7   -0.04    2.25
  -3 -25  -7    1.04    1.50
  -3 -25  -8    0.46    1.51
  -3 -25  -9    1.00    1.48
  -3 -25 -10   -0.34    1.41
   3 -25  11    3.23    2.40
  -3 -25 -11   -0.07    1.37
   3 -25  12    1.53    2.31
  -3 -25 -12    1.38    1.35
   3 -25  13    3.17    2.32
  -3 -25 -13    0.15    1.35
   3 -25  14    0.52    2.41
  -3 -25 -14    0.72    1.26
  -3  25 -15   -0.50    1.68
  -3  25 -16    0.35    1.59
   3 -27 -15   -2.39    1.44
   3 -27 -14   -0.27    1.52
   3 -27 -13    1.24    1.60
   3 -27 -12    0.05    1.62
   3 -27 -11   -0.92    1.65
  -3 -27  11   -1.07    2.32
  -3 -27  10    3.96    2.30
   3 -27 -10    1.67    1.75
  -3 -27   9   -0.27    2.25
   3 -27  -9    6.26    1.76
   3 -27  -8   -0.75    1.90
  -3 -27   8    0.27    2.24
   3 -27  -7    1.49    1.93
  -3 -27   7    1.89    2.26
   3 -27  -6   -0.66    1.94
  -3 -27   6   -1.21    2.20
   3 -27  -5    0.25    1.97
  -3 -27   5   -0.47    2.09
   3 -27  -4   -0.19    2.06
  -3 -27   4    2.45    2.21
   3 -27  -3    4.07    2.01
  -3 -27   3   -2.88    2.01
   3 -27  -2    1.14    2.13
  -3 -27   2    1.61    2.08
   3 -27  -1   -2.50    2.24
  -3 -27   1   -0.15    2.00
   3 -27   0   -1.20    2.12
  -3 -27   0    0.30    1.87
   3 -27   1   -0.74    2.31
  -3 -27  -1   -0.73    1.82
   3 -27   2    0.98    2.26
  -3 -27  -2   -0.46    1.85
   3 -27   3   -1.77    2.25
  -3 -27  -3   -0.83    1.83
   3 -27   4   -1.29    2.27
  -3 -27  -4    2.17    1.88
   3 -27   5    3.92    2.36
  -3 -27  -5    2.94    1.74
  -3 -27  -6    1.54    1.77
   3 -27   6    0.47    2.36
  -3 -27  -7   -0.42    1.67
   3 -27   7    1.01    2.39
  -3 -27  -8   -1.39    1.64
   3 -27   8    2.66    2.45
  -3 -27  -9    0.52    1.61
  -3 -27 -10    1.86    1.57
  -3 -27 -11    0.13    1.53
  -3 -27 -12    0.41    1.53
  -3 -27 -13   -1.29    1.49
   3 -29 -13   -0.17    1.72
   3 -29 -12   -1.35    1.78
   3 -29 -11   -2.57    1.84
   3 -29 -10    1.90    1.89
   3 -29  -9    1.28    1.95
   3 -29  -8    1.22    1.98
  -3 -29   7    2.07    2.37
   3 -29  -7   -3.81    2.03
  -3 -29   6    0.28    2.48
   3 -29  -6   -1.70    2.05
  -3 -29   5   -3.13    2.34
   3 -29  -5    1.44    2.09
  -3 -29   4   -0.84    2.38
   3 -29  -4    1.04    2.21
  -3 -29   3    0.35    2.30
   3 -29  -3   -5.36    2.37
  -3 -29   2    0.42    2.33
   3 -29  -2   -2.57    2.28
  -3 -29   1    0.99    2.14
   3 -29  -1    1.12    2.31
  -3 -29   0    1.05    2.19
   3 -29   0    0.68    2.50
  -3 -29  -1   -0.24    2.06
   3 -29   1   -0.05    2.46
  -3 -29  -2    3.25    2.13
   3 -29   2    2.40    2.43
  -3 -29  -3    1.26    2.00
   3 -29   3    2.81    2.51
  -3 -29  -4    0.71    1.94
   3 -29   4   -1.92    2.63
  -3 -29  -5    0.48    1.98
  -3 -29  -6    0.76    1.86
  -3 -29  -7    0.35    1.89
  -3 -29  -8   -1.32    1.81
  -3 -29  -9    1.27    1.78
  -3 -29 -10   -2.74    1.75
  -3 -29 -11    1.51    1.66
   3 -31 -11   -3.23    2.00
   3 -31 -10   -1.33    2.03
   3 -31  -9    1.49    2.09
   3 -31  -8    1.35    2.14
   3 -31  -7   -1.63    2.22
   3 -31  -6    1.65    2.35
   3 -31  -5   -0.41    2.36
   3 -31  -4    3.93    2.33
   3 -31  -3    2.85    2.48
  -3 -31   0    3.28    2.42
  -3 -31  -1    3.35    2.45
  -3 -31  -2    2.70    2.34
  -3 -31  -3    2.21    2.22
  -3 -31  -4    0.11    2.09
  -3 -31  -5   -1.77    2.15
  -3 -31  -6    0.25    2.06
  -3 -31  -7    0.91    1.99
  -3 -31  -8   -0.10    1.91
  -4   0  27   -1.14    0.52
  -4   0  26    6.73    0.57
  -4   0  26    0.09    0.82
  -4   0  25   -0.37    0.52
  -4   0  25   -0.05    0.75
  -4   0  24    1.11    0.50
  -4   0  24   -0.04    0.73
  -4   0  23    0.39    0.49
  -4   0  23    0.11    0.73
  -4   0  22    1.13    0.46
  -4   0  22    0.89    0.69
  -4   0  21   -0.91    0.44
  -4   0  21   -0.75    0.68
  -4   0  20   28.56    1.22
  -4   0  20   33.96    1.35
  -4   0  19   -0.10    0.61
  -4   0  19   -0.92    0.38
  -4   0  18   11.03    0.73
  -4   0  18   10.54    0.55
  -4   0  17   -0.64    0.54
  -4   0  17    0.29    0.33
  -4   0  16   65.11    2.44
  -4   0  16   61.60    2.37
  -4   0  15   -0.11    0.50
  -4   0  14    8.04    0.58
   4   0 -13   -0.36    0.54
  -4   0  13    0.71    0.49
   4   0 -12   11.03    0.68
  -4   0  12   10.30    0.64
   4   0 -11   -0.36    0.50
  -4   0  11   -0.43    0.43
  -4   0  10   94.33    3.67
   4   0 -10   99.55    3.67
   4   0  -9   -1.00    0.47
  -4   0   9   -0.31    0.42
   4   0  -8    3.53    0.45
  -4   0   8    3.03    0.42
  -4   0   7   -0.41    0.38
  -4   0   7    0.80    0.53
  -4   0   6  314.01   11.74
   4   0  -5    0.06    0.46
  -4   0   5    0.14    0.57
   4   0  -4  943.54   34.84
  -4   0   4  935.68   34.84
   4   0  -4  932.08   34.82
   4   0  -3    1.64    0.39
   4   0  -2   39.72    1.48
  -4   0   2   36.96    1.47
   4   0  -1    0.25    0.43
   4   0  -1    0.42    0.37
  -4   0   1    0.96    0.27
  -4   0   0  373.99   13.90
   4   0   0  375.15   13.91
   4   0   0  367.30   13.92
  -4   0   0  375.02   13.92
  -4   0  -1    0.67    0.35
   4   0   1    0.41    0.44
  -4   0  -1    0.94    0.39
   4   0   1    1.10    0.47
  -4   0  -2  675.85   25.12
  -4   0  -2  672.99   25.14
  -4   0  -6   37.19    1.49
   4   0   7   -0.86    0.51
  -4   0  -7    0.17    0.48
   4   0   8  655.49   24.43
   4   0   9   -0.67    0.62
   4   0  10  174.13    6.55
   4   0  11   -1.07    0.63
   4   0  12    7.81    0.73
   4   0  13   -0.77    0.68
   4   0  14   46.97    1.93
   4   0  15   -0.75    0.71
   4   0  16   13.18    0.93
   4   0  17    1.21    0.78
   4   0  18    4.53    0.89
   4   0  19    1.21    0.88
   4   0  20    0.48    0.80
   4   0  20   -0.26    0.90
   4   0  21    0.94    0.81
   4   0  21    0.93    0.95
   4   0  22    0.65    0.86
   4   0  22    3.04    0.97
   4   0  23   -1.00    0.87
   4   0  23   -0.06    1.01
   4   0  24    0.63    0.86
   4   0  24    0.05    1.02
   4   0  25    1.32    1.03
   4   0  25   -0.32    0.89
   4   0  26    0.88    1.07
   4   0  27   -0.64    1.11
   4   0  28    1.24    1.15
  -4   2  31   -0.99    0.66
  -4  -2  30    0.03    1.00
  -4   2  30    1.63    0.67
  -4  -2  29    0.10    1.00
  -4   2  29   -0.07    0.67
  -4  -2  28    0.10    0.97
  -4   2  28    0.39    0.66
  -4  -2  27    0.07    0.97
  -4   2  27    0.55    0.64
  -4  -2  26   -0.03    0.94
  -4   2  26    0.05    0.63
  -4  -2  25    2.02    0.91
  -4   2  25    0.52    0.62
  -4  -2  24    1.84    0.89
  -4   2  24    0.90    0.60
  -4  -2  23    2.31    0.89
  -4   2  23    0.45    0.56
  -4   2  22   -0.05    0.55
  -4  -2  22    0.91    0.83
  -4   2  21    2.46    0.55
  -4  -2  21    1.81    0.80
  -4  -2  20    2.18    0.75
  -4  -2  19    1.67    0.73
  -4  -2  18   13.72    0.88
  -4  -2  17    4.71    0.68
  -4  -2  16   56.01    2.25
  -4  -2  15    5.70    0.66
  -4  -2  14    3.96    0.57
   4  -2 -14    2.88    0.46
   4  -2 -13   29.14    1.23
   4   2 -13   32.23    1.37
  -4  -2  13   30.67    1.31
   4   2 -12    2.60    0.66
  -4  -2  12    1.33    0.57
   4  -2 -12    1.52    0.40
   4   2 -11   14.51    0.85
  -4  -2  11   14.39    0.80
   4  -2 -11   16.27    0.71
   4   2 -10   76.83    2.94
   4  -2 -10   75.69    2.88
  -4  -2  10   76.05    2.92
   4   2  -9    3.04    0.60
   4  -2  -9    4.32    0.41
  -4  -2   9    4.19    0.52
  -4  -2   8    2.96    0.50
   4  -2  -8    2.83    0.40
  -4  -2   7  130.22    4.86
  -4   2   7  127.07    4.88
   4   2  -6 1449.88   53.92
  -4   2   6 1448.15   53.97
  -4  -2   6 1451.26   53.96
  -4   2   5  363.26   13.79
   4   2  -5  374.10   13.79
  -4  -2   5  381.41   13.78
   4   2  -5  365.99   13.75
   4   2  -4  880.57   32.83
   4   2  -4  883.09   32.80
   4   2  -4  886.48   32.83
  -4  -2   4  874.61   32.83
   4   2  -3  607.36   22.55
  -4  -2   3  590.79   22.57
   4   2  -3  617.79   22.57
   4   2  -2  863.91   32.59
  -4  -2   2  884.51   32.60
   4   2  -2  888.69   32.60
   4   2  -1 1052.33   39.53
   4   2  -1 1058.23   39.54
   4   2  -1 1072.78   39.54
  -4   2   1 1070.57   39.54
   4   2   0    3.68    0.46
   4  -2   0    5.86    0.57
  -4   2   0    4.24    0.46
  -4   2   0    4.09    0.42
   4   2   0    4.40    0.44
   4  -2   1   52.06    2.08
  -4   2  -1   50.90    2.05
   4   2   1   52.28    2.04
  -4   2  -1   55.39    2.04
  -4   2  -2 1097.79   40.99
  -4   2  -2 1117.71   40.98
   4   2   2 1088.06   40.98
  -4   2  -3  569.07   21.20
  -4   2  -4 3875.95  144.17
  -4   2  -5  223.60    8.37
  -4   2  -6   33.16    1.37
   4  -2   6   34.11    1.39
  -4   2  -7   46.34    1.84
   4   2   7   46.82    1.87
   4  -2   7   48.11    1.87
   4   2   8  136.47    5.00
  -4   2  -8  128.87    4.97
   4  -2   8  132.23    5.00
  -4   2  -9  257.20    9.65
   4   2   9  265.89    9.66
   4  -2   9  251.27    9.66
   4   2  10  102.56    3.87
  -4   2 -10  103.47    3.85
   4  -2  10   97.36    3.86
   4   2  11   23.04    1.12
  -4   2 -11   22.61    1.05
   4  -2  11   22.81    1.11
   4  -2  12    5.06    0.67
   4   2  12    5.41    0.66
   4   2  13   27.84    1.28
   4  -2  13   27.25    1.28
   4   2  14   23.99    1.18
   4  -2  14   24.47    1.18
   4  -2  15    0.49    0.72
   4   2  15   -0.85    0.70
   4  -2  16    0.75    0.77
   4   2  16    0.44    0.77
   4  -2  17   -1.78    0.80
   4   2  17   -0.05    0.76
   4   2  18    5.36    0.88
   4  -2  18    6.00    0.89
   4   2  19    3.33    0.89
   4  -2  19    1.19    0.88
   4   2  19    0.20    0.66
   4   2  20   -1.35    0.92
   4   2  20    0.27    0.66
   4  -2  20    1.02    0.93
   4   2  21    6.16    0.98
   4   2  21    3.42    0.71
   4  -2  21    6.64    1.00
   4  -2  21    2.94    0.99
   4   2  22   -2.20    0.95
   4   2  22   -0.03    0.65
   4  -2  22   -0.98    0.97
   4  -2  22   -1.12    0.96
   4   2  23    0.61    1.00
   4  -2  23    0.23    1.02
   4  -2  23   -0.22    1.00
   4   2  23   -0.02    0.66
   4   2  24    0.81    1.04
   4  -2  24    0.90    1.01
   4  -2  24    2.40    1.04
   4   2  24    1.19    0.66
   4   2  25   -0.81    1.09
   4  -2  25   -1.10    1.03
   4  -2  25    0.09    1.03
   4   2  25   -0.44    0.60
   4   2  26    0.48    1.10
   4  -2  26   -0.57    1.07
   4  -2  26   -0.42    1.07
   4   2  27   -0.39    1.12
   4   2  28   -0.45    1.17
  -4   4  31    1.03    0.80
  -4  -4  30   -0.11    1.23
  -4   4  30    0.22    0.78
  -4   4  29    0.37    0.78
  -4  -4  29   -0.02    1.19
  -4   4  28   -0.87    0.75
  -4  -4  28    0.07    1.14
  -4   4  27    0.35    0.72
  -4  -4  27    0.16    1.13
  -4   4  26    0.20    0.71
  -4  -4  26    1.14    1.10
  -4   4  25   -1.52    0.70
  -4  -4  25    0.43    1.06
  -4   4  24   -0.70    0.67
  -4  -4  24   -0.42    1.04
  -4  -4  23    2.35    1.00
  -4  -4  22   -0.74    0.95
  -4  -4  21   -1.49    0.93
  -4  -4  20    1.49    0.87
  -4  -4  19    2.37    0.86
  -4  -4  18    3.88    0.82
  -4  -4  17   30.46    1.43
  -4  -4  16    3.08    0.73
  -4  -4  15    0.98    0.71
  -4  -4  14  114.11    4.07
   4  -4 -14  103.90    3.97
   4  -4 -13    6.17    0.40
  -4  -4  13    5.98    0.78
   4  -4 -12  120.02    4.58
   4   4 -12  126.27    4.70
  -4  -4  12  127.56    4.68
   4  -4 -11    1.50    0.33
   4   4 -11    1.85    0.71
  -4  -4  11    1.40    0.66
  -4  -4  10   28.25    1.27
   4   4 -10   29.44    1.30
  -4  -4   9   61.87    2.44
  -4  -4   8   19.99    0.98
  -4   4   7  103.41    3.94
  -4  -4   7  103.31    3.94
  -4   4   6   15.03    0.88
  -4  -4   6   18.20    0.83
  -4   4   5   19.11    1.01
   4   4  -5   20.61    0.94
   4   4  -5   22.23    1.05
  -4  -4   5   25.05    0.99
   4   4  -4 1368.18   50.03
   4   4  -4 1314.61   50.05
  -4  -4   4 1343.57   50.04
   4   4  -3   68.16    2.61
  -4  -4   3   66.40    2.59
   4   4  -2    2.63    0.58
  -4  -4   2    2.23    0.47
   4   4  -1   26.12    1.06
   4   4  -1   23.96    1.09
   4   4   0   41.27    1.66
  -4   4   0   43.36    1.67
   4   4   0   42.93    1.70
  -4   4  -1 1612.34   60.08
   4   4   1 1616.68   60.08
   4   4   2 1602.87   60.01
  -4   4  -2 1598.47   60.02
  -4   4  -2 1637.65   60.01
  -4   4  -3   73.31    2.46
   4   4   3   56.23    2.44
  -4   4  -4  508.95   18.68
   4   4   4  494.25   18.67
  -4   4  -5  653.75   24.13
   4   4   5  642.71   24.12
   4   4   6   56.99    2.20
  -4   4  -6   57.05    2.21
  -4   4  -7  149.10    5.62
   4  -4   8   39.92    1.77
  -4   4  -8   44.30    1.71
   4  -4   9   98.56    3.87
  -4   4  -9  102.91    3.84
  -4   4 -10   38.10    1.55
   4  -4  10   37.73    1.61
  -4   4 -11   30.44    1.29
   4   4  11   27.80    1.33
   4  -4  11   31.76    1.37
  -4   4 -12   13.80    0.79
   4   4  12   13.40    0.88
   4  -4  12   15.27    0.90
   4   4  13   13.01    0.88
  -4   4 -13   13.06    0.76
   4  -4  13   12.46    0.87
   4   4  14    1.89    0.72
  -4   4 -14    0.37    0.59
   4  -4  14    0.61    0.72
   4   4  15    1.21    0.78
   4  -4  15    0.76    0.75
   4   4  16    1.40    0.76
   4  -4  16    0.62    0.80
   4   4  17    0.74    0.83
   4  -4  17   -0.60    0.83
   4   4  18    0.25    0.47
   4   4  18    1.47    0.90
   4  -4  18    0.94    0.88
   4   4  19    0.60    0.44
   4  -4  19   -0.09    0.93
   4   4  19   -0.28    0.91
   4   4  20    1.45    0.37
   4   4  20    2.20    0.90
   4  -4  20    1.21    1.01
   4   4  21    0.97    0.98
   4  -4  21   -0.02    1.08
   4   4  22    1.14    1.00
   4  -4  22    0.72    1.09
   4  -4  23   -0.44    1.10
   4   4  23    0.21    1.04
   4  -4  24   -0.85    1.15
   4   4  24   -0.88    1.04
   4  -4  25    1.25    1.17
   4   4  25    1.53    1.07
   4  -4  26    0.11    1.15
   4   4  26    2.18    1.12
   4  -4  27   -0.18    1.21
   4   4  27    0.37    1.16
   4   4  28   -0.42    1.21
  -4   6  31   -0.05    0.88
  -4  -6  31    0.30    1.41
  -4   6  30   -0.09    0.87
  -4  -6  30    0.02    1.37
  -4   6  29   -0.01    0.84
  -4  -6  29    1.69    1.30
  -4  -6  28   -1.28    1.33
  -4   6  28    0.16    0.83
  -4  -6  27    0.64    1.27
  -4   6  27    0.14    0.83
  -4  -6  26    0.10    1.19
  -4  -6  25    0.35    1.18
  -4  -6  24    0.83    1.15
  -4  -6  23    0.35    1.12
  -4  -6  22    1.27    1.10
  -4  -6  21    0.91    1.03
  -4  -6  20    1.85    0.99
  -4  -6  19    1.54    0.97
  -4  -6  18    5.33    0.96
  -4  -6  17   24.95    1.34
  -4  -6  16    3.07    0.84
  -4  -6  15    1.56    0.81
  -4  -6  14    1.80    0.77
  -4  -6  13   99.87    3.43
   4  -6 -13   85.39    3.27
  -4  -6  12   31.97    1.50
  -4  -6  11   39.06    1.72
  -4  -6  10   65.39    2.62
  -4  -6   9    6.17    0.73
  -4  -6   8   28.65    1.23
  -4   6   8   27.56    1.24
  -4  -6   8   28.75    1.29
  -4  -6   7   40.92    1.66
  -4   6   7   36.69    1.66
  -4  -6   7   46.01    1.70
   4   6  -6   11.71    0.86
  -4  -6   6   12.37    0.73
  -4   6   6   11.47    0.75
  -4  -6   6   12.85    0.79
   4   6  -5    3.96    0.73
  -4   6   5    4.60    0.56
  -4  -6   5    3.41    0.52
  -4  -6   5    4.34    0.63
   4   6  -4    1.27    0.69
   4  -6  -4    2.55    0.43
   4   6  -4    1.14    0.38
  -4  -6   4    0.20    0.55
  -4  -6   3    0.74    0.55
   4   6  -3    1.06    0.61
   4   6  -3    1.53    0.41
   4  -6  -3    0.59    0.42
   4   6  -2  147.82    5.58
   4   6  -1   11.94    0.77
   4   6  -1   12.87    0.65
   4  -6  -1   13.27    0.65
   4   6   0    0.98    0.52
   4   6   0    1.63    0.38
   4  -6   0    1.86    0.41
  -4  -6  -1   59.48    2.23
  -4   6  -1   56.03    2.23
   4   6   1   58.55    2.27
  -4   6  -2   99.77    3.76
  -4  -6  -2  101.81    3.76
   4   6   2   94.09    3.77
  -4  -6  -2  100.80    3.77
  -4  -6  -3    0.46    0.45
   4   6   3    0.24    0.47
  -4  -6  -3    0.51    0.46
  -4  -6  -4  116.92    4.44
   4   6   4  118.19    4.44
  -4   6  -5   24.80    1.11
   4   6   5   24.10    1.05
   4   6   6   49.14    1.86
  -4   6  -6   45.04    1.92
  -4   6  -7   -0.02    0.55
   4   6   7    0.79    0.44
  -4   6  -8    3.53    0.60
   4   6   8    2.75    0.44
  -4   6  -9    3.06    0.59
   4   6   9    2.83    0.42
  -4   6 -10    1.47    0.57
   4   6  10    2.38    0.39
  -4   6 -11    3.34    0.59
   4   6  11    2.88    0.39
  -4   6 -12    0.55    0.60
   4   6  12    1.04    0.36
  -4   6 -13   -0.42    0.60
   4   6  13    0.10    0.33
  -4   6 -14    1.47    0.62
   4   6  14    1.10    0.31
  -4   6 -15    6.10    0.71
   4   6  15    6.88    0.92
  -4   6 -16    3.25    0.71
   4   6  16    4.03    0.87
  -4   6 -17    1.77    0.72
   4   6  17    0.94    0.85
   4   6  18    2.40    0.96
   4   6  19    1.34    0.98
   4   6  20    3.31    0.97
   4  -6  20    2.46    1.15
   4   6  21   -0.12    0.96
   4  -6  21    0.29    1.19
   4   6  22    0.19    1.02
   4  -6  22   -0.19    1.19
   4  -6  23   -0.15    1.22
   4   6  23    2.47    1.05
   4  -6  24   -1.66    1.26
   4   6  24    0.52    1.08
   4  -6  25    0.15    1.33
   4   6  25   -1.68    1.16
   4   6  26   -0.13    1.15
   4  -6  26    0.41    1.32
   4   6  27    0.39    1.22
   4  -6  27    1.34    1.33
   4   6  28    0.05    1.24
  -4   8  31   -0.06    0.99
  -4  -8  31   -0.92    1.51
  -4   8  30    0.12    0.99
  -4  -8  30    2.25    1.52
  -4   8  29   -0.56    0.98
  -4  -8  29    0.49    1.46
  -4  -8  28    2.67    1.45
  -4  -8  27   -0.59    1.39
  -4  -8  26    0.19    1.36
  -4  -8  25    1.84    1.32
  -4  -8  24   -0.89    1.27
  -4  -8  23    0.28    1.19
  -4  -8  22   -0.67    1.17
  -4  -8  21    4.13    1.17
  -4  -8  20    4.48    1.08
  -4  -8  19    4.75    1.08
  -4  -8  18    3.65    1.07
  -4  -8  17    3.01    1.01
  -4  -8  16   20.75    1.20
   4   8 -16   18.79    0.75
  -4  -8  15   41.40    1.91
   4   8 -15   41.53    1.59
  -4  -8  14    0.70    0.79
   4   8 -14    1.73    0.35
  -4  -8  13   14.42    1.07
  -4  -8  12    9.66    0.96
  -4  -8  11   22.43    1.21
  -4  -8  10   37.66    1.72
  -4  -8   9   58.63    2.40
  -4   8   9   56.07    2.32
  -4  -8   9   60.56    2.32
  -4  -8   8  149.33    5.58
  -4  -8   8  142.94    5.53
  -4   8   8  148.00    5.54
  -4  -8   7  140.62    5.16
   4   8  -7  133.53    5.18
  -4  -8   7  130.97    5.10
  -4   8   7  135.97    5.11
  -4  -8   6  140.59    5.52
   4   8  -6  134.61    5.54
  -4   8   6  151.43    5.47
  -4  -8   6  146.93    5.47
  -4  -8   5  178.22    6.72
   4   8  -5  176.70    6.74
   4   8  -4    4.72    0.43
  -4  -8   4    4.59    0.69
   4  -8  -4    5.79    0.45
   4   8  -4    4.25    0.78
   4   8  -3    1.86    0.71
   4  -8  -3    2.17    0.41
   4   8  -3    2.91    0.42
   4  -8  -2    1.98    0.39
   4   8  -2    1.49    0.70
   4   8  -1    6.03    0.46
   4  -8  -1    6.12    0.43
   4   8  -1    5.71    0.65
   4   8   0    2.82    0.59
   4   8   1   22.76    1.05
  -4  -8  -1   22.64    1.06
  -4  -8  -1   22.31    0.97
  -4   8  -1   22.10    0.97
   4   8   2   30.78    1.32
  -4   8  -2   29.18    1.25
  -4  -8  -2   30.41    1.25
  -4  -8  -2   30.81    1.31
   4   8   3    4.21    0.62
  -4  -8  -3    6.56    0.55
  -4   8  -3    6.83    0.56
  -4  -8  -3    5.27    0.61
   4   8   4  259.00    9.77
  -4  -8  -4  262.52    9.77
   4   8   5   13.07    0.80
  -4  -8  -5   15.00    0.80
  -4  -8  -6    7.23    0.59
   4   8   6    6.12    0.61
  -4   8  -7   36.47    1.57
   4   8   7   36.99    1.50
  -4   8  -8    5.81    0.68
   4   8   8    5.57    0.54
   4   8   9    4.16    0.50
  -4   8  -9    3.41    0.62
   4   8  10    2.05    0.45
  -4   8 -10    2.10    0.60
   4   8  11    1.53    0.42
  -4   8 -11    2.28    0.65
  -4   8 -12    6.29    0.70
   4   8  12    6.11    0.46
  -4   8 -13   11.71    0.82
  -4   8 -14    2.20    0.68
  -4   8 -15   13.82    0.89
  -4   8 -16   -0.18    0.72
  -4   8 -17    0.84    0.73
   4   8  18   -0.54    1.03
  -4   8 -18    0.55    0.76
   4   8  19   -1.01    1.02
  -4   8 -19    1.10    0.79
   4  -8  19    1.10    1.28
   4   8  20    1.98    1.02
   4  -8  20    1.94    1.27
   4   8  21    0.94    1.09
   4  -8  21    1.72    1.29
   4  -8  22   -0.07    1.29
   4   8  22   -0.56    1.11
   4  -8  23   -0.52    1.35
   4   8  23    0.96    1.15
   4  -8  24   -1.59    1.39
   4   8  24    0.93    1.22
   4  -8  25   -0.63    1.42
   4   8  25    0.98    1.22
   4  -8  26    0.27    1.46
   4   8  26    0.43    1.25
   4  -8  27    0.41    1.47
   4   8  27    0.59    1.27
   4  -8  28    0.69    1.46
   4   8  28    1.26    1.33
  -4  10  31   -0.74    1.13
  -4 -10  31   -1.57    1.69
  -4 -10  30    0.44    1.61
  -4 -10  29   -1.45    1.60
  -4 -10  28   -2.80    1.61
  -4 -10  27    2.08    1.50
  -4 -10  26    1.27    1.49
  -4 -10  25   -1.54    1.46
  -4 -10  24    0.89    1.41
  -4 -10  23    1.46    1.39
  -4 -10  22   -0.33    1.34
  -4 -10  21    1.41    1.31
  -4 -10  20    0.58    1.26
  -4 -10  19    1.80    1.18
  -4 -10  18    0.97    1.07
   4  10 -18    1.57    0.35
  -4 -10  17    2.24    1.15
   4  10 -17    4.20    0.42
   4  10 -16    5.72    0.49
  -4 -10  16    5.72    1.10
   4 -10 -15    3.73    0.34
  -4 -10  15    3.49    1.02
  -4 -10  14   16.32    1.15
   4 -10 -14   14.63    0.72
  -4 -10  13   10.01    1.07
  -4 -10  12   19.05    1.21
  -4 -10  11   30.52    1.52
  -4  10  10    0.19    0.66
  -4 -10  10    0.90    0.64
  -4 -10  10    0.97    0.83
  -4 -10   9   14.00    1.05
  -4 -10   9   14.25    0.87
  -4  10   9   15.52    0.86
  -4  10   8    6.44    0.66
  -4 -10   8    3.90    0.65
  -4 -10   8    5.90    0.91
  -4 -10   7   50.61    2.14
  -4 -10   7   50.52    2.02
  -4  10   7   50.65    2.03
  -4 -10   6  119.15    4.61
   4  10  -5   13.43    1.09
  -4 -10   5   10.58    0.94
   4  10  -4    9.52    1.00
   4  10  -3   88.04    3.63
   4 -10  -3   96.23    3.49
   4  10  -3   90.22    3.49
   4  10  -2  308.74   11.71
   4 -10  -2  320.50   11.71
   4  10  -2  306.94   11.79
   4 -10  -2  315.48   11.71
   4  10  -2  313.02   11.71
   4  10  -1   63.65    2.40
   4  10  -1   60.86    2.55
   4  10   0   23.36    1.23
  -4 -10   0   24.40    1.16
   4  10   1  171.59    6.67
  -4 -10  -1  181.83    6.68
   4  10   2   19.87    1.07
  -4 -10  -2   21.55    1.02
  -4  10  -2   20.67    0.95
  -4 -10  -2   19.11    0.91
   4  10   3   76.41    3.06
  -4  10  -3   78.93    3.02
  -4 -10  -3   78.19    3.00
  -4 -10  -3   79.62    3.05
  -4 -10  -4    3.37    0.63
   4  10   4    6.21    0.70
  -4 -10  -4    3.16    0.54
  -4  10  -4    3.47    0.55
  -4 -10  -5   13.52    0.82
   4  10   5   13.49    0.84
  -4 -10  -6    9.93    0.72
   4  10   6   10.20    0.76
  -4 -10  -7   28.78    1.26
   4  10   7   29.31    1.28
   4  10   8   63.79    2.50
   4  10   9   18.59    0.91
  -4  10  -9   16.72    1.03
  -4  10 -10    8.35    0.82
  -4  10 -11    2.84    0.75
  -4  10 -12   -0.38    0.72
  -4  10 -13   15.47    0.97
  -4  10 -14    1.98    0.75
  -4  10 -15    1.51    0.75
  -4  10 -16   -0.04    0.76
  -4  10 -17    0.77    0.80
  -4  10 -18    0.82    0.82
  -4  10 -19    1.42    0.79
   4 -10  19    0.05    1.43
   4 -10  20    2.00    1.33
  -4  10 -20    2.50    0.81
   4 -10  21    1.76    1.47
   4  10  21   -0.97    1.18
  -4  10 -21   -0.54    0.82
   4 -10  22   -1.05    1.42
   4  10  22    0.92    1.20
   4 -10  23    0.69    1.41
   4  10  23    1.07    1.18
   4  10  24   -0.51    1.18
   4 -10  24   -1.15    1.53
   4  10  25    1.25    1.25
   4 -10  25   -0.84    1.57
   4  10  26   -0.97    1.31
   4 -10  26    0.11    1.54
   4  10  27    0.22    1.28
   4 -10  27    0.05    1.60
   4 -10  28   -0.84    1.58
  -4 -12  31    4.25    1.74
  -4 -12  30    1.41    1.79
  -4 -12  29   -0.57    1.73
  -4 -12  28   -1.66    1.65
  -4 -12  27    1.31    1.69
  -4 -12  26    0.65    1.67
  -4 -12  25    2.07    1.58
  -4 -12  24   -2.18    1.58
  -4 -12  23   -0.03    1.53
  -4 -12  22   -1.35    1.51
  -4 -12  21    4.13    1.48
   4  12 -20    0.29    0.42
  -4 -12  20   -1.30    1.34
   4  12 -19    1.61    0.49
  -4 -12  19    4.00    1.26
   4  12 -18    0.56    0.52
  -4 -12  18    1.38    1.29
   4  12 -17    2.54    0.58
  -4 -12  17    2.72    1.27
   4 -12 -16   10.85    0.61
  -4 -12  16   14.30    1.32
  -4 -12  15    9.95    1.23
   4 -12 -15    8.01    0.60
   4 -12 -14    1.11    0.53
  -4 -12  14    1.02    1.13
  -4 -12  13    0.88    1.01
   4 -12 -13    0.65    0.61
  -4 -12  12   50.06    2.10
  -4  12  12   49.50    2.07
  -4 -12  12   50.42    2.25
  -4  12  11   19.93    1.12
  -4 -12  11   21.79    1.12
  -4 -12  11   19.25    1.34
  -4 -12  10    0.85    0.69
  -4  12  10    1.25    0.68
  -4 -12  10    0.51    1.00
  -4 -12   9   72.44    2.86
  -4  12   9   73.79    2.87
  -4 -12   9   73.31    3.01
  -4 -12   8    2.67    0.65
  -4  12   8    3.79    0.64
  -4 -12   8    2.47    0.91
  -4  12   7   17.87    0.94
  -4 -12   7   20.72    1.20
  -4 -12   6   31.76    1.55
   4 -12  -3    2.08    0.35
   4  12  -3    0.42    0.40
   4  12  -2   49.96    1.97
   4  12  -2   53.41    1.97
  -4 -12   2   51.25    2.18
   4 -12  -1  128.43    4.77
  -4 -12   1  121.87    4.89
  -4 -12   0    8.63    0.89
  -4 -12  -1   28.64    1.35
  -4 -12  -2   28.96    1.39
  -4 -12  -3    0.27    0.72
  -4  12  -3    1.31    0.53
  -4 -12  -3    0.67    0.52
  -4 -12  -4    9.89    0.68
  -4  12  -4   10.24    0.72
  -4 -12  -4   12.15    0.86
  -4 -12  -5    0.54    0.69
  -4  12  -5    0.25    0.60
  -4 -12  -5    1.04    0.55
  -4 -12  -6   18.56    0.98
  -4 -12  -6   19.98    1.02
  -4 -12  -7    5.42    0.70
  -4 -12  -8    2.61    0.65
  -4 -12  -9   43.57    1.80
  -4  12 -10    0.84    0.83
  -4  12 -11   23.04    1.25
  -4  12 -12    0.05    0.83
  -4  12 -13    1.99    0.82
  -4  12 -14    8.37    0.91
  -4  12 -15    0.40    0.85
  -4  12 -16   -0.07    0.85
   4 -12  17    2.04    1.38
  -4  12 -17    1.05    0.83
   4 -12  18    1.12    1.52
  -4  12 -18   -0.91    0.85
   4 -12  19    0.80    1.53
  -4  12 -19    0.92    0.81
   4 -12  20    1.50    1.46
  -4  12 -20   -0.97    0.84
   4 -12  21   -1.99    1.58
  -4  12 -21   -0.34    0.86
   4 -12  22    0.90    1.48
  -4  12 -22    0.80    0.86
   4  12  22    0.32    1.28
   4 -12  23   -0.58    1.63
   4  12  23   -1.01    1.29
   4 -12  24    2.48    1.57
   4  12  24    0.80    1.41
   4 -12  25    0.24    1.73
   4 -12  26    0.89    1.72
   4 -12  27   -0.69    1.72
   4 -12  28    1.33    1.76
  -4 -14  32   -0.23    1.89
  -4 -14  31   -0.26    1.91
  -4 -14  30   -0.23    1.91
  -4 -14  29   -0.98    1.89
  -4 -14  28    0.49    1.72
  -4 -14  27    1.23    1.71
  -4 -14  26    0.42    1.71
  -4 -14  25    1.65    1.65
  -4 -14  24    0.51    1.64
  -4 -14  23   -0.97    1.51
   4  14 -22   -0.58    0.40
  -4 -14  22   -1.23    1.52
   4  14 -21    1.90    0.54
  -4 -14  21    2.24    1.58
  -4 -14  20    2.53    1.61
   4  14 -20    0.07    0.59
   4  14 -19    0.01    0.67
  -4 -14  19    7.56    1.48
  -4 -14  18    0.14    1.42
   4  14 -18    0.55    0.67
  -4 -14  17    0.57    1.42
   4 -14 -17   -0.03    0.49
  -4 -14  16    0.87    1.32
   4 -14 -16    3.52    0.61
  -4 -14  15   -0.25    1.30
   4 -14 -15    0.54    0.62
  -4 -14  15    2.54    1.04
  -4  14  15    3.26    0.95
  -4  14  14   23.12    1.27
  -4 -14  14   24.15    1.31
   4 -14 -14   20.38    1.11
  -4 -14  14   19.38    1.62
  -4 -14  13   -0.23    0.88
  -4  14  13    0.01    0.84
  -4 -14  13   -0.86    1.18
   4 -14 -13    0.02    0.73
  -4 -14  12    2.38    1.14
   4 -14 -12    2.38    0.78
  -4  14  12    3.22    0.81
  -4 -14  12    1.72    0.86
   4 -14 -11   28.62    1.40
  -4 -14  11   28.30    1.63
  -4 -14  11   28.02    1.36
  -4  14  11   27.28    1.36
  -4 -14  10    7.68    1.15
  -4 -14  10    7.01    0.78
  -4  14  10    7.60    0.81
  -4 -14   9   -0.26    1.03
  -4  14   9    0.65    0.67
  -4 -14   9    1.13    0.64
  -4 -14   8   26.42    1.52
   4  14  -4  108.79    4.07
   4 -14  -4  107.37    4.05
  -4 -14   3    3.61    0.92
  -4 -14   2    7.47    0.93
  -4 -14   1    3.25    0.89
   4 -14   0   81.11    3.07
  -4 -14   0   82.42    3.27
  -4 -14  -1    8.63    0.93
  -4 -14  -2   11.73    0.99
  -4 -14  -3   15.89    1.07
  -4 -14  -4   83.69    3.32
  -4  14  -4   84.73    3.24
  -4 -14  -4   83.59    3.23
  -4  14  -5    0.10    0.67
  -4 -14  -5   -0.48    0.82
  -4 -14  -5   -0.02    0.61
  -4 -14  -6   76.88    2.90
  -4  14  -6   70.87    2.85
  -4 -14  -6   70.52    2.83
  -4 -14  -7    8.16    0.87
  -4 -14  -7    8.09    0.79
  -4  14  -7    8.69    0.85
  -4 -14  -8    1.45    0.78
  -4 -14  -9    4.94    0.81
  -4 -14 -10    8.42    0.84
  -4  14 -11   -0.91    0.91
  -4  14 -12   -0.08    0.97
  -4  14 -13    2.30    0.93
  -4  14 -14    0.70    0.93
  -4  14 -15    7.58    1.00
   4 -14  16    0.88    1.60
  -4  14 -16    1.77    0.91
  -4  14 -17   -0.86    0.92
   4 -14  17    0.77    1.53
  -4  14 -18    0.01    0.90
   4 -14  18   -3.17    1.59
  -4  14 -19    0.25    0.90
   4 -14  19    5.93    1.59
   4 -14  20   -3.73    1.73
  -4  14 -20   -0.07    0.91
   4 -14  21   -1.80    1.71
  -4  14 -21   -0.60    0.92
   4 -14  22    0.73    1.61
  -4  14 -22    1.92    0.91
   4 -14  23   -0.48    1.76
   4 -14  24    0.42    1.76
   4 -14  25    0.55    1.77
   4 -14  26   -1.53    1.90
   4 -14  27   -1.83    1.84
   4 -14  28    0.44    1.84
  -4 -16  32   -0.94    2.07
  -4 -16  31   -0.28    1.98
  -4 -16  30    1.56    1.89
  -4 -16  29    2.73    1.98
  -4 -16  28   -0.21    2.00
  -4 -16  27   -1.15    1.96
  -4 -16  26    0.83    1.90
  -4 -16  25    0.03    1.85
  -4 -16  24   -2.85    1.82
  -4 -16  23   -0.68    1.69
  -4 -16  22    0.54    1.61
   4  16 -22    0.36    0.61
   4  16 -21   -0.07    0.68
  -4 -16  21   -0.13    1.71
   4  16 -20    0.13    0.73
  -4  16  20    2.51    1.29
  -4 -16  20    3.35    1.42
  -4 -16  20   -1.86    1.70
   4  16 -19    0.04    0.76
  -4  16  19    2.62    1.25
  -4 -16  19    2.27    1.35
  -4 -16  19   -1.00    1.57
  -4  16  18   -0.33    1.19
  -4 -16  18   -1.53    1.32
  -4 -16  18   -0.10    1.67
   4 -16 -18   -0.71    0.54
  -4 -16  17    1.99    1.56
   4 -16 -17    1.01    0.68
  -4  16  17    2.97    1.12
  -4 -16  17    3.38    1.27
   4 -16 -16    8.38    0.85
  -4 -16  16    7.05    1.69
  -4  16  16   10.25    1.16
  -4 -16  16   10.31    1.27
  -4 -16  15    5.47    1.55
   4 -16 -15    4.00    0.84
  -4 -16  15    6.07    1.17
  -4  16  15    4.48    1.06
   4 -16 -14    3.43    0.88
  -4 -16  14    3.34    1.46
  -4 -16  14    4.01    1.06
  -4  16  14    4.16    1.02
  -4 -16  13    0.59    1.42
   4 -16 -13   -0.99    0.89
  -4 -16  13    0.97    0.96
  -4  16  13    0.30    0.90
   4 -16 -12    2.87    0.93
  -4 -16  12    4.65    1.41
  -4  16  12    3.54    0.87
  -4 -16  12    3.18    0.90
  -4  16  11    3.52    0.82
   4 -16 -11    5.21    0.99
  -4 -16  11    5.06    0.85
  -4 -16  11    1.66    1.33
   4 -16 -10    7.92    1.07
  -4  16  10    8.21    0.82
  -4 -16  10    5.28    1.33
  -4 -16   9    0.48    1.31
   4 -16  -9    1.14    1.05
   4  16  -5    0.05    0.38
  -4 -16   4    6.66    1.18
  -4 -16   3    0.32    1.01
  -4 -16   2    0.71    0.98
  -4 -16   1    3.53    0.99
  -4 -16   0    5.85    1.03
  -4 -16  -1    3.36    1.02
  -4 -16  -2    1.90    0.99
  -4 -16  -3   -0.60    0.93
  -4 -16  -4   39.45    1.83
  -4  16  -5    4.68    0.72
  -4 -16  -5    5.64    1.00
  -4 -16  -6    1.77    0.95
  -4 -16  -6    1.84    0.68
  -4  16  -6    2.01    0.74
  -4 -16  -7    1.10    0.96
  -4  16  -7   -0.37    0.79
  -4 -16  -7   -0.48    0.72
  -4 -16  -8    7.82    1.00
  -4 -16  -8    6.56    0.84
  -4  16  -8    8.40    0.93
  -4 -16  -9    0.78    0.89
  -4 -16  -9   -0.98    0.84
  -4  16  -9    1.56    0.92
  -4 -16 -10    5.43    0.93
  -4 -16 -10    6.42    0.97
  -4 -16 -11    1.58    0.87
  -4  16 -12    6.68    1.05
  -4  16 -13    2.15    1.10
   4 -16  14   -0.30    1.71
  -4  16 -14    1.50    1.07
   4 -16  15    1.26    1.70
  -4  16 -15    0.01    1.02
   4 -16  16    2.37    1.77
  -4  16 -16    3.48    1.01
   4 -16  17    2.84    1.81
  -4  16 -17    0.22    0.98
   4 -16  18   -1.23    1.78
  -4  16 -18    0.03    1.00
   4 -16  19    2.42    1.77
  -4  16 -19    0.18    0.97
  -4  16 -20    0.83    0.98
   4 -16  20   -1.40    1.76
  -4  16 -21    1.28    0.98
   4 -16  21   -0.62    1.76
   4 -16  22   -3.36    1.78
   4 -16  23    1.26    1.96
   4 -16  24    1.30    1.99
   4 -16  25   -2.61    1.93
   4 -16  26   -0.81    2.09
   4 -16  27    1.89    2.09
   4 -16  28   -1.16    2.09
  -4 -18  29    1.33    2.15
  -4 -18  28    0.42    2.16
  -4 -18  27   -0.75    2.09
  -4 -18  26   -1.68    2.06
  -4 -18  25    0.93    1.93
  -4 -18  25   -1.11    1.84
  -4 -18  24    0.09    1.77
  -4 -18  24   -1.30    1.87
  -4  18  24    1.59    1.60
  -4  18  23    2.02    1.50
  -4 -18  23   -1.41    1.64
  -4 -18  23    0.55    1.81
  -4 -18  22    1.34    1.58
  -4  18  22    1.42    1.45
  -4 -18  22    1.20    1.91
   4  18 -21    0.07    0.82
  -4 -18  21    0.47    1.84
  -4  18  21    3.62    1.39
  -4 -18  21    4.88    1.59
  -4 -18  20    2.54    1.74
  -4 -18  20    5.91    1.54
  -4  18  20    2.22    1.35
   4  18 -20   -0.16    0.88
   4 -18 -19    0.54    0.50
  -4 -18  19    2.96    1.86
  -4 -18  19    2.14    1.41
  -4  18  19    0.65    1.29
   4 -18 -18   -1.01    0.72
  -4 -18  18   -1.92    1.36
  -4  18  18   -0.93    1.22
  -4 -18  18    2.37    1.71
   4 -18 -17    1.12    0.82
  -4 -18  17    3.22    1.28
  -4  18  17    1.49    1.16
  -4 -18  17    3.78    1.77
   4 -18 -16    1.52    0.89
  -4  18  16    0.55    1.11
  -4 -18  16    1.66    1.21
  -4 -18  16    1.63    1.61
  -4  18  15    0.35    1.07
  -4 -18  15    2.69    1.13
  -4 -18  15    2.33    1.65
   4 -18 -15    2.32    0.93
  -4 -18  14    2.79    1.08
  -4  18  14    2.18    0.99
  -4 -18  14    1.66    1.65
   4 -18 -14    1.95    0.95
  -4 -18  13    1.83    0.98
  -4 -18  13    0.65    1.60
   4 -18 -13    1.07    1.03
  -4  18  13    0.33    0.94
  -4 -18  12   35.20    2.20
   4 -18 -12   33.20    1.75
  -4  18  12   34.92    1.63
   4 -18 -11    0.82    1.12
  -4 -18  11   -0.22    1.52
  -4 -18  10   17.55    1.72
   4 -18 -10   17.53    1.39
   4 -18  -9    2.67    1.20
   4 -18  -8   -1.17    1.20
   4 -18  -7    9.99    1.39
   4 -18  -6   22.90    1.66
  -4 -18   5   32.95    1.97
  -4 -18   4   10.52    1.35
  -4 -18   3    4.04    1.25
  -4 -18   2    7.62    1.30
  -4 -18   1    1.60    1.22
  -4 -18   0   -0.19    1.19
  -4 -18  -1    0.35    1.12
  -4 -18  -2   -0.63    1.14
  -4 -18  -3    8.76    1.21
  -4 -18  -4    7.94    1.15
  -4 -18  -5   -0.27    1.06
  -4  18  -6    0.32    0.76
  -4 -18  -6   -0.12    1.06
  -4 -18  -7    3.36    0.78
  -4  18  -7    2.98    0.86
  -4 -18  -7    1.52    1.08
  -4 -18  -8    0.35    0.85
  -4  18  -8    1.32    0.92
  -4 -18  -8    0.69    1.04
  -4 -18  -9    2.73    1.06
  -4  18  -9    3.16    1.00
  -4 -18  -9    3.58    0.90
   4 -18  10   28.39    2.04
  -4  18 -10   21.02    1.39
  -4 -18 -10   20.02    1.32
  -4 -18 -10   23.02    1.39
   4 -18  11    4.84    1.83
  -4  18 -11    2.54    1.10
  -4 -18 -11    1.90    1.02
  -4 -18 -11    0.58    1.02
   4 -18  12    1.72    1.81
  -4 -18 -12    0.65    1.06
  -4 -18 -12   -0.06    0.98
  -4 -18 -13   13.51    1.33
   4 -18  13   12.74    1.93
  -4  18 -13   14.68    1.38
   4 -18  14    3.88    1.86
  -4  18 -14    2.88    1.16
   4 -18  15   -0.29    1.93
  -4  18 -15    0.03    1.12
   4 -18  16   -1.28    1.91
  -4  18 -16   -0.05    1.12
   4 -18  17    1.42    1.89
  -4  18 -17    0.09    1.09
   4 -18  18    0.62    1.92
  -4  18 -18   -0.06    1.07
  -4  18 -19   -0.20    1.07
   4 -18  19    3.64    1.93
  -4  18 -20   -0.25    1.06
   4 -18  20   -0.63    1.87
   4 -18  21    3.70    2.03
   4 -18  22    1.51    2.10
   4 -18  23    1.14    2.14
   4 -18  24   -0.91    2.11
   4 -18  25    1.67    2.02
  -4 -20  26    1.64    2.10
  -4 -20  25   -4.63    2.08
  -4 -20  25    1.09    1.92
  -4 -20  24   -0.95    2.15
  -4 -20  24   -1.57    1.79
  -4 -20  23   -0.24    2.08
  -4 -20  23    1.98    1.71
  -4 -20  22    0.67    1.96
  -4 -20  22    1.41    1.66
  -4 -20  21    2.58    2.01
  -4 -20  21    3.04    1.58
  -4  20  21    0.49    1.46
  -4 -20  20   -0.08    1.93
  -4  20  20   -1.45    1.38
  -4 -20  20    1.46    1.52
   4  20 -20   -0.41    0.99
  -4 -20  19   -0.89    1.42
  -4  20  19   -0.23    1.29
  -4 -20  19   -2.77    1.87
   4 -20 -19   -0.24    0.72
  -4 -20  18   -1.86    1.86
  -4 -20  18    1.53    1.34
  -4  20  18   -0.72    1.26
   4 -20 -18   -0.11    0.84
  -4  20  17   -1.31    1.17
  -4 -20  17    0.55    1.27
   4 -20 -17   -1.16    0.93
  -4 -20  17    1.35    1.82
  -4 -20  16   -2.60    1.75
   4 -20 -16   -0.03    0.99
  -4 -20  16    1.97    1.17
  -4  20  16   -0.37    1.10
   4 -20 -15    3.32    1.04
  -4 -20  15    3.15    1.77
  -4  20  15    0.71    1.06
  -4 -20  15    2.34    1.10
   4 -20 -14   -0.24    1.09
  -4 -20  14    2.60    1.78
  -4  20  14    1.76    0.99
   4 -20 -13   -1.01    1.13
  -4 -20  13   -0.57    1.68
   4 -20 -12    3.54    1.22
  -4 -20  12    3.47    1.67
  -4 -20  11    2.17    1.64
   4 -20 -11   -1.33    1.26
   4 -20 -10   -0.54    1.28
   4 -20  -9    6.47    1.36
   4 -20  -8    0.29    1.35
   4 -20  -7    0.26    1.36
   4 -20  -6    9.90    1.52
  -4 -20   6    9.93    1.63
  -4 -20   5   24.85    1.94
   4 -20  -5   29.79    1.96
  -4 -20   4   19.76    1.73
   4 -20  -4   20.37    1.87
  -4 -20   3    7.04    1.60
   4 -20  -3    9.00    1.56
  -4 -20   2   -0.96    1.49
   4 -20  -2   -0.25    1.68
  -4 -20   1   12.88    1.57
   4 -20  -1   12.12    1.72
   4 -20   0   29.27    2.07
  -4 -20   0   24.29    1.83
  -4 -20  -1    1.19    1.41
   4 -20   1    6.62    1.81
  -4 -20  -2    8.35    1.37
   4 -20   2   10.54    1.86
  -4 -20  -3   -0.20    1.31
   4 -20   3    1.20    1.82
  -4 -20  -4    2.68    1.26
  -4 -20  -5    0.83    1.21
  -4 -20  -6    3.06    1.23
  -4 -20  -7    1.69    1.23
  -4 -20  -8    3.55    1.24
   4 -20   8    6.05    1.90
  -4  20  -8    2.65    0.95
  -4 -20  -9    1.00    1.18
   4 -20   9    0.41    1.85
  -4  20  -9    0.70    0.99
  -4 -20  -9    1.62    0.92
  -4 -20 -10    0.21    1.18
   4 -20  10    2.15    1.96
  -4  20 -10    0.38    1.07
  -4 -20 -10    0.62    0.98
  -4 -20 -11    0.53    1.02
  -4  20 -11    0.77    1.12
   4 -20  11   -1.45    1.91
  -4 -20 -11   -0.29    1.17
  -4 -20 -12    1.79    1.10
  -4  20 -12    0.89    1.19
   4 -20  12    0.08    2.00
  -4 -20 -12   -0.10    1.11
   4 -20  13    5.17    1.94
  -4  20 -13    7.11    1.30
  -4 -20 -13    4.32    1.23
   4 -20  14    3.41    1.95
  -4  20 -14   -0.28    1.34
  -4 -20 -14    1.60    1.24
  -4  20 -14    0.11    1.33
   4 -20  15   -1.37    2.02
  -4  20 -15    1.37    1.37
  -4 -20 -15    1.47    1.35
  -4  20 -15   -0.14    1.27
  -4 -20 -16   -0.87    1.38
  -4  20 -16    0.35    1.23
   4 -20  16    0.24    2.07
   4 -20  17    0.24    1.96
  -4 -20 -17    0.08    1.52
  -4  20 -17   -0.43    1.23
   4 -20  18   -0.67    2.01
  -4 -20 -18    2.00    1.55
  -4  20 -18    0.16    1.21
   4 -20  19   -1.47    2.05
  -4  20 -19   -0.17    1.16
   4 -20  20   -0.97    2.10
   4 -20  21   -0.93    2.10
   4 -20  22   -1.10    2.12
  -4 -22  23   -1.52    2.29
  -4 -22  22   -2.04    2.19
  -4 -22  21   -1.31    2.09
  -4 -22  21    0.54    1.59
   4 -22 -20   -0.21    0.69
  -4 -22  20   -1.85    2.15
  -4 -22  20   -0.14    1.50
   4 -22 -19   -0.49    0.87
  -4 -22  19    1.87    1.39
  -4 -22  19    1.12    2.03
   4 -22 -18   -1.18    0.98
  -4 -22  18    1.20    2.08
  -4 -22  18    0.93    1.32
  -4 -22  17   -0.49    2.01
   4 -22 -17    0.71    1.05
  -4 -22  16    2.02    1.93
   4 -22 -16   -1.46    1.11
  -4 -22  15    1.64    1.92
   4 -22 -15   -1.23    1.18
  -4 -22  14    0.08    1.95
   4 -22 -14    0.41    1.22
  -4 -22  13    0.16    1.89
   4 -22 -13   -0.48    1.24
  -4 -22  12    2.77    1.82
   4 -22 -12    1.73    1.32
   4 -22 -11    0.17    1.34
   4 -22 -11   -0.30    0.33
   4 -22 -10    0.40    1.39
   4 -22  -9    0.53    1.45
  -4 -22   8    2.73    1.83
   4 -22  -8    2.12    1.55
  -4 -22   7   -0.98    1.65
   4 -22  -7    0.23    1.51
  -4 -22   6    1.10    1.62
   4 -22  -6    2.13    1.62
   4 -22  -5    1.50    1.68
  -4 -22   5   -3.10    1.74
   4 -22  -4    6.01    1.74
  -4 -22   4    7.58    1.61
   4 -22  -3   -1.67    1.64
  -4 -22   3    0.32    1.56
   4 -22  -2   10.72    1.92
  -4 -22   2    9.02    1.71
   4 -22  -1    1.72    1.72
  -4 -22   1    3.04    1.57
   4 -22   0    6.97    1.83
  -4 -22   0    4.09    1.51
   4 -22   1    0.66    1.90
  -4 -22  -1    2.91    1.52
   4 -22   2    3.54    1.91
  -4 -22  -2    3.95    1.53
   4 -22   3    5.57    1.95
  -4 -22  -3    6.41    1.40
   4 -22   4    0.35    1.94
  -4 -22  -4    0.98    1.43
  -4 -22  -5    0.56    1.35
  -4 -22  -6    1.81    1.32
   4  22   7   -0.24    0.51
  -4 -22  -7    1.93    1.36
   4 -22   8   -0.27    0.63
  -4 -22  -8   -1.25    1.30
   4 -22   9    2.32    2.03
  -4 -22  -9    2.54    1.30
  -4 -22 -10    1.07    1.23
   4 -22  10   -1.52    2.00
  -4  22 -10   -0.23    1.02
  -4 -22 -11    0.21    1.01
  -4  22 -11    0.18    1.12
  -4 -22 -11   -1.12    1.21
  -4  22 -12    1.78    1.19
  -4 -22 -12    0.66    1.11
   4 -22  12    0.29    2.04
  -4 -22 -12   -1.12    1.20
  -4  22 -13   -0.04    1.26
  -4 -22 -13   -0.92    1.17
   4 -22  13   -1.79    2.16
  -4 -22 -13   -0.51    1.14
  -4  22 -14    3.28    1.47
   4 -22  14    1.59    2.12
  -4  22 -14    0.43    1.32
  -4 -22 -14    0.45    1.24
   4 -22  15    2.82    2.21
  -4 -22 -15    1.11    1.35
  -4  22 -15   -1.31    1.43
  -4  22 -15    0.72    1.45
   4 -22  16    2.15    2.15
  -4  22 -16   -0.19    1.36
  -4  22 -16   -1.12    1.49
  -4 -22 -16   -0.97    1.40
  -4  22 -17   -0.29    1.40
  -4 -22 -17   -0.26    1.51
  -4  22 -17   -1.96    1.54
   4 -22  17   -0.80    2.13
  -4  22 -18    0.31    1.32
  -4 -22 -18   -0.36    1.64
   4 -22  18   -0.26    2.19
  -4 -22 -19   -0.87    1.71
   4 -22  19    1.95    2.28
  -4 -22 -20   -1.34    1.77
  -4 -22 -21    0.31    1.95
  -4 -22 -22   -0.75    2.02
  -4 -22 -23    0.52    2.16
  -4 -24  19   -3.05    2.26
   4 -24 -18    1.07    1.09
  -4 -24  18   -0.45    2.20
   4 -24 -17    0.20    1.16
  -4 -24  17    1.81    2.27
   4 -24 -16    1.63    1.24
  -4 -24  16    1.40    2.17
   4 -24 -15   -0.02    1.28
  -4 -24  15    1.04    2.11
   4 -24 -14   -0.40    0.64
  -4 -24  14   -2.23    2.08
   4 -24 -14    0.68    1.30
  -4 -24  13   -4.67    2.15
   4 -24 -13   -0.37    1.37
   4 -24 -12    1.89    1.44
   4 -24 -11   -2.54    1.49
   4 -24 -10    0.19    1.50
   4 -24  -9    0.99    1.61
  -4 -24   9   -1.36    1.95
   4 -24  -8    1.67    1.65
  -4 -24   8   -0.47    1.85
   4 -24  -7   -3.22    1.71
  -4 -24   7   -3.48    1.87
   4 -24  -6   -0.39    1.76
  -4 -24   6   -0.72    1.90
   4 -24  -5   -2.80    1.80
  -4 -24   5   -1.85    1.80
   4 -24  -4    1.58    1.81
  -4 -24   4    1.67    1.86
   4 -24  -3    2.17    1.75
  -4 -24   3   -0.74    1.70
   4 -24  -2    1.02    1.90
  -4 -24   2    0.14    1.68
   4 -24  -1    2.88    1.84
  -4 -24   1    1.47    1.72
   4 -24   0    2.00    1.94
  -4 -24   0   -1.89    1.72
  -4 -24  -1    2.04    1.69
   4 -24   1    2.58    2.05
  -4 -24  -2   -2.11    1.57
   4 -24   2    1.68    2.03
  -4 -24  -3   -0.33    1.46
   4 -24   3    0.97    1.96
  -4 -24  -4   -2.02    1.57
   4 -24   4    2.35    2.01
  -4 -24  -5    1.03    1.47
   4 -24   5    2.88    2.04
   4 -24   6    1.02    2.12
  -4 -24  -6    1.36    1.45
  -4 -24  -7    1.27    1.45
  -4 -24  -8   -0.89    1.41
  -4 -24  -9   -0.47    1.39
  -4 -24 -10   -0.38    1.36
   4 -24  10   -2.41    2.23
   4 -24  10   -0.07    0.56
   4 -24  11    0.84    2.19
  -4 -24 -11    0.49    1.37
   4 -24  11    1.35    0.83
   4 -24  12   -1.96    2.26
  -4 -24 -12   -0.37    1.33
   4 -24  12   -0.57    0.93
  -4 -24 -13   -0.24    1.27
   4 -24  13    0.62    2.30
   4 -24  14   -0.95    2.24
  -4 -24 -14   -0.03    1.21
  -4  24 -14   -0.46    1.64
   4 -24  15    1.00    2.33
  -4  24 -15    0.50    1.54
  -4 -24 -15    0.67    1.33
  -4  24 -16    0.06    1.51
  -4 -24 -16    0.83    1.40
   4 -26 -16   -1.42    1.38
  -4 -26  15   -2.25    2.45
   4 -26 -15    2.96    1.42
   4 -26 -14   -1.22    1.48
   4 -26 -13    0.87    1.51
   4 -26 -12   -0.54    1.57
   4 -26 -11   -0.71    1.61
   4 -26 -10   -0.95    1.64
  -4 -26  10    0.31    2.16
   4 -26  -9   -1.53    1.74
  -4 -26   9   -2.48    2.13
   4 -26  -8   -0.98    1.80
  -4 -26   8    1.80    2.18
   4 -26  -7   -0.92    1.90
  -4 -26   7   -1.35    2.08
   4 -26  -6   -0.71    1.88
  -4 -26   6   -1.93    1.99
   4 -26  -5   -0.40    1.94
  -4 -26   5    1.84    2.05
   4 -26  -4    1.90    2.05
  -4 -26   4   -0.04    1.89
   4 -26  -3    0.98    1.93
  -4 -26   3   -1.61    2.03
   4 -26  -2    0.24    2.14
  -4 -26   2    0.49    1.88
   4 -26  -1   -1.06    2.02
  -4 -26   1   -0.29    1.77
   4 -26   0    0.67    2.20
  -4 -26   0    0.75    1.80
   4 -26   1   -0.51    2.12
  -4 -26  -1    1.04    1.71
   4 -26   2    3.73    2.17
  -4 -26  -2    4.22    1.70
   4 -26   3   -1.18    2.11
  -4 -26  -3    1.75    1.74
   4 -26   4   -3.54    2.19
  -4 -26  -4   -0.72    1.72
  -4 -26  -5    0.64    1.63
   4 -26   5   -0.31    2.24
  -4 -26  -6    1.22    1.62
   4 -26   6    1.18    2.24
  -4 -26  -7   -1.89    1.57
   4 -26   7    3.81    2.30
  -4 -26  -8    1.31    1.55
  -4 -26  -9   -0.61    1.55
  -4 -26 -10   -0.95    1.55
  -4 -26 -11   -1.53    1.47
   4 -26  11   -0.34    2.41
  -4 -26 -12   -2.40    1.46
  -4 -26 -13   -0.70    1.37
  -4  26 -15    0.54    1.81
   4 -28 -15    0.44    1.58
   4 -28 -14   -0.26    1.63
   4 -28 -13    0.11    1.66
   4 -28 -12   -1.19    1.72
   4 -28 -11    2.20    1.81
   4 -28 -10    0.51    1.82
  -4 -28  10    1.46    2.42
   4 -28  -9   -1.01    1.97
  -4 -28   9    1.07    2.36
   4 -28  -8   -2.08    1.98
  -4 -28   8   -2.16    2.37
   4 -28  -7   -1.15    2.00
  -4 -28   7   -0.32    2.30
   4 -28  -6    1.33    1.98
  -4 -28   6   -1.46    2.33
   4 -28  -5    1.02    2.12
  -4 -28   5    1.30    2.19
   4 -28  -4   -2.00    2.23
  -4 -28   4    0.97    2.24
   4 -28  -3    5.11    2.27
  -4 -28   3    0.58    2.09
   4 -28  -2   -0.21    2.25
  -4 -28   2   -0.08    2.14
   4 -28  -1    1.01    2.38
  -4 -28   1    0.95    2.09
   4 -28   0   -1.89    2.35
  -4 -28   0   -0.54    2.11
   4 -28   1   -0.51    2.38
  -4 -28  -1   -0.15    2.08
   4 -28   2    2.72    2.44
  -4 -28  -2    1.55    2.03
   4 -28   3   -5.04    2.54
  -4 -28  -3    2.57    1.94
   4 -28   4    2.07    2.58
  -4 -28  -4    3.24    1.78
   4 -28   5    1.07    2.61
  -4 -28  -5   -1.86    1.92
   4 -28   6   -1.04    2.65
  -4 -28  -6   -1.27    1.79
  -4 -28  -7    0.92    1.74
  -4 -28  -8   -1.39    1.71
  -4 -28  -9    0.40    1.68
  -4 -28 -10   -0.38    1.64
  -4 -28 -11    0.21    1.61
   4 -30 -12    3.06    1.87
   4 -30 -11    1.37    1.96
   4 -30 -10    0.92    1.96
   4 -30  -9    0.25    2.07
   4 -30  -8    1.48    2.10
   4 -30  -7    5.08    2.14
   4 -30  -6   -4.95    2.16
   4 -30  -5   -7.12    2.34
   4 -30  -4   -0.17    2.46
  -4 -30   3    0.09    2.33
   4 -30  -3    1.99    2.46
  -4 -30   2    1.70    2.44
   4 -30  -2    0.41    2.38
  -4 -30   1   -1.27    2.40
   4 -30  -1   -2.33    2.63
  -4 -30   0   -3.75    2.31
   4 -30   0    0.48    2.57
  -4 -30  -1   -0.63    2.18
  -4 -30  -2    0.42    2.17
  -4 -30  -3    4.60    2.22
  -4 -30  -4    1.61    2.13
  -4 -30  -5    1.48    1.98
  -4 -30  -6    0.78    2.02
  -4 -30  -7   -0.68    1.93
  -4 -30  -8   -1.10    1.87
  -4 -30  -9    1.18    1.81
   4 -32  -9    2.84    2.22
   4 -32  -8    1.14    2.23
  -4 -32  -5    1.14    2.17
  -4 -32  -6   -0.60    2.12
  -5   1  29    0.16    0.51
  -5  -1  28    1.12    0.89
  -5   1  28   -0.31    0.51
  -5  -1  27    0.11    0.87
  -5   1  27   -0.34    0.53
  -5  -1  26    0.05    0.86
  -5   1  26    0.67    0.53
  -5  -1  25    4.80    0.88
  -5   1  25    3.86    0.55
  -5   1  24   -0.01    0.49
  -5  -1  24    0.85    0.81
  -5   1  23    2.00    0.49
  -5  -1  23    1.89    0.81
  -5   1  22    0.46    0.46
  -5  -1  22    1.73    0.78
  -5  -1  22    0.56    0.26
  -5  -1  21    0.58    0.27
  -5  -1  21   -0.90    0.75
  -5   1  21   -0.10    0.43
  -5  -1  20    4.18    0.33
  -5   1  20    7.00    0.47
  -5  -1  20    7.09    0.75
  -5  -1  19    0.93    0.65
  -5   1  19    0.93    0.56
  -5  -1  19    0.49    0.25
  -5  -1  18    2.85    0.66
  -5   1  18    4.15    0.55
  -5  -1  18    3.10    0.27
  -5  -1  17   57.11    2.20
  -5   1  17   61.95    2.29
  -5  -1  17   63.43    2.33
  -5   1  16    0.97    0.49
   5  -1 -16    1.71    0.56
  -5  -1  16    1.62    0.21
  -5  -1  16    2.41    0.61
   5   1 -15   14.42    0.92
   5  -1 -15   14.69    0.81
  -5   1  15   14.89    0.77
  -5  -1  15   15.61    0.83
   5   1 -14   26.18    1.15
   5  -1 -14   22.56    1.09
  -5  -1  14   24.86    1.10
   5  -1 -13    7.22    0.61
  -5  -1  13    9.10    0.66
   5   1 -13    9.12    0.72
  -5  -1  12   49.59    1.91
   5  -1 -12   47.84    1.90
   5   1 -12   46.51    1.94
   5   1 -11   15.53    0.82
   5  -1 -11   14.05    0.74
  -5  -1  11   13.86    0.77
   5   1 -10   40.48    1.63
   5  -1 -10   40.36    1.60
  -5  -1  10   39.17    1.61
   5  -1  -9   13.28    0.70
  -5  -1   9   12.24    0.71
  -5  -1   9   14.05    0.55
  -5  -1   9   13.14    0.85
  -5   1   9   12.99    0.86
   5   1  -9   11.43    0.75
  -5  -1   8   34.93    1.32
  -5  -1   8   32.89    1.48
  -5   1   8   33.64    1.47
  -5  -1   8   34.45    1.42
   5  -1  -8   35.63    1.41
  -5   1   7    0.89    0.55
  -5  -1   7    2.38    0.62
  -5  -1   7    1.33    0.46
  -5  -1   7    1.87    0.25
   5   1  -6  768.74   28.89
  -5  -1   6  774.42   28.92
  -5  -1   6  770.69   28.94
  -5   1   6  783.09   28.94
   5  -1  -6  797.95   28.93
   5   1  -6  777.69   28.93
   5  -1  -5  218.45    8.33
   5   1  -5  226.33    8.33
   5   1  -5  222.19    8.29
   5   1  -4 3074.31  114.68
   5   1  -4 3087.48  114.66
   5  -1  -3  431.36   16.29
   5   1  -3  441.72   16.29
  -5   1   2   29.57    1.25
   5  -1  -2   33.49    1.28
   5   1  -2   30.65    1.25
  -5   1   1   41.49    1.59
   5  -1  -1   42.66    1.63
   5   1  -1   38.96    1.63
   5  -1  -1   36.90    1.63
   5   1  -1   40.12    1.59
  -5  -1   1   41.53    1.57
   5  -1   0   11.49    0.74
  -5   1   0   14.94    0.76
   5   1   0   15.37    0.74
   5  -1   0   14.42    0.75
  -5  -1   0   14.74    0.72
  -5   1   0   11.61    0.67
   5   1   0   12.63    0.70
  -5  -1   0   12.54    0.64
   5  -1   1   26.13    1.29
   5   1   1   32.55    1.30
  -5   1  -1   32.36    1.29
  -5  -1  -1   33.01    1.28
   5  -1   1   34.04    1.28
   5   1   1   30.35    1.27
  -5  -1  -1   30.08    1.24
  -5   1  -1   27.94    1.26
  -5  -1  -2 8321.96  314.70
  -5   1  -2 8805.46  314.70
  -5  -1  -2 8360.40  314.68
   5   1   2 8145.54  314.68
  -5   1  -2 8789.26  314.68
  -5  -1  -3 9999.00  371.70
  -5   1  -3 9990.76  371.70
  -5  -1  -4  222.30    8.72
  -5   1  -4  244.38    8.72
  -5   1  -5 1326.49   49.37
  -5   1  -6  167.06    6.36
   5  -1   6  171.77    6.37
   5  -1   7    5.12    0.65
   5   1   7    6.23    0.65
  -5   1  -7    4.35    0.56
   5  -1   8    1.18    0.63
  -5   1  -8    1.00    0.58
   5   1   8    0.59    0.61
   5   1   9   26.39    1.23
  -5   1  -9   25.08    1.16
   5  -1   9   27.62    1.23
   5   1  10   32.94    1.45
  -5   1 -10   32.62    1.41
   5  -1  10   33.52    1.47
   5   1  11  182.80    6.77
   5  -1  11  175.84    6.77
   5   1  12  224.65    8.45
   5  -1  12  225.06    8.46
   5   1  13   17.09    1.00
   5  -1  13   19.12    1.03
   5  -1  14    2.20    0.74
   5   1  14    1.27    0.74
   5  -1  15    0.32    0.80
   5   1  15   -0.12    0.78
   5  -1  16    2.47    0.86
   5   1  16    2.59    0.86
   5  -1  17    0.08    0.89
   5   1  17   -0.47    0.85
   5  -1  18    9.81    1.00
   5   1  18    8.55    0.97
   5  -1  19    1.05    0.94
   5   1  19    1.21    0.97
   5  -1  20    0.14    0.97
   5   1  20    0.18    0.95
   5  -1  21    1.68    0.92
   5   1  21    0.78    0.80
   5  -1  21   -0.30    1.02
   5   1  21    0.21    1.03
   5   1  22    0.89    0.80
   5  -1  22    0.20    0.96
   5  -1  22    1.38    1.04
   5   1  22    1.96    1.04
   5  -1  23    2.41    1.09
   5   1  23    3.24    1.08
   5   1  23    0.83    0.82
   5  -1  23    0.82    0.95
   5   1  24   -2.31    1.09
   5  -1  24   -0.26    1.11
   5  -1  24    0.46    0.97
   5   1  24    0.41    0.80
   5  -1  25   -0.36    1.14
   5   1  25    2.11    1.15
   5  -1  25    0.82    1.01
   5  -1  26   -1.25    1.14
   5   1  26   -2.30    1.18
   5  -1  27   -1.94    1.21
   5   1  27    2.19    1.22
   5  -1  28   -0.87    1.19
   5   1  28    0.26    1.26
  -5   3  31   -1.51    0.68
  -5   3  30    0.65    0.68
  -5  -3  30    0.10    1.16
  -5   3  29    0.45    0.68
  -5  -3  29   -0.28    1.10
  -5  -3  28   -0.13    1.09
  -5   3  28    0.44    0.65
  -5   3  27   -0.80    0.65
  -5  -3  27   -0.25    1.07
  -5   3  26   -0.42    0.62
  -5  -3  26   -0.03    1.02
  -5   3  25    0.15    0.60
  -5  -3  25   -0.52    0.98
  -5  -3  24    0.24    0.96
  -5   3  24   -0.75    0.59
  -5  -3  23   -0.06    0.93
  -5  -3  22    5.77    0.96
  -5  -3  21    3.03    0.89
  -5  -3  20   30.35    1.49
  -5  -3  19    0.16    0.79
  -5  -3  18    2.88    0.74
  -5  -3  17    1.82    0.71
  -5  -3  16    2.86    0.67
   5  -3 -16    2.04    0.44
  -5  -3  15    0.84    0.68
   5  -3 -15   -0.68    0.44
  -5  -3  14   68.01    2.57
   5  -3 -14   62.67    2.48
   5   3 -14   66.04    2.60
   5   3 -13    8.84    0.88
  -5  -3  13    9.63    0.76
   5  -3 -13   11.19    0.60
   5  -3 -12  181.88    6.87
  -5  -3  12  183.74    6.92
   5   3 -12  186.75    6.93
  -5  -3  11  255.19    9.86
   5  -3 -11  266.25    9.83
   5   3 -11  265.10    9.87
  -5  -3  10   26.89    1.26
   5  -3 -10   30.30    1.18
   5   3 -10   27.63    1.30
  -5   3   9   15.08    0.90
  -5  -3   9   15.25    0.83
  -5   3   8    8.60    0.73
  -5  -3   8    9.80    0.65
   5   3  -8    8.61    0.40
  -5   3   7    3.40    0.61
   5   3  -7    3.19    0.27
  -5  -3   7    3.24    0.53
  -5  -3   6    7.43    0.59
  -5   3   6    5.49    0.69
   5   3  -6    6.42    0.56
   5   3  -6    5.91    0.36
   5   3  -5  384.92   14.11
   5   3  -5  378.88   14.08
   5   3  -5  366.13   14.12
  -5  -3   5  379.53   14.11
   5   3  -4 1757.72   65.99
  -5  -3   4 1803.36   66.02
   5   3  -4 1781.52   66.02
   5   3  -3 1096.15   40.46
  -5  -3   3 1077.54   40.48
   5   3  -3 1080.22   40.48
   5   3  -2  731.14   26.95
   5   3  -2  724.47   26.97
  -5  -3   2  712.15   26.97
   5   3  -1  688.25   24.98
   5   3  -1  671.94   24.99
  -5   3   1  643.87   24.99
   5   3  -1  673.88   25.00
   5   3   0 1784.74   67.20
   5   3   0 1809.43   67.22
  -5   3   0 1796.17   67.21
   5   3   0 1849.42   67.22
  -5   3   0 1798.36   67.22
   5   3   1  317.35   11.63
  -5   3  -1  300.06   11.63
   5   3   1  318.68   11.63
   5   3   1  311.99   11.62
  -5   3  -1  308.47   11.63
  -5   3  -2 1078.40   39.09
   5   3   2 1033.76   39.07
  -5   3  -2 1043.88   39.08
  -5   3  -3  313.70   11.72
  -5   3  -4   90.31    3.44
  -5   3  -5 1430.35   53.35
   5  -3   5 1436.67   53.35
   5  -3   6   42.27    1.70
  -5   3  -6   40.49    1.67
   5  -3   7  132.32    4.92
   5   3   7  131.07    4.91
  -5   3  -7  126.19    4.89
   5  -3   8   36.03    1.58
  -5   3  -8   35.75    1.55
   5   3   8   39.31    1.57
   5  -3   9   25.06    1.22
  -5   3  -9   25.42    1.13
   5   3   9   23.72    1.18
   5  -3  10  305.82   11.55
   5   3  10  306.20   11.54
  -5   3 -10  312.52   11.54
   5   3  11    1.92    0.65
  -5   3 -11    3.22    0.60
   5  -3  11    2.43    0.67
   5  -3  12   26.99    1.28
   5   3  12   30.17    1.28
  -5   3 -12   26.07    1.25
   5  -3  13    0.17    0.73
  -5   3 -13    0.31    0.63
   5   3  13   -0.97    0.74
   5   3  14    9.59    0.83
   5  -3  14   10.34    0.91
   5   3  15    1.53    0.82
   5  -3  15    2.46    0.81
   5   3  16    2.67    0.80
   5  -3  16    2.68    0.88
   5   3  17    7.71    0.91
   5  -3  17    6.90    0.97
   5   3  18    5.55    1.00
   5  -3  18    7.89    0.99
   5  -3  19   -0.99    0.99
   5   3  19    0.89    0.95
   5  -3  20    0.63    1.00
   5   3  20    0.61    0.62
   5   3  20    1.12    0.98
   5   3  21    0.51    0.63
   5  -3  21   -0.17    1.02
   5  -3  21   -1.50    1.04
   5   3  21   -0.66    1.05
   5   3  22    0.09    0.59
   5   3  22   -0.32    1.02
   5  -3  22    1.48    1.10
   5  -3  22   -1.39    1.04
   5   3  23   -0.33    1.09
   5  -3  23    0.62    1.08
   5  -3  23    2.70    1.08
   5   3  23    1.35    0.59
   5   3  24    0.09    1.13
   5  -3  24    1.14    1.09
   5  -3  24    0.04    1.07
   5   3  24   -0.39    0.44
   5  -3  25   -1.10    1.14
   5   3  25    0.36    1.17
   5  -3  26    0.75    1.16
   5   3  26    0.22    1.19
   5   3  27   -0.88    1.23
   5   3  28   -0.90    1.24
  -5  -5  31    0.10    1.33
  -5   5  31    0.07    0.80
  -5  -5  30    0.02    1.30
  -5   5  30   -0.85    0.78
  -5  -5  29   -0.16    1.29
  -5   5  29    0.39    0.78
  -5  -5  28   -0.06    1.22
  -5   5  28    0.57    0.77
  -5   5  27    0.38    0.74
  -5  -5  27   -0.08    1.21
  -5  -5  26    0.60    1.15
  -5  -5  25    2.77    1.18
  -5  -5  24   -0.33    1.11
  -5  -5  23    0.82    1.03
  -5  -5  22   13.46    1.17
  -5  -5  21    1.81    0.98
  -5  -5  20   -0.69    0.92
  -5  -5  19   14.46    1.11
  -5  -5  18    3.17    0.88
  -5  -5  17    6.94    0.88
  -5  -5  16    2.79    0.77
   5  -5 -16    3.64    0.36
   5  -5 -15    5.79    0.42
  -5  -5  15    6.36    0.78
   5  -5 -14   14.97    0.69
  -5  -5  14   15.82    0.99
   5  -5 -13    9.75    0.54
   5   5 -13    9.50    0.98
  -5  -5  13    9.13    0.87
   5   5 -12   60.15    2.52
  -5  -5  12   62.49    2.48
  -5  -5  11   28.09    1.35
   5   5 -11   31.09    1.42
  -5  -5  10  102.62    4.08
  -5   5  10  106.71    4.08
  -5  -5  10  110.19    4.10
  -5  -5   9    2.65    0.63
  -5   5   9    2.19    0.62
  -5  -5   9    2.13    0.65
  -5   5   8  336.02   12.48
  -5  -5   8  322.19   12.48
  -5  -5   8  343.60   12.49
  -5   5   7   12.89    0.76
  -5  -5   7   11.45    0.79
  -5  -5   7   10.92    0.76
  -5  -5   6  106.61    4.32
   5   5  -6  114.07    4.31
  -5   5   6  117.49    4.33
   5   5  -6  115.80    4.35
  -5  -5   6  116.45    4.34
   5   5  -5  257.92    9.58
   5   5  -5  253.84    9.61
  -5  -5   5  255.70    9.60
   5   5  -4    4.83    0.52
   5   5  -4    4.53    0.68
  -5  -5   4    5.06    0.59
   5   5  -3    8.39    0.69
  -5  -5   3    7.76    0.61
   5   5  -2   55.01    2.17
   5   5  -1   26.98    1.17
   5  -5  -1   29.28    1.18
   5   5  -1   26.06    1.21
   5   5   0  445.75   16.45
  -5   5   0  439.25   16.45
   5  -5   0  427.81   16.44
   5   5   0  453.15   16.46
  -5   5  -1   11.21    0.69
  -5  -5  -1   11.75    0.67
   5   5   1   12.47    0.76
  -5   5  -2   55.28    1.99
  -5  -5  -2   46.25    1.98
  -5   5  -2   52.51    1.99
   5   5   2   47.18    1.97
  -5   5  -3    9.81    0.66
   5   5   3    7.06    0.61
  -5  -5  -3    6.98    0.63
  -5   5  -3   11.83    0.66
   5   5   4   72.40    2.80
  -5   5  -4   72.86    2.81
   5   5   5   69.70    2.70
  -5   5  -5   70.82    2.73
   5   5   6    1.32    0.48
  -5   5  -6    1.96    0.55
   5   5   7   45.26    1.74
  -5   5  -7   41.75    1.77
   5   5   8    4.19    0.52
  -5   5  -8    5.47    0.63
   5   5   9    8.59    0.58
  -5   5  -9    8.86    0.71
   5   5  10   24.34    1.09
  -5   5 -10   27.51    1.17
   5   5  11   25.48    1.13
  -5   5 -11   30.02    1.22
   5   5  11   26.71    1.27
   5   5  12    1.19    0.45
   5   5  12    1.74    0.73
  -5   5 -12    0.69    0.63
   5   5  13    3.56    0.47
   5   5  13    4.31    0.78
  -5   5 -13    3.69    0.65
   5   5  14   10.12    0.65
   5   5  14   12.76    0.93
  -5   5 -14   13.50    0.84
   5   5  15    2.66    0.47
  -5   5 -15    4.09    0.71
   5   5  15    5.08    0.85
   5   5  16    1.74    0.46
  -5   5 -16    2.42    0.73
   5   5  16    3.54    0.90
   5   5  17    1.63    0.47
   5   5  17    3.42    0.90
   5   5  18    0.98    0.42
   5   5  18    2.82    0.99
   5   5  19    0.18    0.33
   5   5  19   -2.09    0.98
   5   5  19   -0.05    0.32
   5   5  20    0.76    1.01
   5   5  21    1.15    1.06
   5  -5  21    1.71    1.14
   5   5  22   -0.03    1.08
   5  -5  22    1.18    1.18
   5  -5  23   -1.52    1.22
   5   5  23   -0.37    1.05
   5  -5  24    0.62    1.22
   5   5  24   -0.01    1.11
   5  -5  25   -0.22    1.25
   5   5  25   -0.47    1.20
   5  -5  26   -0.94    1.30
   5   5  26    0.91    1.21
   5  -5  27   -0.20    1.28
   5   5  27   -0.09    1.26
   5   5  28    0.46    1.30
  -5   7  31   -0.78    0.89
  -5  -7  31    0.02    1.49
  -5  -7  30    0.19    1.41
  -5   7  30   -0.08    0.88
  -5  -7  29   -0.02    1.42
  -5   7  29   -0.07    0.90
  -5  -7  28    0.28    1.35
  -5  -7  27   -0.81    1.34
  -5  -7  26   -2.10    1.30
  -5  -7  25    0.36    1.24
  -5  -7  24   -0.79    1.21
  -5  -7  23    0.63    1.14
  -5  -7  22    0.45    1.11
  -5  -7  21    0.73    1.07
  -5  -7  20    0.55    1.07
  -5  -7  19    3.30    1.06
  -5  -7  18    0.06    0.94
  -5  -7  17    1.56    0.92
  -5  -7  16    6.57    0.94
  -5  -7  15   22.66    1.26
   5  -7 -15   20.88    0.86
  -5  -7  14   -0.05    0.77
  -5  -7  13    0.33    0.77
  -5  -7  12   20.01    1.11
   5   7 -12   20.44    1.28
  -5  -7  11    3.04    0.80
  -5  -7  11    4.70    0.75
  -5   7  11    2.92    0.76
  -5   7  10   24.34    1.18
  -5  -7  10   22.10    1.18
  -5  -7  10   25.18    1.26
  -5   7   9   12.29    0.89
  -5  -7   9   14.07    0.87
  -5  -7   9   13.34    0.91
  -5   7   8   23.26    1.13
  -5  -7   8   25.94    1.16
  -5  -7   8   23.50    1.23
   5   7  -7    3.87    0.86
  -5   7   7    3.56    0.66
  -5  -7   7    4.39    0.63
  -5  -7   7    3.41    0.68
  -5  -7   6  141.52    5.51
   5   7  -6  148.92    5.53
  -5  -7   5   28.53    1.36
   5   7  -5   30.15    1.24
   5  -7  -5   30.64    1.26
   5   7  -5   28.93    1.40
  -5  -7   4   16.29    0.90
   5   7  -4   16.41    0.80
   5  -7  -4   15.51    0.80
   5   7  -4   15.74    0.96
   5   7  -3  146.04    5.54
   5   7  -2    0.78    0.67
   5  -7  -2    2.48    0.48
   5   7  -1   38.68    1.56
   5  -7  -1   39.42    1.56
   5   7  -1   39.21    1.62
   5   7   0   89.69    3.50
   5  -7   0   95.04    3.50
   5   7   0   92.34    3.54
   5   7   1    1.83    0.66
  -5  -7  -1    1.87    0.57
  -5  -7  -1    2.05    0.52
  -5   7  -1    1.51    0.54
  -5  -7  -2   25.91    1.17
  -5  -7  -2   25.56    1.13
  -5   7  -2   27.42    1.15
   5   7   2   26.22    1.17
  -5  -7  -3   80.07    2.99
  -5   7  -3   75.56    2.99
  -5  -7  -3   76.21    2.99
   5   7   3   78.30    2.99
  -5  -7  -4   16.89    0.90
   5   7   4   18.38    0.93
  -5  -7  -4   19.11    0.93
  -5   7  -5   50.36    2.12
   5   7   5   54.36    2.08
  -5   7  -6    1.09    0.65
   5   7   6    0.97    0.52
   5   7   7    9.38    0.66
  -5   7  -7   11.54    0.77
   5   7   8    6.83    0.57
  -5   7  -8    7.70    0.71
  -5   7  -9    3.31    0.65
   5   7   9    2.95    0.48
   5   7  10    0.61    0.46
  -5   7 -10    0.02    0.65
   5   7  11   20.84    0.97
  -5   7 -11   25.28    1.10
   5   7  12    0.84    0.43
  -5   7 -12   -0.60    0.63
   5   7  13   10.89    0.63
  -5   7 -13   12.89    0.81
   5   7  14    6.80    0.50
  -5   7 -14    8.16    0.76
   5   7  15   19.13    0.95
  -5   7 -15   34.13    1.20
   5   7  15   33.51    1.34
  -5   7 -16   -0.72    0.75
   5   7  16    0.17    0.98
  -5   7 -17    0.40    0.78
   5   7  17    0.08    0.94
  -5   7 -18    0.39    0.81
   5   7  18   -1.88    1.04
   5   7  19   -0.11    1.08
   5   7  20   -0.53    1.00
   5   7  21   -1.33    1.09
   5  -7  21   -0.18    1.29
   5   7  22   -1.26    1.13
   5  -7  22   -2.30    1.34
   5   7  23   -0.97    1.18
   5  -7  23   -1.34    1.30
   5   7  24   -0.29    1.20
   5  -7  24   -0.23    1.33
   5   7  25   -0.48    1.15
   5  -7  25    0.92    1.36
   5   7  26   -0.50    1.21
   5  -7  26    0.68    1.42
   5  -7  27    0.67    1.46
   5   7  27    2.74    1.29
   5   7  28   -0.31    1.32
  -5  -9  32   -0.11    1.60
  -5   9  31    0.69    1.04
  -5  -9  31   -0.03    1.61
  -5  -9  30   -0.24    1.55
  -5  -9  29    1.66    1.52
  -5  -9  28    0.52    1.49
  -5  -9  27   -0.21    1.44
  -5  -9  26   -0.70    1.40
  -5  -9  25   -1.40    1.35
  -5  -9  24   -0.05    1.36
  -5  -9  23   -0.02    1.33
  -5  -9  22    1.90    1.27
  -5  -9  21    0.99    1.18
  -5  -9  20   -0.16    1.13
  -5  -9  19    0.20    1.15
  -5  -9  18    1.57    1.10
  -5  -9  17    0.09    0.99
   5  -9 -16    0.35    0.26
  -5  -9  16    1.36    1.02
   5   9 -16    1.38    0.32
  -5  -9  15   11.22    1.10
  -5  -9  14   -0.53    0.86
  -5  -9  13   52.09    2.23
  -5  -9  12    4.72    0.89
  -5   9  12    4.51    0.77
  -5  -9  12    4.30    0.78
  -5  -9  11   39.08    1.80
  -5   9  11   41.23    1.74
  -5  -9  11   40.42    1.75
  -5  -9  10   26.18    1.34
  -5   9  10   27.16    1.27
  -5  -9  10   25.62    1.25
  -5  -9   9    7.41    0.87
  -5  -9   9    5.68    0.73
  -5   9   9    5.93    0.71
  -5  -9   8   59.44    2.37
  -5   9   8   60.60    2.38
   5   9  -8   58.11    2.52
  -5  -9   8   59.66    2.46
  -5   9   7  172.69    6.35
   5   9  -7  157.14    6.42
  -5  -9   7  170.96    6.41
  -5  -9   6   65.65    2.71
   5   9  -6   69.84    2.75
  -5  -9   5    6.24    0.83
   5   9  -5    6.89    0.94
   5   9  -4    3.52    0.85
   5  -9  -4    2.35    0.47
   5   9  -4    0.58    0.47
   5   9  -3   66.76    2.56
   5  -9  -3   66.63    2.56
   5   9  -3   66.11    2.67
   5   9  -2   32.99    1.36
   5  -9  -2   35.20    1.36
   5   9  -2   29.70    1.49
   5   9  -1    9.85    0.83
   5  -9  -1    8.50    0.56
   5   9  -1    8.29    0.57
   5   9   0   38.18    1.72
  -5  -9   0   42.46    1.72
   5   9   1  140.04    5.32
  -5   9  -1  137.93    5.28
  -5  -9  -1  142.67    5.31
  -5  -9  -2    1.29    0.53
  -5   9  -2    0.70    0.54
   5   9   2    0.76    0.66
  -5  -9  -2    0.45    0.60
   5   9   3    1.80    0.69
  -5  -9  -3    0.80    0.64
  -5   9  -3   -0.34    0.57
  -5  -9  -3    0.37    0.56
  -5   9  -4    8.21    0.68
  -5  -9  -4    6.51    0.62
  -5  -9  -4    6.55    0.69
   5   9   4    7.31    0.70
  -5  -9  -5    1.51    0.55
  -5  -9  -5    0.37    0.60
   5   9   5    0.71    0.59
   5   9   6    1.75    0.58
  -5   9  -7   25.98    1.23
   5   9   7   25.78    1.16
  -5   9  -8   31.53    1.41
   5   9   8   30.68    1.32
   5   9   9    7.76    0.66
  -5   9  -9    8.34    0.80
   5   9  10   20.64    1.01
  -5   9 -10   23.81    1.13
   5   9  11   -0.06    0.52
  -5   9 -11    1.45    0.67
   5   9  12   16.64    0.83
  -5   9 -12   17.58    1.00
   5   9  13   -0.01    0.45
  -5   9 -13   -0.38    0.75
  -5   9 -14    3.09    0.79
  -5   9 -15    5.46    0.82
  -5   9 -16    5.80    0.86
  -5   9 -17    4.17    0.86
  -5   9 -18    2.97    0.84
   5   9  18    2.61    1.08
  -5   9 -19    3.86    0.85
   5   9  19    2.31    1.15
  -5   9 -20    0.24    0.86
   5   9  20    2.50    1.18
   5  -9  20    3.76    1.40
   5  -9  21   -1.31    1.38
   5   9  21   -0.39    1.11
   5   9  22    1.98    1.15
   5  -9  22    1.67    1.38
   5   9  23    0.51    1.25
   5  -9  23   -1.40    1.40
   5   9  24    0.10    1.30
   5  -9  24   -1.35    1.46
   5   9  25    0.28    1.30
   5  -9  25   -1.55    1.52
   5   9  26    1.56    1.29
   5  -9  26    1.90    1.56
   5   9  27   -2.21    1.30
   5  -9  27   -1.06    1.57
  -5 -11  32    0.71    1.76
  -5 -11  31    0.06    1.78
  -5 -11  30   -0.81    1.66
  -5 -11  29    0.52    1.62
  -5 -11  28   -0.92    1.65
  -5 -11  27    0.37    1.58
  -5 -11  26    0.40    1.56
  -5 -11  25   -0.51    1.46
  -5 -11  24   -0.83    1.37
  -5 -11  23   -1.49    1.37
  -5 -11  22    7.39    1.42
  -5 -11  21    4.08    1.40
  -5 -11  20    0.28    1.30
   5  11 -19    0.61    0.28
  -5 -11  19   -0.10    1.16
   5  11 -18   -0.06    0.40
  -5 -11  18    0.25    1.24
   5  11 -17    3.27    0.48
  -5 -11  17    3.78    1.13
   5 -11 -16    0.91    0.44
  -5 -11  16    0.92    1.17
  -5 -11  15   16.24    1.27
  -5  11  14    1.83    0.83
  -5 -11  14   -0.05    0.88
  -5 -11  14    1.93    1.00
  -5 -11  13    2.15    1.03
  -5  11  13    2.96    0.80
  -5 -11  13    1.65    0.84
  -5 -11  12    0.17    0.99
  -5 -11  12    1.01    0.76
  -5  11  12    1.46    0.75
  -5 -11  11   14.80    1.16
  -5  11  11   15.74    0.97
  -5 -11  11   14.61    0.96
  -5 -11  10    2.68    0.91
  -5 -11  10    2.31    0.72
  -5  11  10    2.71    0.72
  -5 -11   9   -0.25    0.85
  -5  11   9    0.19    0.69
  -5 -11   9    0.54    0.66
  -5 -11   8   47.85    1.97
  -5  11   8   49.64    1.98
  -5 -11   8   48.65    2.11
  -5 -11   7   16.95    1.12
   5  11  -7   18.52    1.24
  -5 -11   6    1.02    0.86
   5  11  -6    0.99    0.98
   5  11  -5   19.81    1.28
   5  11  -4   87.26    3.33
   5  11  -4   90.00    3.49
   5 -11  -3   11.10    0.65
   5  11  -3   12.47    0.67
   5  11  -3   10.85    1.03
   5 -11  -3   11.76    0.65
   5  11  -3   12.07    0.65
   5  11  -2   20.60    1.24
   5  11  -2   22.45    1.00
   5 -11  -2   23.58    0.99
   5 -11  -2   24.14    1.01
  -5 -11   1   67.08    2.61
   5  11  -1   62.05    2.63
   5  11   0    1.59    0.76
  -5 -11   0    1.59    0.78
  -5 -11  -1   11.97    0.90
   5  11   1   11.91    0.93
  -5 -11  -2    2.44    0.70
   5  11   2    0.71    0.68
  -5  11  -2    1.82    0.57
   5  11   3   33.79    1.53
  -5 -11  -3   37.83    1.53
  -5 -11  -3   34.60    1.46
  -5  11  -3   32.39    1.47
   5  11   4   13.49    0.91
  -5  11  -4   12.88    0.83
  -5 -11  -4   12.28    0.79
  -5 -11  -4   14.83    0.89
  -5 -11  -5    1.55    0.65
   5  11   5    2.91    0.71
  -5  11  -5    2.26    0.61
  -5 -11  -5    3.56    0.62
   5  11   6   67.66    2.73
  -5 -11  -6   67.74    2.72
  -5 -11  -6   71.58    2.73
   5  11   7    2.39    0.70
  -5 -11  -7    2.67    0.64
   5  11   8   23.88    1.18
  -5  11  -8   25.31    1.27
  -5  11  -9    0.05    0.80
   5  11   9   -0.11    0.66
   5  11  10   -0.07    0.65
  -5  11 -10    0.60    0.80
  -5  11 -11   10.42    0.93
  -5  11 -12    2.82    0.79
  -5  11 -13    0.22    0.81
  -5  11 -14    0.49    0.83
  -5  11 -15    5.16    0.90
  -5  11 -16    0.79    0.86
  -5  11 -17   -0.35    0.87
  -5  11 -18    2.75    0.88
   5 -11  19    3.18    1.43
  -5  11 -19    1.94    0.87
   5  11  20   -0.38    1.27
   5 -11  20   -0.03    1.46
  -5  11 -20    0.33    0.87
   5  11  21   -0.96    1.27
   5 -11  21    0.42    1.48
  -5  11 -21   -0.29    0.86
   5  11  22   -2.58    1.25
   5 -11  22    1.10    1.51
  -5  11 -22    0.26    0.90
   5  11  23    0.77    1.33
   5 -11  23    0.08    1.58
   5 -11  24   -2.83    1.56
   5  11  24   -1.21    1.38
   5 -11  25   -1.77    1.63
   5 -11  26   -0.86    1.71
   5 -11  27    0.20    1.76
   5 -11  28   -0.46    1.72
  -5 -13  32   -0.45    1.92
  -5 -13  31    0.91    1.78
  -5 -13  30   -0.60    1.81
  -5 -13  29    0.44    1.80
  -5 -13  28    1.42    1.76
  -5 -13  27    0.16    1.66
  -5 -13  26   -0.22    1.58
  -5 -13  25    0.95    1.50
  -5 -13  24    0.54    1.54
  -5 -13  23   -0.06    1.52
  -5 -13  22    0.15    1.58
  -5 -13  21   11.05    1.61
   5  13 -21    8.93    0.46
  -5 -13  20   -0.60    1.39
   5  13 -20   -0.09    0.47
   5  13 -19    2.89    0.54
  -5 -13  19    1.26    1.44
   5  13 -18    0.19    0.57
  -5 -13  18    2.20    1.34
  -5 -13  17    0.14    1.31
   5 -13 -17    0.59    0.51
  -5  13  17    1.28    1.09
  -5 -13  17    2.00    1.17
  -5 -13  16   -1.29    1.20
  -5  13  16    0.67    0.99
  -5 -13  16    1.81    1.08
   5 -13 -16   -1.35    0.60
  -5  13  15    1.34    0.94
  -5 -13  15    0.05    0.98
   5 -13 -15    0.57    0.66
  -5 -13  15   -0.91    1.25
  -5 -13  14    6.22    1.26
  -5 -13  14    5.73    0.99
  -5  13  14    5.33    0.93
  -5 -13  13    0.35    1.11
  -5 -13  13    0.46    0.87
  -5  13  13    0.56    0.85
  -5 -13  12    1.54    1.08
  -5 -13  12    1.28    0.85
  -5  13  12    1.90    0.84
  -5 -13  11    3.20    1.04
  -5  13  11    2.23    0.77
  -5 -13  11    1.66    0.76
  -5 -13  10   31.33    1.70
  -5  13  10   32.97    1.52
  -5 -13  10   35.38    1.51
  -5 -13   9    1.70    0.99
  -5  13   9    0.58    0.67
  -5 -13   8   46.61    2.12
  -5 -13   7    2.51    0.99
   5 -13  -4    4.59    0.48
   5  13  -3   51.11    2.03
   5 -13  -3   53.63    2.02
   5  13  -2   88.95    3.37
   5 -13  -2   90.30    3.37
  -5 -13   2   85.09    3.54
  -5 -13   1    6.63    0.87
   5  13  -1    7.77    0.92
  -5 -13   0   17.12    1.14
   5  13   0   18.63    1.16
  -5 -13  -1   35.68    1.66
   5  13   1   36.02    1.68
   5  13   2    0.87    0.85
  -5 -13  -2    0.11    0.82
  -5 -13  -3   11.22    0.91
   5  13   3   12.39    0.96
  -5  13  -3   10.51    0.77
  -5  13  -4    7.98    0.72
  -5 -13  -4    6.57    0.70
   5  13   4    7.26    0.88
  -5 -13  -4    6.54    0.84
  -5  13  -5    2.58    0.71
  -5 -13  -5    2.61    0.77
  -5 -13  -5    2.72    0.66
  -5 -13  -6   13.10    0.96
  -5  13  -6   13.28    0.95
  -5 -13  -6   12.46    0.87
  -5 -13  -7   16.33    1.03
  -5  13  -7   19.99    1.09
  -5 -13  -7   17.22    1.04
  -5 -13  -8    0.44    0.75
  -5 -13  -8    1.74    0.78
  -5  13 -10    6.41    0.94
  -5  13 -11   10.77    1.00
  -5  13 -12   -0.96    0.90
  -5  13 -13    8.79    0.96
  -5  13 -14   14.42    1.09
  -5  13 -15    0.95    0.95
  -5  13 -16    4.79    0.93
  -5  13 -17    0.35    0.92
   5 -13  18   -0.60    1.57
  -5  13 -18    1.41    0.94
  -5  13 -19    0.92    0.92
   5 -13  19    0.85    1.59
  -5  13 -20   -0.82    0.92
   5 -13  20   -1.07    1.55
  -5  13 -21    0.69    0.94
   5 -13  21    0.99    1.71
  -5  13 -22    0.14    0.94
   5 -13  22    0.58    1.57
   5  13  22    1.01    1.41
   5 -13  23    0.43    1.73
   5 -13  24   -0.18    1.73
   5 -13  25    0.25    1.83
   5 -13  26   -0.03    1.76
   5 -13  27   -0.47    1.88
   5 -13  28   -0.12    1.86
  -5 -15  32   -0.82    1.95
  -5 -15  31   -0.78    1.89
  -5 -15  30    2.24    1.94
  -5 -15  29   -0.69    1.93
  -5 -15  28    0.72    1.90
  -5 -15  27   -1.98    1.91
  -5 -15  26    0.17    1.82
  -5 -15  26    2.20    1.83
  -5 -15  25    1.17    1.82
  -5  15  25    0.93    1.55
  -5 -15  25    3.54    1.78
  -5 -15  24   -1.71    1.75
  -5 -15  24    3.12    1.68
  -5  15  24    2.31    1.51
  -5 -15  23    0.23    1.62
  -5  15  23    1.11    1.46
  -5 -15  23    4.82    1.62
  -5 -15  22   -0.77    1.59
  -5  15  22    1.06    1.39
  -5 -15  22    0.73    1.54
   5  15 -22    0.58    0.48
  -5  15  21   12.64    1.38
   5  15 -21    0.11    0.63
  -5 -15  21   13.81    1.80
  -5 -15  21   17.32    1.59
   5  15 -20   -0.01    0.65
  -5 -15  20    0.97    1.57
  -5 -15  20    3.28    1.45
  -5  15  20    1.24    1.30
  -5 -15  19   -0.59    1.39
  -5 -15  19    0.56    1.54
   5  15 -19    0.19    0.70
  -5  15  19   -0.02    1.24
   5 -15 -18    1.10    0.59
  -5 -15  18    0.24    1.56
  -5  15  18   -0.65    1.22
  -5 -15  18    2.65    1.31
  -5 -15  17    6.70    1.54
   5 -15 -17    8.13    0.76
  -5  15  17    9.13    1.23
  -5 -15  17   11.71    1.34
  -5 -15  16    4.96    1.47
   5 -15 -16    5.52    0.79
  -5  15  16    4.71    1.11
  -5 -15  16    7.53    1.22
  -5  15  15   23.64    1.38
  -5 -15  15   23.16    1.45
  -5 -15  15   18.90    1.76
   5 -15 -15   18.67    1.16
  -5 -15  14   15.00    1.20
  -5  15  14   15.96    1.18
  -5 -15  14   14.75    1.52
   5 -15 -14   12.39    1.04
   5 -15 -13    0.29    0.89
  -5  15  13   -0.23    0.90
  -5 -15  13   -0.64    0.95
  -5 -15  13    2.49    1.25
  -5  15  12   10.48    0.97
  -5 -15  12    8.76    0.96
  -5 -15  12    9.32    1.36
  -5  15  11    8.42    0.90
  -5 -15  11    7.56    0.87
  -5 -15  11    9.03    1.27
  -5 -15  10    0.28    1.11
  -5 -15   9    4.11    1.16
   5 -15  -5   23.36    1.00
  -5 -15   4   40.59    1.93
   5  15  -4   41.73    1.63
  -5 -15   3    1.41    0.94
  -5 -15   2    0.79    0.92
  -5 -15   1   12.23    1.06
   5  15  -1   11.72    0.59
   5 -15  -1   12.08    0.61
  -5 -15   0   11.67    1.13
  -5 -15  -1    1.91    0.94
  -5 -15  -2    0.67    0.88
  -5 -15  -3   35.71    1.70
  -5  15  -4   20.00    1.09
  -5 -15  -4   20.96    1.29
  -5 -15  -5    9.89    1.01
  -5 -15  -5   10.67    0.84
  -5  15  -5   10.74    0.88
  -5 -15  -6   14.36    0.98
  -5  15  -6   15.88    1.04
  -5 -15  -6   16.69    1.13
  -5 -15  -7    1.09    0.90
  -5 -15  -7    0.70    0.78
  -5  15  -7    0.58    0.85
  -5 -15  -8   -0.46    0.85
  -5  15  -8    0.50    0.92
  -5 -15  -8    1.68    0.83
  -5 -15  -9    9.61    0.95
  -5 -15  -9    9.94    0.96
  -5  15  -9    8.71    1.06
  -5 -15 -10    8.94    0.92
  -5 -15 -10    7.46    1.05
  -5  15 -11   -0.86    1.07
  -5  15 -12    3.75    1.09
  -5  15 -13    1.65    1.00
  -5  15 -14    0.54    1.01
  -5  15 -15    0.54    0.98
  -5  15 -16   -1.18    0.99
  -5  15 -17    0.59    0.99
   5 -15  17   -0.33    1.63
  -5  15 -18   -0.19    1.00
   5 -15  18   -0.40    1.67
  -5  15 -19    1.20    0.99
   5 -15  19   -0.20    1.72
  -5  15 -20   -0.86    0.96
   5 -15  20    0.47    1.84
   5 -15  21    0.13    1.75
  -5  15 -21   -0.55    0.97
  -5  15 -22   -0.51    0.98
   5 -15  22   -3.28    1.73
   5 -15  23    2.84    1.88
   5 -15  24   -0.51    1.87
   5 -15  25    1.09    1.96
   5 -15  26   -1.64    2.03
   5 -15  27    0.17    2.06
   5 -15  28   -0.10    2.06
  -5 -17  31   -0.90    2.10
  -5 -17  30   -0.11    2.06
  -5 -17  29   -0.70    2.04
  -5 -17  28    0.33    2.00
  -5 -17  27    0.73    1.95
  -5 -17  26    0.80    1.91
  -5  17  25    1.08    1.63
  -5 -17  25   -0.45    1.80
  -5 -17  25    1.15    1.92
  -5  17  24    0.32    1.53
  -5 -17  24   -0.90    1.74
  -5 -17  24    3.53    1.94
  -5 -17  23    0.81    1.67
  -5  17  23   -0.30    1.50
  -5 -17  23   -1.30    1.70
  -5 -17  22    3.63    1.62
  -5  17  22    0.02    1.46
  -5 -17  22   -0.10    1.72
   5  17 -22    0.16    0.64
  -5  17  21    1.82    1.41
  -5 -17  21    1.45    1.55
  -5 -17  21    4.64    1.85
   5  17 -21    0.14    0.74
  -5  17  20   -0.35    1.30
  -5 -17  20   -0.51    1.51
   5  17 -20   -0.06    0.78
  -5 -17  20    1.27    1.65
  -5 -17  19    2.51    1.72
  -5  17  19   -0.15    1.26
  -5 -17  19    1.06    1.42
   5 -17 -19   -0.23    0.59
  -5 -17  18    0.13    1.58
   5 -17 -18    0.50    0.73
  -5 -17  18    4.09    1.37
  -5  17  18    3.06    1.21
  -5 -17  17   -1.19    1.65
   5 -17 -17   -0.89    0.80
  -5 -17  17    0.55    1.24
  -5  17  17   -0.87    1.17
  -5 -17  16    4.74    1.62
   5 -17 -16    3.08    0.88
  -5  17  16    4.92    1.18
  -5 -17  16    3.32    1.21
  -5 -17  15    9.94    1.59
   5 -17 -15    7.33    1.00
  -5  17  15    8.33    1.15
  -5 -17  15    9.31    1.20
  -5 -17  14   23.61    1.93
   5 -17 -14   25.72    1.42
  -5 -17  14   24.70    1.49
  -5  17  14   25.79    1.46
  -5 -17  13    0.55    1.58
   5 -17 -13   -1.13    1.05
  -5  17  13   -0.02    0.98
  -5 -17  13   -0.95    0.98
  -5 -17  12    8.35    1.59
   5 -17 -12    9.59    1.14
  -5  17  12    8.79    0.98
  -5 -17  11    0.12    1.48
   5 -17 -11    0.22    1.12
  -5 -17  10   27.90    1.89
   5 -17  -6   12.72    0.61
   5  17  -5    1.32    0.37
  -5 -17   5    0.26    1.21
  -5 -17   4    7.84    1.24
  -5 -17   3    5.04    1.14
  -5 -17   2   -0.59    1.09
  -5 -17   1    0.76    1.07
  -5 -17   0    2.59    1.10
  -5 -17  -1    1.52    1.08
   5 -17   1    0.09    0.37
  -5 -17  -2    3.43    1.12
  -5 -17  -3    3.14    1.05
  -5 -17  -4   11.84    1.18
  -5 -17  -5    7.52    1.10
  -5  17  -6    1.54    0.86
  -5 -17  -6    1.49    0.79
  -5 -17  -6    1.80    1.01
  -5 -17  -7    0.08    0.85
  -5  17  -7    0.71    0.87
  -5 -17  -7   -1.27    1.00
  -5  17  -8    3.40    0.98
  -5 -17  -8    4.31    1.01
  -5 -17  -8    3.85    0.89
  -5  17  -9    0.38    1.03
  -5 -17  -9    1.00    0.93
  -5 -17  -9   -1.28    1.03
  -5  17 -10    0.13    1.09
  -5 -17 -10    0.52    1.00
  -5 -17 -10    1.77    0.98
  -5  17 -11    2.76    1.16
  -5 -17 -11    2.85    1.05
  -5  17 -12    0.57    1.17
  -5 -17 -12    2.95    1.12
  -5  17 -12    1.99    1.19
  -5 -17 -13    3.62    1.23
  -5  17 -13    1.81    1.15
   5 -17  14    8.27    1.77
  -5  17 -14    1.04    1.08
   5 -17  15    1.23    1.76
  -5  17 -15    2.48    1.09
   5 -17  16   -0.21    1.75
  -5  17 -16    0.46    1.11
   5 -17  17    2.53    1.84
  -5  17 -17    0.15    1.05
   5 -17  18   -2.70    1.87
  -5  17 -18   -0.04    1.06
   5 -17  19    2.53    1.84
  -5  17 -19   -0.06    1.05
   5 -17  20   -1.01    1.82
  -5  17 -20   -0.73    1.07
   5 -17  21    0.90    1.93
   5 -17  22    0.18    1.98
   5 -17  23    0.51    2.08
   5 -17  24   -1.29    1.97
   5 -17  25    1.14    2.10
   5 -17  26   -0.04    2.17
  -5 -19  28    1.06    2.15
  -5 -19  27    1.10    2.15
  -5 -19  26   -4.18    2.13
  -5 -19  25   -1.08    2.10
  -5 -19  25   -2.09    1.84
  -5 -19  24   -0.50    1.99
  -5 -19  24   -1.33    1.82
  -5  19  24   -2.15    1.63
  -5 -19  23    0.92    1.88
  -5  19  23    1.10    1.52
  -5 -19  23    0.85    1.71
  -5 -19  22   -0.87    1.95
  -5  19  22    1.40    1.50
  -5 -19  22   -0.86    1.65
  -5 -19  21    0.34    1.86
  -5  19  21   -1.22    1.42
  -5 -19  21   -0.92    1.57
   5  19 -21    0.14    0.86
   5 -19 -20    0.57    0.52
  -5 -19  20    0.42    1.50
  -5  19  20   -0.49    1.34
  -5 -19  20    2.02    1.88
  -5 -19  19   -1.00    1.76
  -5 -19  19    0.09    1.42
  -5  19  19   -1.35    1.31
   5 -19 -19    0.28    0.73
   5 -19 -18   -1.55    0.86
  -5 -19  18   -0.66    1.81
  -5 -19  18    0.13    1.33
  -5  19  18    0.85    1.23
   5 -19 -17    1.77    0.93
  -5 -19  17    5.45    1.75
  -5  19  17    2.54    1.19
  -5 -19  17    3.44    1.29
  -5 -19  16    6.73    1.82
   5 -19 -16    5.49    1.04
  -5 -19  16    9.66    1.28
  -5  19  16    9.25    1.21
  -5 -19  15    0.39    1.74
   5 -19 -15    1.13    1.03
  -5  19  15    0.49    1.06
  -5 -19  15   -2.08    1.10
  -5 -19  14   -0.03    1.65
   5 -19 -14    3.16    1.10
  -5  19  14    0.40    0.99
  -5 -19  13   -0.44    1.61
   5 -19 -13   -0.07    1.15
  -5 -19  12    4.97    1.63
   5 -19 -12    4.82    1.20
  -5 -19  11    7.99    1.64
   5 -19 -11    7.44    1.30
   5 -19 -10    4.52    1.34
   5 -19  -9    2.83    1.33
   5 -19  -8   41.85    1.90
   5 -19  -8   29.77    1.25
   5  19  -7    1.29    0.41
  -5 -19   6   19.76    1.75
  -5 -19   5    4.60    1.45
  -5 -19   4    5.65    1.50
  -5 -19   3    2.88    1.41
  -5 -19   2   21.96    1.64
  -5 -19   1   46.52    2.31
  -5 -19   0    8.73    1.40
  -5 -19  -1    8.21    1.35
  -5 -19  -2   10.18    1.36
  -5 -19  -3    1.62    1.15
  -5 -19  -4    6.84    1.23
  -5 -19  -5    3.14    1.18
  -5 -19  -6    2.92    1.19
  -5 -19  -7   15.33    1.34
  -5  19  -7   14.00    1.12
  -5 -19  -8    3.20    1.19
  -5  19  -8    1.48    1.03
  -5 -19  -8    2.63    0.94
  -5 -19  -9    3.54    1.20
  -5  19  -9    3.60    1.07
  -5 -19  -9    2.10    0.99
  -5 -19 -10    2.41    1.13
  -5 -19 -10    0.49    1.04
  -5  19 -10    1.38    1.13
  -5 -19 -11   10.43    1.20
   5 -19  11   17.80    1.97
  -5  19 -11    8.97    1.31
  -5 -19 -11    9.08    1.17
  -5 -19 -12    2.41    1.16
  -5  19 -12    1.86    1.25
   5 -19  12    1.98    1.87
  -5  19 -12    1.27    1.36
  -5  19 -13    1.57    1.34
  -5 -19 -13    1.32    1.21
   5 -19  13    2.78    2.01
  -5  19 -13    1.74    1.31
  -5 -19 -14    3.01    1.31
  -5  19 -14    0.68    1.36
   5 -19  14   -0.99    1.91
  -5  19 -14    0.34    1.24
   5 -19  15   -0.61    1.93
  -5  19 -15    0.27    1.42
  -5 -19 -15    0.50    1.38
  -5  19 -15   -0.16    1.26
   5 -19  16   -0.85    1.98
  -5  19 -16    2.54    1.47
  -5 -19 -16    1.85    1.47
  -5  19 -16    0.22    1.23
   5 -19  17    1.12    1.99
  -5 -19 -17    1.79    1.54
  -5  19 -17   -0.23    1.18
   5 -19  18    1.54    1.99
  -5  19 -18    0.08    1.17
  -5 -19 -18    1.82    1.68
  -5  19 -19    0.05    1.18
   5 -19  19   -2.20    2.06
   5 -19  20   -1.63    2.12
   5 -19  21    0.19    2.14
   5 -19  22   -1.81    2.14
   5 -19  23   -0.24    2.11
  -5 -21  24   -0.95    2.18
  -5 -21  23    0.37    2.16
  -5 -21  23   -0.17    1.75
  -5 -21  22   -0.20    2.05
  -5 -21  22   -0.53    1.71
  -5 -21  21   -3.24    2.11
  -5 -21  21    0.43    1.58
   5 -21 -20   -0.11    0.72
  -5 -21  20    3.04    2.02
  -5 -21  20    0.89    1.47
  -5 -21  19    1.13    2.01
   5 -21 -19   -0.20    0.86
  -5 -21  19   -0.13    1.37
  -5  21  19   -1.10    1.30
  -5  21  18   -0.86    1.23
  -5 -21  18    1.69    1.29
  -5 -21  18    1.75    1.90
   5 -21 -18    0.41    0.95
  -5  21  17    0.29    1.14
   5 -21 -17   -1.58    1.02
   5 -21 -16    0.75    1.06
  -5 -21  16    3.07    1.91
   5 -21 -15    0.18    1.11
  -5 -21  15    0.88    1.81
   5 -21 -14    1.32    1.18
  -5 -21  14   -0.27    1.80
   5 -21 -13    1.02    1.23
  -5 -21  13   -2.09    1.76
   5 -21 -12    0.27    1.29
  -5 -21  12   -1.21    1.72
   5 -21 -11   -0.98    1.33
   5 -21 -10   -0.37    1.37
   5 -21  -9    1.80    1.49
   5  21  -9   -0.44    0.42
   5 -21  -8    3.40    1.57
  -5 -21   7   10.04    1.68
   5 -21  -7    7.91    1.69
  -5 -21   6   10.82    1.70
   5 -21  -6   10.07    1.73
  -5 -21   5    1.63    1.57
   5 -21  -5    0.37    1.54
  -5 -21   4    0.25    1.61
   5 -21  -4    2.58    1.68
  -5 -21   3   -2.36    1.45
   5 -21  -3    0.03    1.69
  -5 -21   2    1.47    1.44
   5 -21  -2    2.13    1.80
  -5 -21   1    1.64    1.40
   5 -21  -1    3.37    1.75
  -5 -21   0    6.74    1.45
   5 -21   0    9.96    1.85
  -5 -21  -1    7.26    1.49
  -5 -21  -2    1.87    1.44
  -5 -21  -3   -0.28    1.34
  -5 -21  -4    0.92    1.30
  -5 -21  -5    4.23    1.33
  -5 -21  -6   -1.14    1.30
  -5 -21  -7    0.41    1.28
   5 -21   8    4.76    1.93
  -5 -21  -8    1.95    1.28
  -5 -21  -9    0.39    1.29
  -5  21  -9    1.81    1.04
   5 -21   9    4.10    2.05
  -5 -21 -10    0.73    1.03
  -5  21 -10   -0.07    1.16
  -5 -21 -10    0.86    1.26
   5 -21  10   -0.68    1.97
  -5 -21 -11    4.68    1.16
  -5  21 -11    5.68    1.23
  -5 -21 -11    4.15    1.24
   5 -21  11    4.50    2.09
  -5  21 -12    6.11    1.34
  -5 -21 -12    7.07    1.26
  -5 -21 -12    8.34    1.21
   5 -21  12    8.86    2.11
  -5  21 -13    0.74    1.32
  -5  21 -13   -0.21    1.44
   5 -21  13    1.19    2.10
  -5 -21 -13    0.89    1.23
  -5  21 -14   -0.75    1.42
  -5  21 -14   -0.04    1.41
   5 -21  14   -0.04    2.17
  -5 -21 -14    0.06    1.30
  -5  21 -15   -0.08    1.39
  -5  21 -15   -0.75    1.47
  -5 -21 -15   -0.91    1.41
   5 -21  15   -2.50    2.11
  -5  21 -16   -0.96    1.54
  -5 -21 -16    0.61    1.48
   5 -21  16   -0.70    2.11
  -5  21 -16   -0.37    1.38
  -5 -21 -17    0.13    1.57
  -5  21 -17   -2.61    1.62
  -5  21 -17    0.21    1.34
   5 -21  17   -0.04    2.08
  -5  21 -18    2.20    1.65
  -5 -21 -18    0.25    1.66
  -5  21 -18    0.05    1.28
   5 -21  18   -1.37    2.22
   5 -21  19   -0.04    2.28
  -5 -21 -19    2.30    1.80
  -5  21 -19   -1.78    1.78
   5 -21  20   -0.55    2.32
  -5  21 -20    0.27    1.83
  -5 -21 -20   -0.28    1.93
  -5 -21 -21   -0.30    2.00
  -5 -21 -22   -1.36    2.14
  -5 -21 -23   -1.86    2.29
  -5 -21 -24    2.76    2.33
  -5 -23  21    2.14    2.25
  -5 -23  20   -0.30    2.15
   5 -23 -19   -0.70    1.01
  -5 -23  19   -1.50    2.18
  -5 -23  18    0.43    2.12
   5 -23 -18   -0.29    1.09
   5 -23 -17    1.34    1.13
  -5 -23  17   -4.31    2.11
   5 -23 -16   -0.64    1.19
  -5 -23  16   -0.46    2.10
  -5 -23  15    2.17    2.06
   5 -23 -15    0.26    1.25
   5 -23 -14    0.71    1.33
  -5 -23  14    0.78    1.99
   5 -23 -13   -0.72    1.36
  -5 -23  13    1.38    1.96
   5 -23 -12    0.47    1.41
   5 -23 -11    1.34    1.46
   5 -23 -10    2.24    1.54
   5 -23  -9    0.51    1.52
  -5 -23   9    1.57    1.86
   5 -23  -8    1.25    1.56
  -5 -23   8   -1.76    1.84
   5 -23  -7   10.29    1.73
  -5 -23   7    8.33    1.81
  -5 -23   6   -0.85    1.73
   5 -23  -6    1.48    1.60
  -5 -23   5    1.71    1.65
   5 -23  -5    0.73    1.74
  -5 -23   4   -0.51    1.69
   5 -23  -4    0.07    1.87
  -5 -23   3    2.30    1.60
   5 -23  -3   -0.86    1.73
  -5 -23   2    0.36    1.51
   5 -23  -2   -1.21    1.92
  -5 -23   1    3.51    1.61
   5 -23  -1   -1.83    1.91
  -5 -23   0   -3.73    1.52
   5 -23   0   -0.23    1.87
  -5 -23  -1    8.80    1.52
   5 -23   1    9.20    1.96
  -5 -23  -2    2.06    1.53
   5 -23   2   -0.04    1.93
  -5 -23  -3    0.73    1.47
   5 -23   3    2.85    1.99
   5 -23   4   -0.04    1.93
  -5 -23  -4    1.63    1.48
   5 -23   5   -2.55    2.01
  -5 -23  -5    1.84    1.42
  -5 -23  -6   -1.49    1.42
   5  23   7   -0.15    0.46
  -5 -23  -7   -0.53    1.39
   5 -23   8   -0.01    0.57
  -5 -23  -8   -1.10    1.38
   5 -23   9   -5.31    2.14
  -5 -23  -9    2.89    1.36
  -5 -23 -10    0.11    1.31
   5 -23  10   -1.34    2.24
  -5 -23 -11    1.59    1.32
   5 -23  11   -1.35    2.17
  -5 -23 -12    0.02    1.27
   5 -23  12   -0.74    2.24
  -5  23 -13   -1.68    1.63
   5 -23  13    1.22    2.19
  -5 -23 -13   -0.09    1.22
  -5  23 -14   -0.54    1.53
   5 -23  14    1.09    2.22
  -5 -23 -14    0.02    1.32
  -5 -23 -15   -0.17    1.41
   5 -23  15    0.53    2.25
  -5  23 -15    0.02    1.47
  -5  23 -16    0.02    1.45
  -5 -23 -16    1.36    1.46
   5 -23  16    4.59    2.28
  -5  23 -17   -0.17    1.43
  -5 -23 -17   -0.63    1.59
  -5 -23 -18    0.34    1.67
  -5 -23 -19   -0.14    1.76
   5 -25 -18    2.96    1.20
   5 -25 -17    0.44    1.29
  -5 -25  17    3.91    2.25
   5 -25 -16    1.20    1.32
  -5 -25  16    0.18    2.27
   5 -25 -15    1.09    0.49
   5 -25 -15    1.48    1.39
  -5 -25  15    1.97    2.31
   5 -25 -14   -1.43    1.46
  -5 -25  14   -1.28    2.22
   5 -25 -13   -1.22    1.49
   5 -25 -12   -0.82    1.50
   5 -25 -11    0.46    1.62
   5 -25 -10    1.84    1.73
  -5 -25  10    3.02    2.12
   5 -25  -9    2.75    1.69
  -5 -25   9    2.06    2.06
   5 -25  -8    0.33    1.68
  -5 -25   8   -0.61    1.94
   5 -25  -7    0.47    1.74
  -5 -25   7    1.59    1.90
   5 -25  -6   -0.38    1.73
  -5 -25   6    1.09    1.97
   5 -25  -5   -2.83    1.91
  -5 -25   5    2.02    1.81
   5 -25  -4   -0.96    1.91
  -5 -25   4   -1.71    1.90
   5 -25  -3   -2.51    1.94
  -5 -25   3   -0.48    1.81
   5 -25  -2    0.82    2.02
  -5 -25   2    0.96    1.80
   5 -25  -1   -0.44    2.08
  -5 -25   1   -3.83    1.69
   5 -25   0   -1.06    2.00
  -5 -25   0    0.95    1.62
   5 -25   1    5.18    2.08
  -5 -25  -1    0.46    1.63
   5 -25   2    3.90    2.12
  -5 -25  -2    3.19    1.67
   5 -25   3   -2.45    2.16
  -5 -25  -3    0.86    1.66
   5 -25   4    2.23    2.20
  -5 -25  -4    0.94    1.60
   5 -25   5    0.04    2.13
  -5 -25  -5   -1.00    1.56
   5 -25   6   -1.96    2.23
  -5 -25  -6   -0.73    1.57
  -5 -25  -7    1.72    1.55
  -5 -25  -8    4.80    1.54
  -5 -25  -9   -1.85    1.50
   5 -25  10   -5.84    2.34
  -5 -25 -10    0.12    1.47
   5 -25  11    3.97    2.43
  -5 -25 -11    0.52    1.41
   5 -25  12   -2.60    2.34
  -5 -25 -12    0.51    1.38
  -5  25 -13    1.83    1.64
  -5  25 -14    0.66    1.74
  -5  25 -15   -0.41    1.69
   5 -27 -16    3.00    1.50
   5 -27 -15    0.07    1.53
   5 -27 -14   -2.31    1.64
   5 -27 -13   -1.59    1.64
   5 -27 -12   -1.46    1.70
  -5 -27  11   -3.03    2.34
   5 -27 -11   -1.64    1.73
  -5 -27  10    1.04    2.28
   5 -27 -10    1.89    1.83
  -5 -27   9    3.12    2.25
   5 -27  -9    0.71    1.87
  -5 -27   8    2.80    2.18
   5 -27  -8    3.50    2.01
  -5 -27   7    1.68    2.23
   5 -27  -7   -1.32    1.95
  -5 -27   6    3.55    2.11
   5 -27  -6   -1.79    2.02
  -5 -27   5    1.41    2.19
   5 -27  -5   -0.20    2.17
  -5 -27   4    0.81    2.04
   5 -27  -4   -0.65    2.16
  -5 -27   3   -2.34    2.00
   5 -27  -3    1.99    2.17
  -5 -27   2   -1.12    2.10
   5 -27  -2    2.46    2.29
  -5 -27   1   -0.98    2.01
   5 -27  -1   -1.82    2.21
  -5 -27   0   -2.14    1.96
   5 -27   0    3.62    2.16
  -5 -27  -1    0.67    1.90
   5 -27   1    0.13    2.32
   5 -27   2    0.05    2.41
  -5 -27  -2    0.75    1.91
   5 -27   3    3.99    2.41
  -5 -27  -3    2.21    1.84
   5 -27   4    3.90    2.41
  -5 -27  -4    0.46    1.83
   5 -27   5   -0.42    2.43
  -5 -27  -5   -1.10    1.69
   5 -27   6    1.28    2.49
  -5 -27  -6    0.12    1.74
   5 -27   7   -1.05    2.52
  -5 -27  -7    1.60    1.70
  -5 -27  -8    0.43    1.67
  -5 -27  -9   -1.99    1.63
  -5 -27 -10   -0.32    1.59
  -5 -27 -11   -0.81    1.52
  -5 -27 -12    1.87    1.49
   5 -29 -14   -1.05    1.70
   5 -29 -13   -0.15    1.81
   5 -29 -12    0.19    1.86
   5 -29 -11   -0.23    1.90
   5 -29 -10    1.34    2.02
   5 -29  -9    1.53    2.07
   5 -29  -8   -3.27    2.10
  -5 -29   7    0.51    2.46
   5 -29  -7   -1.75    2.11
  -5 -29   6   -3.51    2.44
   5 -29  -6    2.30    2.19
  -5 -29   5    0.18    2.25
   5 -29  -5   -0.67    2.39
  -5 -29   4    0.39    2.33
   5 -29  -4   -0.99    2.42
  -5 -29   3   -0.34    2.28
   5 -29  -3    5.63    2.36
  -5 -29   2    2.45    2.17
   5 -29  -2    2.27    2.57
  -5 -29   1    3.88    2.15
   5 -29  -1   -3.72    2.44
  -5 -29   0    0.50    2.11
   5 -29   0   -0.85    2.48
   5 -29   1   -1.11    2.66
  -5 -29  -1    4.80    2.09
   5 -29   2    0.05    2.65
  -5 -29  -2    1.22    2.00
  -5 -29  -3   -0.90    2.00
  -5 -29  -4   -0.10    2.01
  -5 -29  -5    2.01    1.88
  -5 -29  -6    0.29    1.88
  -5 -29  -7    1.10    1.84
  -5 -29  -8    4.64    1.85
  -5 -29  -9    2.00    1.78
  -5 -29 -10    0.60    1.72
   5 -31 -11    1.94    2.10
   5 -31 -10   -0.25    2.22
   5 -31  -9   -0.64    2.27
   5 -31  -8    1.21    2.28
   5 -31  -7    0.65    2.36
   5 -31  -6   -0.72    2.39
   5 -31  -5   -0.04    2.56
   5 -31  -4   -0.35    2.56
  -5 -31  -1   -2.08    2.39
  -5 -31  -2    1.62    2.33
  -5 -31  -3    0.72    2.17
  -5 -31  -4    3.82    2.06
  -5 -31  -5    1.03    2.14
  -5 -31  -6    0.14    2.04
  -5 -31  -7    0.76    1.95
  -6   0  25    0.27    0.29
  -6   0  24    0.12    0.32
  -6   0  23   -0.78    0.75
  -6   0  23   -0.83    0.35
  -6   0  22    0.43    0.35
  -6   0  22    0.52    0.73
  -6   0  21    0.22    0.33
  -6   0  21    0.31    0.68
  -6   0  20    2.57    0.34
  -6   0  20    3.28    0.67
  -6   0  19    0.81    0.61
  -6   0  19   -0.79    0.30
  -6   0  18   15.28    0.87
  -6   0  17   -1.17    0.60
   6   0 -17   -0.91    0.67
  -6   0  16  146.84    5.54
   6   0 -16  145.83    5.55
  -6   0  15   -0.17    0.56
   6   0 -15   -0.97    0.65
   6   0 -14   64.24    2.45
  -6   0  14   60.37    2.43
   6   0 -13    4.63    0.69
  -6   0  13    9.85    0.66
   6   0 -12   19.43    0.99
  -6   0  12   20.63    0.96
  -6   0  11   -0.28    0.68
   6   0 -11   -0.22    0.55
   6   0 -10   31.14    1.34
  -6   0  10   31.89    1.42
   6   0  -9   -0.55    0.49
  -6   0   9    0.64    0.33
  -6   0   9    0.29    0.72
   6   0  -8   61.68    2.36
  -6   0   8   60.99    2.40
  -6   0   8   59.36    2.29
   6   0  -7    0.06    0.58
  -6   0   7   -0.28    0.68
  -6   0   7   -0.24    0.35
   6   0  -6   13.05    0.74
   6   0  -5   -0.30    0.46
   6   0  -5   -0.37    0.55
   6   0  -4  290.23   10.83
   6   0  -3    0.50    0.47
  -6   0   2 1113.00   42.04
   6   0  -2 1147.56   42.05
   6   0  -1   -0.08    0.60
  -6   0   0 1751.51   64.50
   6   0   0 1734.22   64.50
  -6   0   0 1744.25   64.52
   6   0   0 1697.59   64.51
  -6   0  -1   -1.90    0.58
   6   0   1    0.68    0.57
  -6   0  -1   -1.20    0.49
  -6   0  -2 3955.09  145.38
  -6   0  -2 3876.96  145.36
  -6   0  -3    0.78    0.60
  -6   0  -3   -0.51    0.47
  -6   0  -4  927.26   34.53
  -6   0  -5   -0.68    0.51
   6   0   6  108.99    4.13
  -6   0  -6  107.66    4.11
   6   0   7   -1.57    0.65
  -6   0  -7   -0.23    0.59
   6   0   8   10.75    0.83
  -6   0  -8    9.82    0.76
   6   0   9   -1.39    0.77
   6   0  10 1302.10   48.49
   6   0  11   -2.95    0.87
   6   0  12   21.40    1.15
   6   0  13   -1.05    0.73
   6   0  14    9.75    0.89
   6   0  15   -0.58    0.83
   6   0  16   32.57    1.57
   6   0  17    0.03    0.91
   6   0  18   -0.70    0.97
   6   0  19   -0.01    0.99
   6   0  20    3.39    1.07
   6   0  21   -2.42    1.03
   6   0  22    0.78    0.93
   6   0  22   -0.62    1.11
   6   0  23   -2.58    1.13
   6   0  23   -0.39    0.93
   6   0  24    0.88    1.18
   6   0  24   -1.53    0.95
   6   0  25   -0.39    1.21
   6   0  25    0.25    0.96
   6   0  26   -0.47    1.24
   6   0  27    1.16    1.29
  -6   2  31   -0.13    0.43
  -6   2  30    0.61    0.53
  -6  -2  29    0.06    1.00
  -6   2  29   -0.52    0.54
  -6  -2  28    0.11    1.01
  -6   2  28    0.66    0.54
  -6   2  27    0.60    0.54
  -6  -2  27    0.02    0.98
  -6   2  26    0.11    0.54
  -6  -2  26    0.14    0.98
  -6   2  25    1.36    0.53
  -6  -2  25    1.37    0.94
  -6  -2  24    0.25    0.87
  -6   2  24    0.85    0.51
  -6  -2  23    0.60    0.88
  -6   2  23   -0.21    0.49
  -6  -2  22    5.08    0.90
  -6  -2  21    2.89    0.81
  -6  -2  20   16.11    1.03
  -6  -2  19    9.88    0.88
   6  -2 -18    3.84    0.61
  -6  -2  18    4.64    0.72
   6  -2 -17   16.22    0.88
  -6  -2  17   16.44    0.95
   6   2 -17   17.57    1.05
   6  -2 -16    3.42    0.58
   6   2 -16    2.98    0.77
  -6  -2  16    4.00    0.66
   6   2 -15   43.38    1.84
   6  -2 -15   41.58    1.75
  -6  -2  15   46.72    1.81
  -6  -2  14    3.58    0.64
   6  -2 -14    4.03    0.55
   6   2 -14    3.99    0.75
   6   2 -13   25.49    1.21
  -6  -2  13   22.85    1.17
   6  -2 -13   26.98    1.11
   6   2 -12    1.59    0.68
   6  -2 -12    1.31    0.49
  -6  -2  12    2.01    0.63
  -6   2  12    1.57    0.72
   6   2 -11   21.47    1.10
  -6   2  11   23.28    1.19
  -6  -2  11   21.34    1.06
   6  -2 -11   23.90    1.01
  -6   2  10   42.06    1.84
   6   2 -10   43.19    1.80
  -6  -2  10   44.32    1.65
   6  -2 -10   42.93    1.74
  -6  -2  10   42.76    1.79
  -6  -2   9   84.32    3.14
  -6   2   9   80.86    3.26
  -6  -2   9   84.53    3.22
  -6  -2   8  172.56    6.28
  -6   2   8  166.72    6.36
  -6  -2   8  163.77    6.34
   6   2  -8  164.63    6.28
  -6  -2   7   37.19    1.40
   6   2  -7   36.07    1.41
   6   2  -7   35.70    1.51
  -6   2   7   38.05    1.58
  -6  -2   7   34.95    1.51
   6   2  -6    4.88    0.39
   6   2  -6    5.60    0.61
  -6  -2   6    4.21    0.35
  -6  -2   6    4.45    0.52
   6   2  -5   19.92    0.90
  -6  -2   5   16.45    0.89
   6   2  -5   16.56    0.96
   6   2  -5   19.43    0.80
   6   2  -4   71.50    2.82
   6   2  -4   73.33    2.76
   6   2  -3   69.11    2.83
   6   2  -3   74.61    2.77
   6   2  -2 1085.19   39.74
  -6   2   2 1045.39   39.75
   6  -2  -1  323.94   11.93
   6   2  -1  324.77   11.94
  -6  -2   1  315.43   11.91
   6   2  -1  316.24   11.92
  -6   2   1  319.76   11.93
   6  -2   0  246.25    9.12
  -6   2   0  245.03    9.11
  -6   2   0  243.66    9.12
   6   2   0  238.86    9.12
   6   2   0  242.64    9.10
  -6  -2   0  243.64    9.10
   6  -2   1   31.76    1.41
   6   2   1   32.16    1.40
  -6   2  -1   33.04    1.41
   6   2   1   33.07    1.38
  -6  -2  -1   34.80    1.36
  -6   2  -1   34.01    1.37
  -6   2  -2  495.16   19.21
   6   2   2  525.47   19.19
  -6   2  -2  518.04   19.19
  -6   2  -3   69.28    2.68
  -6   2  -3   69.96    2.72
  -6   2  -4  874.74   32.58
  -6   2  -5  235.68    8.83
   6  -2   6  120.69    4.54
  -6   2  -6  118.21    4.53
   6  -2   7  183.62    7.08
  -6   2  -7  185.50    7.06
   6   2   7  193.91    7.07
   6  -2   8  288.78   11.07
   6   2   8  299.24   11.06
  -6   2  -8  297.65   11.06
   6  -2   9  197.35    7.61
  -6   2  -9  203.22    7.59
   6   2   9  205.12    7.61
   6  -2  10   60.80    2.45
  -6   2 -10   63.20    2.41
   6   2  10   57.97    2.44
   6  -2  11   22.67    1.16
  -6   2 -11   24.01    1.14
   6   2  11   20.52    1.18
   6  -2  12   13.50    0.94
  -6   2 -12   12.90    0.88
   6   2  12   14.10    0.96
   6   2  13    0.82    0.80
   6  -2  13    0.74    0.82
   6   2  14    1.94    0.84
   6  -2  14    1.51    0.84
   6   2  15   18.80    1.11
   6  -2  15   17.43    1.13
   6  -2  16    2.78    0.95
   6   2  16    1.17    0.85
   6  -2  17   -0.66    0.99
   6   2  17    0.25    0.96
   6  -2  18    0.32    1.02
   6   2  18    2.31    1.02
   6  -2  19   -1.19    1.05
   6   2  19    0.41    0.97
   6  -2  20    0.88    1.08
   6   2  20    3.30    1.05
   6  -2  21    0.04    1.10
   6   2  21    0.28    0.79
   6   2  21   -1.76    1.05
   6  -2  22    1.08    1.07
   6  -2  22    1.01    1.11
   6   2  22    0.59    0.77
   6   2  22    1.36    1.13
   6  -2  23    0.93    1.06
   6   2  23    0.53    0.79
   6  -2  23    0.17    1.15
   6   2  23    0.67    1.12
   6  -2  24   -0.82    1.20
   6   2  24    0.06    1.18
   6   2  24    1.04    0.75
   6  -2  24    0.19    1.05
   6  -2  25   -0.32    1.19
   6   2  25    0.02    1.20
   6  -2  25    1.74    1.11
   6   2  26    1.65    1.23
   6  -2  26    0.28    1.24
   6   2  27   -0.48    1.30
   6   2  28   -1.43    1.33
  -6   4  31   -0.23    0.69
  -6  -4  31   -0.02    1.28
  -6   4  30   -0.66    0.68
  -6  -4  30    0.08    1.21
  -6   4  29    1.46    0.69
  -6  -4  29    0.04    1.17
  -6  -4  28   -0.06    1.15
  -6   4  28   -0.13    0.66
  -6  -4  27   -0.15    1.13
  -6   4  27    0.37    0.65
  -6  -4  26   -0.02    1.10
  -6   4  26   -0.67    0.64
  -6  -4  25   -1.28    1.04
  -6  -4  24    0.07    1.00
  -6  -4  23    3.36    0.98
  -6  -4  22    0.57    0.95
  -6  -4  21    2.08    0.92
  -6  -4  20   16.68    1.14
  -6  -4  19    5.43    0.89
  -6  -4  18    0.60    0.80
   6  -4 -18    0.56    0.46
  -6  -4  17    1.39    0.77
   6  -4 -17    0.30    0.46
   6  -4 -16    6.62    0.52
  -6  -4  16    4.85    0.78
   6   4 -16    6.68    0.93
   6  -4 -15    1.85    0.46
  -6  -4  15    2.52    0.65
   6   4 -15    1.75    0.88
   6  -4 -14    7.63    0.53
   6   4 -14    6.91    0.87
  -6  -4  14    5.85    0.74
   6  -4 -13    1.81    0.47
   6   4 -13    2.08    0.81
  -6  -4  13    1.44    0.72
   6   4 -12   45.53    1.99
  -6   4  12   46.74    2.00
  -6  -4  12   51.30    1.98
   6  -4 -12   47.38    1.88
  -6  -4  11   89.97    3.46
  -6   4  11   90.21    3.48
   6   4 -11   87.56    3.47
  -6   4  10   51.61    2.22
   6   4 -10   55.16    2.05
  -6  -4  10   51.07    2.18
  -6   4   9   19.83    1.05
   6   4  -9   18.91    0.78
  -6  -4   9   19.78    1.00
  -6   4   8   38.66    1.57
   6   4  -8   35.37    1.38
  -6  -4   8   35.38    1.52
  -6   4   7  138.82    5.24
   6   4  -7  139.27    5.22
  -6  -4   7  138.03    5.23
   6   4  -7  137.28    5.16
   6   4  -6   65.88    2.65
   6   4  -6   68.17    2.61
  -6  -4   6   68.99    2.63
   6   4  -6   67.05    2.56
   6   4  -5    1.45    0.50
  -6  -4   5    1.61    0.55
   6   4  -5    1.55    0.64
   6   4  -5    1.30    0.36
   6   4  -4  102.61    3.85
   6   4  -4   95.76    3.90
  -6  -4   4  107.22    3.91
   6   4  -3   59.87    2.29
  -6  -4   3   55.03    2.26
   6   4  -2 1175.59   43.78
   6   4  -1  541.03   19.69
   6   4  -1  514.17   19.69
   6   4   0  236.58    8.53
  -6   4   0  223.38    8.53
   6   4   0  223.64    8.52
  -6   4   0  226.41    8.52
   6   4   1   18.93    0.91
  -6   4  -1   17.39    0.91
  -6   4  -1   18.80    0.87
   6   4   1   18.59    0.89
   6   4   2  118.12    4.44
  -6   4  -2  119.02    4.43
   6   4   2  115.76    4.42
  -6   4  -2  114.03    4.44
   6   4   3   81.91    3.18
  -6   4  -3   83.09    3.18
   6   4   3   79.27    3.18
  -6   4  -3   87.88    3.20
  -6   4  -4  138.08    5.22
   6  -4   5   46.01    1.89
  -6   4  -5   45.32    1.85
   6  -4   6   63.26    2.53
  -6   4  -6   63.29    2.48
   6  -4   7  101.06    3.84
  -6   4  -7   98.03    3.80
   6   4   8   -0.19    0.69
   6  -4   8    1.01    0.76
  -6   4  -8    0.31    0.58
   6  -4   9   21.70    1.16
   6   4   9   21.18    1.10
  -6   4  -9   20.82    1.06
   6  -4  10   25.48    1.23
  -6   4 -10   25.79    1.19
   6   4  10   24.87    1.23
   6   4  11    6.91    0.77
  -6   4 -11    7.12    0.66
   6  -4  11    6.69    0.85
  -6   4 -12    4.99    0.64
   6   4  12    4.74    0.76
   6  -4  12    3.93    0.84
  -6   4 -13    3.04    0.68
   6   4  13    2.74    0.81
   6  -4  13    1.48    0.83
   6   4  14    1.62    0.84
  -6   4 -14    0.53    0.69
   6  -4  14    1.35    0.85
   6   4  15    7.12    0.89
  -6   4 -15    7.69    0.81
   6  -4  15    6.12    0.99
   6  -4  16   -0.94    0.94
   6   4  16   -0.31    0.96
   6  -4  17   12.24    1.14
   6   4  17   12.00    1.05
   6  -4  18    9.21    1.12
   6   4  18    9.44    1.10
   6  -4  19    0.78    1.05
   6   4  19    0.65    1.04
   6  -4  20   -0.18    1.09
   6   4  20    2.35    1.07
   6   4  21   -0.07    0.58
   6   4  21    0.65    1.05
   6   4  22    0.21    1.16
   6  -4  22   -0.09    1.16
   6   4  22    0.39    0.50
   6   4  22    0.12    0.53
   6  -4  23    0.10    1.18
   6   4  23   -1.22    1.12
   6  -4  24    1.20    1.17
   6   4  24    2.75    1.19
   6  -4  25    0.23    1.21
   6   4  25    0.20    1.24
   6  -4  26    0.98    1.28
   6   4  26   -0.25    1.29
   6   4  27   -1.32    1.34
   6   4  28    0.92    1.33
  -6  -6  31   -0.29    1.41
  -6   6  31    0.83    0.80
  -6  -6  30   -0.09    1.36
  -6   6  30   -0.14    0.80
  -6   6  29    0.58    0.80
  -6  -6  29    0.16    1.37
  -6  -6  28    0.04    1.27
  -6  -6  27   -0.11    1.24
  -6  -6  26    2.99    1.26
  -6  -6  25    0.62    1.19
  -6  -6  24    0.40    1.17
  -6  -6  23   -1.11    1.11
  -6  -6  22    1.00    1.08
  -6  -6  21    3.50    1.03
  -6  -6  20    0.82    0.97
  -6  -6  19    1.24    0.97
  -6  -6  18    2.89    0.83
   6  -6 -18    1.48    0.34
   6  -6 -17    9.14    0.52
  -6  -6  17    8.88    0.99
   6  -6 -16    0.61    0.39
  -6  -6  16    1.41    0.81
   6  -6 -15    7.10    0.50
   6   6 -15    6.58    0.94
  -6  -6  15    8.83    0.87
   6  -6 -14   14.75    0.72
  -6  -6  14   14.88    0.99
   6   6 -14   13.35    1.09
  -6   6  13   58.40    2.48
  -6  -6  13   62.76    2.48
   6   6 -13   61.87    2.55
  -6  -6  13   59.87    2.48
   6   6 -12   14.70    0.62
  -6  -6  12   14.24    1.01
  -6   6  12   14.80    0.98
  -6  -6  12   14.78    1.00
   6   6 -12   15.42    1.08
  -6  -6  11   23.56    1.22
  -6   6  11   23.22    1.23
  -6  -6  11   21.61    1.21
  -6  -6  10    1.81    0.76
  -6  -6  10    2.29    0.75
  -6   6  10    1.50    0.77
  -6  -6   9    1.26    0.74
  -6   6   9    2.78    0.77
  -6  -6   9    3.19    0.72
  -6  -6   8    0.83    0.64
  -6   6   8    0.82    0.70
  -6  -6   8    0.90    0.67
   6   6  -7   33.45    1.56
   6  -6  -7   35.66    1.46
  -6   6   7   36.59    1.50
   6   6  -7   32.95    1.43
  -6  -6   7   34.84    1.51
   6   6  -6  125.46    4.77
   6  -6  -6  125.74    4.72
   6   6  -6  125.09    4.72
  -6  -6   6  121.85    4.75
   6   6  -5   19.57    1.07
   6  -6  -5   19.96    0.94
   6   6  -5   19.57    0.93
  -6  -6   5   18.34    1.01
  -6  -6   4    0.90    0.63
   6   6  -4    0.81    0.67
   6   6  -3   10.85    0.79
   6  -6  -2  160.19    6.06
   6   6  -2  160.67    6.06
   6   6  -2  161.89    6.08
   6  -6  -1    1.78    0.53
   6   6  -1    1.06    0.52
   6   6  -1    1.42    0.60
   6  -6   0   30.56    1.23
   6   6   0   26.45    1.23
   6   6   0   29.99    1.29
   6   6   1    7.49    0.72
  -6  -6  -1    7.18    0.63
  -6   6  -1    7.15    0.62
  -6  -6  -1    6.45    0.65
  -6   6  -2    5.27    0.74
  -6  -6  -2    9.28    0.65
  -6   6  -2    7.81    0.64
   6   6   2    8.86    0.68
  -6   6  -3    0.53    0.64
  -6  -6  -3    1.22    0.58
  -6   6  -3    1.46    0.59
   6   6   3    1.56    0.57
  -6   6  -4    5.59    0.73
  -6  -6  -4    6.46    0.67
  -6   6  -4    6.03    0.69
   6   6   4    6.03    0.63
  -6   6  -5    5.88    0.65
   6   6   5    6.16    0.62
   6   6   6   14.21    0.79
  -6   6  -6   15.61    0.87
  -6   6  -7    1.06    0.66
   6   6   7    1.95    0.55
   6   6   8   14.38    0.78
  -6   6  -8   14.21    0.84
   6   6   9   16.52    0.84
  -6   6  -9   17.61    0.95
   6   6  10   24.23    1.12
  -6   6 -10   27.46    1.21
   6   6  11    0.72    0.49
  -6   6 -11   -0.73    0.67
   6   6  11    0.91    0.77
  -6   6 -12    8.64    0.75
   6   6  12    9.56    0.89
   6   6  12    8.64    0.62
  -6   6 -13   11.99    0.85
   6   6  13   14.61    1.00
   6   6  13   10.18    0.69
  -6   6 -14    8.25    0.81
   6   6  14    6.38    0.60
   6   6  14    8.37    0.91
   6   6  15    3.45    0.53
  -6   6 -15    3.92    0.78
   6   6  15    6.28    0.99
   6   6  16   -0.28    0.48
  -6   6 -16    0.88    0.79
   6   6  16   -0.68    0.91
   6   6  17    2.02    0.48
  -6   6 -17    4.30    0.86
   6   6  17    3.76    1.01
   6   6  18   -0.43    0.41
   6   6  18   -0.03    0.98
   6   6  19    2.88    1.07
   6   6  20    5.55    1.13
   6   6  21    1.21    1.05
   6   6  22    0.21    1.17
   6  -6  22    0.97    1.25
   6   6  23    2.17    1.14
   6  -6  23    1.19    1.30
   6  -6  24   -0.48    1.33
   6   6  24   -1.27    1.15
   6  -6  25   -1.58    1.35
   6   6  25    0.51    1.29
   6  -6  26   -0.46    1.38
   6   6  26   -0.79    1.35
   6   6  27    0.95    1.33
   6   6  28    0.90    1.40
  -6  -8  32    0.10    1.59
  -6   8  31    0.66    0.93
  -6  -8  31   -0.23    1.53
  -6  -8  30   -0.28    1.49
  -6  -8  29   -0.08    1.45
  -6  -8  28    2.11    1.43
  -6  -8  27    6.47    1.46
  -6  -8  26    1.95    1.39
  -6  -8  25   -1.41    1.34
  -6  -8  24    0.80    1.30
  -6  -8  23    4.79    1.31
  -6  -8  22    0.44    1.19
  -6  -8  21    6.48    1.17
  -6  -8  20   -0.99    1.12
  -6  -8  19    1.68    1.12
  -6  -8  18   11.34    1.09
  -6  -8  17   -0.80    1.04
   6  -8 -17    0.73    0.36
  -6  -8  16   22.17    1.29
   6  -8 -16   20.11    0.89
  -6  -8  15   17.15    1.13
  -6  -8  14    2.84    0.86
  -6   8  14    1.89    0.83
  -6  -8  14    2.48    0.87
  -6  -8  13   46.14    1.99
  -6   8  13   42.48    1.93
  -6  -8  13   45.39    1.97
   6   8 -13   49.14    2.08
  -6  -8  12   31.74    1.48
  -6  -8  12   29.87    1.46
  -6   8  12   29.75    1.45
  -6  -8  11   98.94    3.77
  -6  -8  11   92.78    3.74
  -6   8  11   97.61    3.74
  -6  -8  10   11.11    0.97
  -6   8  10   12.78    0.89
  -6  -8  10    9.93    0.88
  -6   8   9   72.43    2.77
  -6  -8   9   66.52    2.75
  -6  -8   9   69.80    2.79
  -6  -8   8   95.22    3.65
  -6   8   8   93.66    3.61
  -6  -8   8   90.80    3.59
   6   8  -8   93.79    3.69
  -6  -8   7   19.91    1.11
   6   8  -7   19.48    1.23
   6   8  -6    6.28    0.90
   6  -8  -6    6.48    0.63
   6   8  -6    6.34    0.57
  -6  -8   6    7.65    0.80
   6   8  -5    2.44    0.84
   6  -8  -5    1.92    0.57
   6   8  -5    2.83    0.54
  -6  -8   5    1.80    0.71
   6   8  -4    8.95    0.84
   6  -8  -4    8.25    0.62
   6   8  -4    7.76    0.64
   6   8  -3   56.99    2.30
   6   8  -2  108.98    4.35
   6   8  -2  112.39    4.31
   6  -8  -2  117.74    4.31
   6   8  -1  136.98    5.02
   6   8  -1  130.14    4.97
   6  -8  -1  129.90    4.97
  -6  -8   0    0.55    0.64
   6   8   0    1.07    0.52
   6   8   0    0.61    0.62
  -6   8  -1  206.02    7.68
  -6  -8  -1  202.13    7.68
  -6  -8  -1  206.27    7.70
   6   8   1  203.12    7.70
  -6   8  -2   55.48    2.17
  -6  -8  -2   55.18    2.16
  -6  -8  -2   54.69    2.18
   6   8   2   51.22    2.19
  -6  -8  -3   19.91    1.02
  -6   8  -3   18.96    1.05
  -6  -8  -3   21.62    1.01
   6   8   3   20.89    1.04
   6   8   4   17.15    0.93
  -6   8  -4   17.65    0.98
  -6  -8  -4   16.14    0.94
   6   8   5  114.69    4.39
  -6  -8  -5  118.15    4.42
  -6   8  -5  116.80    4.43
  -6   8  -5  111.79    4.40
   6   8   6   23.66    1.14
  -6   8  -6   26.15    1.23
   6   8   7   29.33    1.27
  -6   8  -7   27.58    1.30
   6   8   8   27.32    1.26
  -6   8  -8   31.73    1.35
   6   8   9   -0.09    0.55
  -6   8  -9    0.08    0.66
   6   8  10   19.39    0.96
  -6   8 -10   20.76    1.09
  -6   8 -11    4.25    0.75
   6   8  11    2.72    0.54
   6   8  12    7.79    0.63
  -6   8 -12    8.54    0.81
   6   8  13    4.11    0.56
  -6   8 -13    6.23    0.81
   6   8  14    5.58    0.56
  -6   8 -14    8.53    0.80
   6   8  15    0.08    0.46
   6   8  15    1.50    1.02
  -6   8 -15   -0.57    0.80
  -6   8 -16    0.77    0.83
   6   8  16    0.46    1.02
   6   8  16    0.18    0.37
   6   8  17   -0.03    1.09
  -6   8 -17    1.47    0.84
  -6   8 -18    1.75    0.87
   6   8  18    1.39    1.06
  -6   8 -19    0.74    0.91
   6   8  19    0.18    1.14
   6   8  20    1.58    1.10
   6   8  21    1.58    1.20
   6  -8  22    2.07    1.38
   6   8  22    0.14    1.24
   6  -8  23    1.28    1.41
   6   8  23    0.02    1.21
   6  -8  24   -2.38    1.42
   6   8  24    0.02    1.18
   6   8  25   -0.49    1.35
   6  -8  25    1.15    1.46
   6   8  26   -0.47    1.38
   6  -8  26    2.95    1.53
   6   8  27    3.13    1.39
   6  -8  27   -1.29    1.56
  -6 -10  32    0.20    1.70
  -6 -10  31    0.28    1.67
  -6 -10  30    1.13    1.63
  -6 -10  29    1.41    1.57
  -6 -10  28   -0.58    1.59
  -6 -10  27    0.57    1.53
  -6 -10  26    0.86    1.42
  -6 -10  25   -0.05    1.39
  -6 -10  24    2.81    1.43
  -6 -10  23   -2.74    1.44
  -6 -10  22    3.22    1.39
  -6 -10  21    0.25    1.29
  -6 -10  20    6.75    1.27
  -6 -10  19   12.28    1.34
  -6 -10  18   -0.78    1.09
  -6 -10  17    0.60    1.11
  -6 -10  17    0.68    1.04
   6  10 -17   -0.32    0.34
  -6 -10  16   11.69    1.18
  -6  10  16   11.97    1.04
  -6 -10  16   14.04    1.18
  -6  10  15   -0.64    0.89
  -6 -10  15   -1.42    0.93
  -6 -10  15   -2.96    0.99
  -6 -10  14    2.16    0.94
  -6  10  14    0.72    0.83
  -6 -10  14    1.40    0.90
  -6 -10  13    4.17    1.00
  -6  10  13    4.69    0.86
  -6 -10  13    5.53    0.88
  -6 -10  12   44.36    1.98
  -6  10  12   44.92    1.93
  -6 -10  12   44.99    1.94
  -6 -10  11    0.92    0.86
  -6 -10  11    1.42    0.74
  -6  10  11    1.98    0.77
  -6 -10  10   -1.14    0.85
  -6 -10  10    1.21    0.75
  -6  10  10   -0.05    0.75
  -6 -10   9   58.13    2.43
  -6 -10   9   58.00    2.33
  -6  10   9   61.95    2.36
   6  10  -9   51.16    2.47
  -6 -10   8  243.18    9.13
   6  10  -8  239.30    9.14
  -6 -10   7   70.91    2.91
   6  10  -7   74.07    2.97
  -6 -10   6   69.97    2.84
   6  10  -6   70.71    2.88
   6  10  -5   40.83    1.84
   6  10  -5   42.17    1.65
   6 -10  -5   39.42    1.65
   6  10  -4   16.01    1.06
   6 -10  -4   13.73    0.78
   6  10  -4   14.34    0.78
   6 -10  -3   36.83    1.35
   6  10  -3   30.00    1.34
   6  10  -3   24.83    1.51
   6 -10  -2  230.14    8.71
   6  10  -2  237.81    8.71
   6  10  -2  226.97    8.78
   6  10  -1   26.74    1.45
   6  10  -1   28.60    1.31
   6 -10  -1   38.03    1.32
  -6 -10   1   27.84    1.47
   6  10   0  273.02   10.42
  -6 -10   0  280.61   10.41
   6  10   1  142.94    5.54
  -6 -10  -1  148.22    5.55
  -6 -10  -2    6.39    0.79
   6  10   2    6.82    0.83
  -6  10  -2    6.64    0.71
  -6 -10  -2    6.10    0.67
   6  10   3   11.12    0.83
  -6 -10  -3   10.26    0.74
  -6  10  -3   10.69    0.78
  -6 -10  -3    9.44    0.80
   6  10   4   11.04    0.84
  -6  10  -4   10.01    0.80
  -6 -10  -4    9.69    0.75
  -6 -10  -4   11.51    0.83
   6  10   5   13.58    0.88
  -6 -10  -5   13.00    0.85
  -6  10  -5   14.69    0.90
  -6 -10  -5   13.13    0.86
  -6  10  -6   20.32    1.09
  -6 -10  -6   20.06    1.06
   6  10   6   19.79    1.03
  -6  10  -6   19.25    1.11
  -6  10  -7    0.08    0.79
   6  10   7    0.14    0.65
   6  10   8   53.19    2.12
  -6  10  -8   52.01    2.17
  -6  10  -9    1.47    0.78
   6  10   9    1.19    0.65
  -6  10 -10    1.04    0.79
   6  10  10    0.28    0.62
  -6  10 -11   -0.06    0.78
   6  10  11   -0.41    0.62
  -6  10 -12    2.78    0.82
   6  10  12    2.30    0.60
   6  10  13    1.96    0.57
  -6  10 -13    1.28    0.83
   6  10  14    0.61    0.53
  -6  10 -14   -0.56    0.84
  -6  10 -15    3.18    0.90
  -6  10 -16    2.76    0.87
  -6  10 -17   -0.02    0.89
   6  10  17    2.54    1.14
  -6  10 -18   -0.56    0.88
   6  10  18   -0.29    1.15
  -6  10 -19   -0.43    0.90
   6  10  19   -0.89    1.20
  -6  10 -20    1.62    0.93
   6  10  20    3.52    1.19
   6  10  21    1.05    1.28
   6 -10  21    1.91    1.44
  -6  10 -21    0.44    0.95
   6  10  22   -0.27    1.26
   6 -10  22    0.03    1.54
   6  10  23    1.67    1.32
   6 -10  23    0.05    1.57
   6  10  24   -1.66    1.38
   6 -10  24   -1.50    1.60
   6 -10  25   -0.52    1.58
   6 -10  26   -0.99    1.62
   6 -10  27    1.27    1.68
  -6 -12  32    0.40    1.83
  -6 -12  31    1.36    1.82
  -6 -12  30   -0.06    1.74
  -6 -12  29    3.19    1.65
  -6 -12  28    2.43    1.70
  -6 -12  27   -0.42    1.64
  -6 -12  26    0.39    1.59
  -6 -12  25   -0.74    1.57
  -6 -12  24    0.53    1.50
  -6 -12  23    5.45    1.47
  -6 -12  22   -1.67    1.46
  -6 -12  21    4.69    1.52
  -6 -12  20    6.49    1.42
  -6 -12  20    9.62    1.42
  -6  12  20    6.96    1.30
  -6 -12  19    4.25    1.36
   6  12 -19    6.01    0.48
  -6 -12  19    7.43    1.32
  -6  12  19    6.51    1.18
  -6 -12  18    2.53    1.21
  -6  12  18    2.61    1.12
  -6 -12  18    0.89    1.19
   6 -12 -18    1.17    0.46
   6 -12 -17   16.42    0.88
  -6 -12  17   15.58    1.50
  -6 -12  17   20.30    1.39
  -6  12  17   17.71    1.31
  -6 -12  16    3.65    1.17
  -6 -12  16    4.31    1.09
  -6  12  16    1.78    1.00
  -6 -12  15    0.30    1.14
  -6 -12  15    1.08    1.02
  -6  12  15   -0.60    0.94
  -6 -12  14    2.56    1.09
  -6  12  14    0.66    0.90
  -6 -12  14    1.73    0.93
  -6 -12  13    6.80    1.13
  -6  12  13    6.61    0.89
  -6 -12  13    5.59    0.90
  -6 -12  12   -0.07    1.04
  -6 -12  12    0.36    0.81
  -6  12  12    0.29    0.81
  -6 -12  11   -1.07    1.00
  -6  12  11    1.61    0.79
  -6 -12  11    2.08    0.79
  -6 -12  10   41.84    1.77
  -6  12  10   43.07    1.79
  -6 -12  10   38.37    1.91
  -6 -12   9    1.41    0.95
  -6 -12   8    7.44    0.97
   6  12  -8    7.23    1.15
  -6 -12   7   -0.46    0.95
   6  12  -7   -0.36    1.01
   6  12  -6   10.43    1.16
   6  12  -5  103.85    4.12
   6  12  -4   34.44    1.88
   6 -12  -4   39.98    1.62
   6  12  -4   41.47    1.61
   6 -12  -4   39.77    1.61
   6  12  -3    1.06    0.50
   6 -12  -3    1.44    0.48
   6  12  -3    0.62    0.92
   6  12  -3    1.40    0.49
   6 -12  -3    1.42    0.50
  -6 -12   2    6.09    0.87
   6 -12  -2    7.90    0.55
   6  12  -2    7.71    0.58
   6  12  -2    5.39    0.88
   6  12  -1    4.75    0.88
  -6 -12   1    6.26    0.86
   6  12   0   43.14    1.94
  -6 -12   0   46.73    1.95
   6  12   1   65.83    2.78
  -6 -12  -1   72.08    2.78
  -6 -12  -2    4.15    0.75
   6  12   2    1.87    0.73
  -6 -12  -3   12.40    0.91
  -6 -12  -3   12.86    0.83
  -6  12  -3   12.89    0.85
   6  12   3   12.62    0.90
  -6 -12  -4    7.90    0.83
  -6 -12  -4    7.66    0.75
  -6  12  -4    8.34    0.76
   6  12   4    6.63    0.82
  -6  12  -5    2.52    0.75
  -6 -12  -5    2.59    0.73
  -6 -12  -5    1.54    0.69
   6  12   5    1.74    0.77
   6  12   6   23.28    1.27
  -6 -12  -6   24.91    1.24
  -6  12  -6   27.98    1.30
  -6 -12  -6   24.50    1.25
   6  12   7    4.74    0.84
  -6 -12  -7    5.30    0.82
  -6  12  -7    5.32    0.89
  -6 -12  -7    5.81    0.79
   6  12   8   10.79    0.90
  -6  12  -8    8.71    0.96
  -6 -12  -8   11.11    0.94
  -6  12  -9   -1.44    0.84
   6  12   9    0.36    0.75
   6  12  10    1.01    0.77
  -6  12 -10    0.92    0.87
   6  12  11    5.17    0.77
  -6  12 -11    3.57    0.93
  -6  12 -12    4.74    0.88
  -6  12 -13    1.24    0.91
  -6  12 -14    7.23    0.95
  -6  12 -15   -0.47    0.92
  -6  12 -16    0.74    0.91
  -6  12 -17   -0.33    0.93
  -6  12 -18    1.62    0.95
  -6  12 -19   -1.67    0.93
   6  12  19   -1.29    1.29
  -6  12 -20   -0.44    0.94
   6  12  20    0.22    1.34
  -6  12 -21   -0.24    0.94
   6  12  21    1.12    1.32
   6 -12  21    0.30    1.60
  -6  12 -22    1.18    1.00
   6 -12  22   -2.74    1.69
   6  12  22   -0.72    1.38
   6 -12  23   -0.33    1.72
   6 -12  24   -0.51    1.60
   6 -12  25    1.04    1.77
   6 -12  26    2.06    1.82
   6 -12  27   -0.97    1.78
  -6 -14  32    0.27    1.98
  -6 -14  31   -1.73    1.82
  -6 -14  30    0.99    1.82
  -6 -14  29    0.10    1.83
  -6 -14  28   -3.21    1.84
  -6 -14  27    0.99    1.75
  -6 -14  26   -2.12    1.74
  -6  14  26    0.20    1.64
  -6 -14  26    0.80    1.81
  -6 -14  25    0.58    1.68
  -6  14  25    1.13    1.60
  -6 -14  25    0.95    1.71
  -6 -14  24    1.63    1.58
  -6 -14  24    0.46    1.61
  -6  14  24   -0.48    1.55
  -6 -14  23    0.76    1.57
  -6  14  23    1.92    1.44
  -6 -14  23    0.19    1.58
  -6 -14  22    0.06    1.64
  -6 -14  22   -2.85    1.55
  -6  14  22    0.60    1.33
   6  14 -21    0.08    0.44
  -6 -14  21    1.16    1.46
  -6 -14  21   -1.19    1.54
  -6  14  21    0.72    1.36
   6  14 -20    0.09    0.54
  -6 -14  20    0.72    1.47
  -6  14  20    0.66    1.27
  -6 -14  20    1.29    1.40
   6 -14 -19    3.13    0.46
  -6 -14  19    3.27    1.55
  -6 -14  19    2.70    1.39
  -6  14  19    5.65    1.27
   6 -14 -18    3.45    0.63
  -6 -14  18    3.96    1.47
  -6 -14  18    4.72    1.31
  -6  14  18    4.07    1.22
   6 -14 -17    0.99    0.68
  -6  14  17    0.02    1.13
  -6 -14  17    1.36    1.23
  -6 -14  17   -2.75    1.43
  -6 -14  16    4.92    1.16
  -6  14  16    5.20    1.11
   6 -14 -16    5.39    0.81
  -6 -14  16    5.79    1.47
  -6  14  15    6.15    1.05
  -6 -14  15    6.24    1.10
  -6 -14  15    5.12    1.32
  -6 -14  14    1.66    0.98
  -6  14  14    2.12    0.96
  -6 -14  14    2.75    1.22
  -6 -14  13    0.65    0.91
  -6  14  13    0.37    0.92
  -6 -14  13    2.55    1.18
  -6  14  12   16.08    1.11
  -6 -14  12   16.18    1.12
  -6 -14  12   17.08    1.42
  -6  14  11    8.10    0.92
  -6 -14  11   11.75    1.21
  -6 -14  10    1.42    1.11
  -6 -14   9   15.20    1.29
  -6 -14   8    2.08    1.04
   6 -14  -5    1.89    0.52
   6  14  -4   10.38    0.67
   6 -14  -4   11.09    0.63
   6 -14  -3   16.92    0.85
   6  14  -3   18.18    0.84
  -6 -14   3   17.66    1.21
   6  14  -3   19.58    1.31
   6  14  -3   19.04    0.85
  -6 -14   2   13.77    1.19
   6  14  -2   18.07    1.24
   6 -14  -2   16.50    0.79
   6  14  -2   15.17    0.79
   6  14  -1   21.55    1.30
  -6 -14   1   21.97    1.26
   6  14   0   14.20    1.14
  -6 -14   0   14.03    1.12
  -6 -14  -1   17.80    1.19
   6  14   1   19.22    1.25
  -6 -14  -2   14.60    1.12
   6  14   2   15.28    1.15
  -6 -14  -3    6.88    0.90
   6  14   3    6.19    0.97
   6  14   4   16.59    1.13
  -6  14  -4   16.10    1.04
  -6 -14  -4   18.38    1.00
  -6 -14  -4   15.31    1.14
  -6  14  -5   13.30    0.97
  -6 -14  -5   13.37    0.96
   6  14   5   13.00    1.07
  -6 -14  -5   13.77    1.06
  -6 -14  -6   25.41    1.25
  -6  14  -6   22.88    1.30
   6  14   6   24.16    1.34
  -6 -14  -6   24.36    1.34
  -6 -14  -7    9.46    0.94
  -6  14  -7    8.18    1.01
  -6 -14  -7    7.06    0.93
  -6 -14  -8   19.75    1.17
  -6  14  -8   21.51    1.30
  -6 -14  -8   19.62    1.22
  -6  14  -9    3.22    0.97
  -6 -14  -9    4.10    0.94
  -6  14  -9    3.15    1.03
  -6  14 -10    6.31    1.04
  -6 -14 -10    4.41    1.00
  -6  14 -11    0.55    0.98
  -6  14 -12    8.93    1.12
  -6  14 -13    0.10    1.01
  -6  14 -14   -0.06    0.93
  -6  14 -15    2.36    1.01
  -6  14 -16    0.52    0.97
  -6  14 -17   -0.22    0.99
  -6  14 -18    1.46    1.00
  -6  14 -19    1.08    0.99
   6 -14  19   -0.52    1.64
   6 -14  20    0.13    1.67
  -6  14 -20    0.41    0.97
   6 -14  21   -0.62    1.83
  -6  14 -21   -0.73    1.01
   6 -14  22   -1.27    1.74
  -6  14 -22    0.52    1.03
   6 -14  23   -1.59    1.89
   6 -14  24   -0.03    1.73
   6 -14  25    2.33    1.95
   6 -14  26   -2.90    1.94
   6 -14  27    1.45    2.00
  -6 -16  32    0.90    2.14
  -6 -16  31    1.17    1.92
  -6 -16  30   -1.09    1.87
  -6 -16  29    0.96    1.83
  -6 -16  28   -1.64    1.82
  -6 -16  27   -0.89    1.80
  -6 -16  26    0.82    1.85
  -6 -16  26    0.04    1.82
  -6  16  25    3.48    1.59
  -6 -16  25    0.94    1.80
  -6 -16  25   -0.53    1.86
  -6  16  24   -2.04    1.58
  -6 -16  24   -1.20    1.69
  -6 -16  24    2.74    1.85
   6  16 -23   -0.13    0.29
  -6 -16  23    0.20    1.62
  -6  16  23   -0.28    1.48
  -6  16  22   -1.52    1.42
  -6 -16  22   -0.59    1.56
  -6 -16  22   -0.24    1.65
   6  16 -22   -0.01    0.56
  -6 -16  21    1.37    1.75
   6  16 -21    0.10    0.64
  -6 -16  21    0.28    1.56
  -6  16  21    2.12    1.40
  -6  16  20   -0.34    1.30
  -6 -16  20    0.10    1.46
  -6 -16  20   -0.33    1.59
   6  16 -20    0.11    0.71
   6 -16 -20    3.07    0.32
  -6  16  19    3.12    1.26
  -6 -16  19    2.59    1.38
  -6 -16  19    2.75    1.70
   6 -16 -19    0.85    0.65
   6 -16 -18    6.20    0.79
  -6  16  18    7.46    1.29
  -6 -16  18    9.92    1.39
  -6 -16  18    7.41    1.62
   6 -16 -17    0.94    0.83
  -6 -16  17   -0.31    1.27
  -6  16  17   -1.76    1.20
  -6 -16  17   -0.89    1.60
   6 -16 -16   -0.05    0.88
  -6 -16  16    0.12    1.25
  -6  16  16   -0.40    1.16
  -6 -16  16   -0.78    1.58
   6 -16 -15    5.48    1.02
  -6 -16  15   12.99    1.59
  -6 -16  15    6.58    1.20
  -6  16  15    7.06    1.18
  -6 -16  14   13.62    1.62
   6 -16 -14   16.16    1.20
  -6 -16  14   15.62    1.27
  -6  16  14   15.20    1.22
  -6 -16  13    5.07    0.99
  -6  16  13    4.73    0.98
  -6 -16  13    4.98    1.43
  -6 -16  12   -0.26    1.34
  -6 -16  11    4.89    1.30
  -6 -16  10    2.50    1.25
   6 -16  -6   34.07    1.41
  -6 -16   5    4.76    1.17
   6 -16  -5    4.44    0.48
   6  16  -5    3.71    0.54
  -6 -16   4    5.17    1.20
  -6 -16   3    1.16    1.09
  -6 -16   2    3.32    1.07
  -6 -16   1    3.34    0.99
   6 -16  -1    3.16    0.48
   6  16  -1    2.41    0.46
  -6 -16   0   16.29    1.28
  -6 -16  -1   29.92    1.59
  -6 -16  -2   29.11    1.53
  -6 -16  -3   10.65    1.12
  -6 -16  -4   35.98    1.78
  -6  16  -5    5.10    0.88
  -6 -16  -5    6.32    1.05
  -6  16  -6    7.09    0.97
  -6 -16  -6    7.55    0.90
  -6 -16  -6    6.69    1.06
  -6 -16  -7   -0.04    0.88
  -6  16  -7    1.23    0.93
  -6 -16  -7    0.02    0.99
  -6 -16  -8    2.29    0.91
  -6 -16  -8    0.51    0.98
  -6  16  -8    0.63    0.99
  -6 -16  -9   -0.06    0.94
  -6  16  -9    0.15    1.03
  -6 -16  -9   -0.05    0.96
  -6  16 -10   -0.14    1.10
  -6 -16 -10   -0.53    1.04
  -6  16 -10   -1.09    1.14
  -6  16 -11    2.48    1.08
  -6  16 -11    4.72    1.18
  -6 -16 -11    3.33    1.12
  -6 -16 -12   18.89    1.42
  -6  16 -12   21.57    1.51
  -6  16 -12   14.03    1.32
  -6 -16 -13    0.98    1.25
  -6  16 -13    0.45    1.04
  -6  16 -14    0.29    1.04
  -6  16 -15   -0.70    1.09
  -6  16 -16    1.02    1.05
   6 -16  17    4.53    1.86
  -6  16 -17    0.10    1.09
   6 -16  18   -0.10    1.89
  -6  16 -18    0.14    1.07
   6 -16  19    0.11    1.91
  -6  16 -19   -0.30    1.06
   6 -16  20    1.17    1.87
  -6  16 -20   -0.93    1.08
   6 -16  21   -1.26    1.88
  -6  16 -21    0.22    1.06
   6 -16  22   -0.49    2.00
   6 -16  23    0.95    1.97
   6 -16  24    0.04    1.90
   6 -16  25   -2.57    2.12
   6 -16  26   -1.29    2.02
  -6 -18  29    1.29    2.13
  -6 -18  28   -1.57    2.06
  -6 -18  27    0.27    1.94
  -6 -18  26   -1.51    1.90
  -6 -18  26    1.37    1.91
  -6 -18  25   -0.68    1.84
  -6  18  25    1.78    1.68
  -6 -18  25   -0.91    1.97
  -6  18  24    0.65    1.58
  -6 -18  24   -0.84    1.74
  -6 -18  24   -0.15    1.97
  -6 -18  23    0.14    1.72
  -6  18  23    1.98    1.53
  -6 -18  23    1.15    1.85
  -6  18  22    0.67    5.95
  -6 -18  22    2.60    6.03
  -6 -18  21    2.61    1.91
   6  18 -21    0.43    0.79
  -6 -18  21   -0.29    1.56
  -6  18  21    0.02    1.37
  -6 -18  20    5.88    1.75
  -6  18  20    2.58    1.35
  -6 -18  20    4.71    1.51
   6 -18 -20    1.13    0.64
  -6 -18  19   -2.47    1.76
   6 -18 -19   -0.51    0.78
  -6 -18  19    2.17    1.45
  -6  18  19    1.42    1.31
  -6 -18  18    0.03    1.69
   6 -18 -18   -1.32    0.86
  -6  18  18    1.55    1.25
  -6 -18  18   -0.24    1.33
   6 -18 -17   -0.37    0.93
  -6 -18  17   -0.28    1.62
  -6 -18  17   -2.27    1.27
  -6  18  17   -0.96    1.24
  -6 -18  16   -1.13    1.70
  -6  18  16    0.37    1.17
  -6 -18  16   -1.12    1.19
   6 -18 -16    0.77    0.98
  -6 -18  15   -0.97    1.66
  -6  18  15    0.35    1.09
  -6 -18  15    0.53    1.12
   6 -18 -15    1.58    1.05
   6 -18 -14   -1.75    1.12
  -6 -18  14   -1.39    1.60
   6 -18 -13    0.55    1.16
  -6 -18  13    0.06    1.57
   6 -18 -12   13.44    1.38
  -6 -18  12   16.36    1.74
  -6 -18  11   -2.22    1.57
   6  18  -7   -0.70    0.60
   6 -18  -7   -0.54    0.50
   6  18  -6    6.07    0.56
  -6 -18   6    3.27    1.34
  -6 -18   5   80.94    3.43
  -6 -18   4    7.63    1.40
  -6 -18   3   19.17    1.56
  -6 -18   2    2.63    1.32
  -6 -18   1    7.17    1.31
   6  18   0   48.54    1.92
  -6 -18   0   70.39    2.38
  -6 -18  -1    1.13    1.24
   6 -18   1    0.29    0.50
  -6 -18  -2    0.79    1.13
  -6 -18  -3   -0.80    1.16
  -6 -18  -4   33.79    1.77
  -6 -18  -5    7.78    1.24
  -6 -18  -6    1.71    1.13
  -6  18  -6    2.20    0.96
  -6 -18  -7   15.64    1.16
  -6  18  -7   16.35    1.22
  -6 -18  -7   16.70    1.35
  -6  18  -8    6.10    1.11
  -6 -18  -8    5.41    1.02
  -6 -18  -8    4.19    1.17
  -6  18  -9    6.67    1.17
  -6 -18  -9    5.67    1.08
  -6 -18  -9    4.99    1.13
  -6 -18 -10    7.37    1.14
  -6  18 -10    6.53    1.22
  -6 -18 -10    4.34    1.08
  -6  18 -11   -2.76    1.26
  -6 -18 -11    0.10    1.11
  -6  18 -11   -0.38    1.31
  -6 -18 -12    3.04    1.20
  -6  18 -12    3.14    1.30
  -6  18 -12    1.38    1.28
  -6  18 -13    1.33    1.34
  -6 -18 -13    0.45    1.27
  -6  18 -13    1.55    1.17
  -6  18 -14    0.75    1.36
  -6 -18 -14   -0.84    1.35
  -6  18 -14    1.98    1.20
   6 -18  15    1.04    1.93
  -6 -18 -15    0.31    1.44
  -6  18 -15    0.45    1.45
  -6  18 -15   -0.02    1.15
   6 -18  16    2.57    1.99
  -6  18 -16    0.03    1.55
  -6 -18 -16   -0.76    1.54
  -6  18 -16    0.43    1.20
   6 -18  17    3.05    1.98
  -6  18 -17    0.14    1.17
  -6 -18 -17    2.11    1.64
  -6  18 -18    0.47    1.19
  -6 -18 -18    0.12    1.72
   6 -18  18   -1.29    2.00
   6 -18  19    3.92    2.13
  -6  18 -19    0.60    1.18
   6 -18  20   -0.34    2.10
  -6  18 -20    0.12    1.17
   6 -18  21    4.09    2.04
   6 -18  22    0.15    2.03
   6 -18  23   -2.04    2.04
  -6 -20  26   -4.06    2.17
  -6 -20  25   -1.17    2.21
  -6 -20  25   -2.89    1.89
  -6 -20  24    0.76    2.10
  -6 -20  24   -2.17    1.80
  -6 -20  23    0.32    1.98
  -6 -20  23    3.16    1.68
  -6 -20  22   -0.63    2.05
  -6 -20  22    1.51    1.62
  -6  20  22   -0.44    1.52
   6 -20 -21   -1.18    0.51
  -6  20  21   -1.23    1.45
  -6 -20  21   -0.03    1.55
  -6 -20  21    0.43    1.90
  -6 -20  20    1.55    1.97
   6 -20 -20    0.27    0.76
  -6 -20  20   -0.26    1.52
  -6  20  20    0.83    1.35
   6 -20 -19    0.77    0.87
  -6  20  19    0.64    1.31
  -6 -20  19   -0.79    1.41
   6 -20 -18   -0.47    0.94
  -6 -20  18    0.23    1.78
  -6 -20  18    0.41    1.30
  -6  20  18    1.21    1.23
  -6 -20  17    0.94    1.86
  -6  20  17   -1.43    1.17
   6 -20 -17    0.99    0.99
   6 -20 -16    0.88    1.09
  -6 -20  16   -0.22    1.71
   6 -20 -15    1.05    1.17
  -6 -20  15    3.23    1.71
   6 -20 -14    1.19    1.16
  -6 -20  14   -0.62    1.68
   6 -20 -13    2.37    1.20
  -6 -20  13    0.82    1.66
  -6 -20  12    2.45    1.68
   6 -20 -12   -2.03    1.33
   6 -20 -11    3.18    1.37
   6 -20 -10   14.36    1.60
   6 -20  -9    1.20    1.52
   6 -20  -9    0.35    0.51
   6  20  -8    0.93    0.53
  -6 -20   7   -0.28    1.53
  -6 -20   6   16.39    1.76
  -6 -20   5    0.36    1.49
  -6 -20   4    0.03    1.44
  -6 -20   3   33.93    2.03
  -6 -20   2    3.55    1.43
  -6 -20   1   16.83    1.56
  -6 -20   0    0.32    1.34
  -6 -20  -1    2.77    1.40
  -6 -20  -2   10.37    1.35
  -6 -20  -3    3.90    1.35
  -6 -20  -4    0.29    1.30
  -6 -20  -5   -0.35    1.26
  -6 -20  -6    0.64    1.26
  -6 -20  -7    1.18    1.26
  -6  20  -8    4.13    1.08
  -6 -20  -8    3.83    1.26
  -6  20  -9    1.75    1.15
  -6 -20  -9    0.76    1.04
  -6 -20  -9   -0.08    1.24
  -6  20 -10    0.02    1.20
  -6 -20 -10   -0.78    1.11
  -6 -20 -10   -1.27    1.21
  -6 -20 -11    2.55    1.20
  -6  20 -11    2.30    1.30
  -6 -20 -12    6.52    1.31
  -6  20 -12    7.62    1.40
   6 -20  12   10.19    2.08
  -6  20 -12    6.49    1.44
  -6 -20 -13    0.35    1.30
   6 -20  13    1.62    2.03
  -6  20 -13   -0.68    1.34
  -6  20 -13    2.05    1.42
   6 -20  14   -2.79    2.02
  -6  20 -14    1.14    1.36
  -6 -20 -14    1.50    1.37
  -6  20 -14    0.99    1.47
   6 -20  15    4.50    2.19
  -6  20 -15    0.47    1.30
  -6 -20 -15    3.22    1.50
  -6  20 -15    4.16    1.59
   6 -20  16    2.60    2.18
  -6  20 -16    0.16    1.30
  -6  20 -16    2.86    1.63
  -6 -20 -16    0.92    1.59
   6 -20  17    3.21    2.17
  -6  20 -17   -0.29    1.27
  -6  20 -17    0.97    1.69
  -6 -20 -17    0.39    1.67
   6 -20  18   -2.59    2.24
  -6  20 -18   -0.42    1.25
  -6 -20 -18    0.42    1.79
  -6  20 -18   -1.63    1.75
   6 -20  19   -0.04    2.23
  -6 -20 -19    0.22    1.85
  -6  20 -19    0.31    1.82
  -6 -20 -20    2.83    2.00
  -6  20 -20   -0.29    1.87
   6 -20  20   -0.16    2.24
  -6  20 -21    4.66    1.98
  -6 -20 -21   -2.74    2.10
  -6 -20 -22    0.52    2.23
  -6  20 -22   -0.72    2.05
  -6 -20 -23    1.66    2.29
  -6 -20 -24   -1.33    2.37
  -6 -20 -25   -1.76    2.51
  -6 -22  23   -1.97    2.30
  -6 -22  22   -0.25    2.16
   6 -22 -21    0.27    0.73
  -6 -22  21    1.56    2.19
  -6 -22  21   -2.30    1.54
   6 -22 -20   -0.01    0.89
  -6 -22  20   -1.30    2.05
  -6 -22  19   -0.46    2.02
   6 -22 -19    0.07    0.99
  -6 -22  18   -0.29    2.06
   6 -22 -18    0.26    1.07
   6 -22 -17   -0.46    1.12
  -6 -22  17   -1.83    1.97
  -6 -22  16   -0.40    1.94
   6 -22 -16   -0.52    1.16
  -6 -22  15    1.27    1.84
   6 -22 -15    1.09    1.27
  -6 -22  14   -0.20    1.87
   6 -22 -14   -0.38    1.34
  -6 -22  13    0.73    1.82
   6 -22 -13    0.17    1.38
   6 -22 -12    1.20    1.40
   6 -22 -11   -0.99    1.48
   6 -22 -11   -0.05    0.43
   6 -22 -10   -0.79    1.56
   6  22 -10    0.10    0.50
   6 -22  -9    1.80    1.48
  -6 -22   8   -1.98    1.74
   6 -22  -8   -1.02    1.59
  -6 -22   7    3.46    1.65
   6 -22  -7    0.81    1.70
  -6 -22   6    7.72    1.75
   6 -22  -6    9.42    1.84
  -6 -22   5    2.25    1.58
   6 -22  -5    4.88    1.72
  -6 -22   4   -2.21    1.63
   6 -22  -4   -1.16    1.83
  -6 -22   3   11.70    1.76
   6 -22  -3   15.17    1.89
  -6 -22   2    5.01    1.64
  -6 -22   1    6.64    1.63
  -6 -22   0   -0.17    1.54
  -6 -22  -1    1.92    1.43
  -6 -22  -2    8.65    1.53
  -6 -22  -3    0.03    1.41
  -6 -22  -4   -1.16    1.43
  -6 -22  -5    3.42    1.42
  -6 -22  -6    2.58    1.38
  -6 -22  -7    1.59    1.37
  -6 -22  -8   -1.42    1.34
   6 -22   8   -0.62    2.07
  -6 -22  -9   -0.76    1.31
   6 -22   9    1.12    1.98
  -6 -22 -10    1.74    1.30
   6 -22  10    0.88    2.09
  -6 -22 -11    1.14    1.27
   6 -22  11    2.79    2.10
  -6  22 -11   -1.05    1.32
   6 -22  12   -0.04    2.16
  -6  22 -12    0.25    1.47
  -6  22 -12    1.14    1.39
  -6 -22 -12    0.44    1.24
   6 -22  13    1.59    2.23
  -6  22 -13   -0.13    1.52
  -6  22 -13   -0.36    1.43
  -6 -22 -13   -0.27    1.35
   6 -22  14   -2.89    2.21
  -6  22 -14    0.57    1.46
  -6  22 -14   -0.26    1.48
  -6 -22 -14    0.98    1.41
  -6  22 -15   -2.53    1.55
  -6 -22 -15    1.25    1.50
   6 -22  15   -2.04    2.22
  -6  22 -15    1.57    1.51
  -6 -22 -16    0.07    1.57
   6 -22  16   -4.87    2.27
  -6  22 -16   -1.14    1.42
  -6 -22 -17    0.83    1.70
   6 -22  17   -0.13    2.35
  -6  22 -17    0.30    1.39
  -6 -22 -18   -0.34    1.76
  -6 -22 -19    2.31    1.89
  -6 -22 -20    0.29    1.94
  -6 -22 -21   -2.71    2.18
  -6 -24  19   -3.93    2.31
   6 -24 -19    0.14    1.10
   6 -24 -18   -0.36    1.16
  -6 -24  18    2.57    2.23
   6 -24 -17    1.15    1.25
  -6 -24  17    0.88    2.17
  -6 -24  16   -0.35    2.15
   6 -24 -16    0.75    1.28
   6 -24 -15    1.69    1.38
  -6 -24  15    1.77    2.11
   6 -24 -14    2.27    1.41
  -6 -24  14   -2.34    2.09
   6 -24 -13   -1.03    1.48
   6 -24 -12    0.88    1.55
   6 -24 -11    0.98    1.61
   6 -24 -10   -0.36    1.63
  -6 -24  10   -2.32    1.93
   6 -24  -9   -0.25    1.70
  -6 -24   9   -2.20    1.87
   6 -24  -8    2.88    1.82
  -6 -24   8   -1.35    1.95
   6 -24  -7   -0.17    1.79
  -6 -24   7   -1.55    1.81
   6 -24  -6    2.49    1.80
  -6 -24   6   -1.79    1.85
   6 -24  -5   -2.17    1.88
  -6 -24   5    0.04    1.73
   6 -24  -4    2.35    1.97
  -6 -24   4   -0.46    1.74
   6 -24  -3   -1.53    2.01
  -6 -24   3    1.01    1.76
   6 -24  -2    3.12    1.95
  -6 -24   2   -0.34    1.68
   6 -24  -1    0.80    2.09
  -6 -24   1    0.13    1.66
   6 -24   0    1.50    2.14
  -6 -24   0   -1.90    1.65
   6 -24   1   -1.03    2.10
  -6 -24  -1    1.15    1.63
   6 -24   2   -0.92    2.10
  -6 -24  -2   -0.85    1.54
   6 -24   3    1.31    2.17
  -6 -24  -3    0.92    1.62
   6 -24   4   -0.99    2.21
  -6 -24  -4    1.85    1.48
   6 -24   5   -1.65    2.24
  -6 -24  -5   -1.50    1.49
  -6 -24  -6    0.74    1.51
  -6 -24  -7    0.79    1.47
   6 -24   8    0.71    0.48
  -6 -24  -8    0.28    1.47
  -6 -24  -9    0.23    1.46
   6 -24   9   -0.50    2.28
  -6 -24 -10    1.01    1.44
   6 -24  10   -0.18    2.27
  -6 -24 -11   -0.72    1.39
   6 -24  11    2.14    2.33
  -6  24 -12   -0.54    1.71
   6 -24  12   -0.36    2.35
  -6  24 -13    0.38    1.66
   6 -24  13   -0.05    2.30
  -6  24 -14    1.77    1.68
  -6  24 -15    0.18    1.60
  -6 -24 -15    3.16    1.48
  -6  24 -16   -0.79    1.58
   6 -26 -17    0.44    1.40
   6 -26 -16   -1.30    1.44
  -6 -26  15    0.97    2.31
   6 -26 -15    3.18    1.55
   6 -26 -14   -0.68    1.57
   6 -26 -13    0.41    1.59
   6 -26 -12    1.84    1.72
  -6 -26  11   -0.31    2.17
   6 -26 -11   -0.03    1.79
  -6 -26  10   -1.74    2.14
   6 -26 -10   -2.45    1.80
  -6 -26   9   -1.58    2.15
   6 -26  -9   -2.08    1.85
  -6 -26   8   -0.34    2.08
   6 -26  -8   -3.31    1.92
  -6 -26   7   -0.08    2.05
   6 -26  -7    1.37    1.85
  -6 -26   6   -1.21    2.05
   6 -26  -6    1.45    1.93
  -6 -26   5    0.04    1.97
   6 -26  -5    2.31    2.08
  -6 -26   4    0.58    1.87
   6 -26  -4   -2.26    1.98
   6 -26  -3    1.66    2.19
  -6 -26   3    0.83    1.95
   6 -26  -2    1.58    2.06
  -6 -26   2   -1.16    1.90
   6 -26  -1    0.68    2.11
  -6 -26   1   -0.14    1.83
   6 -26   0   -0.43    2.28
  -6 -26   0    0.90    1.82
   6 -26   1    0.09    2.34
  -6 -26  -1   -1.01    1.84
   6 -26   2   -0.72    2.32
  -6 -26  -2   -0.43    1.75
   6 -26   3   -1.00    2.33
  -6 -26  -3   -1.38    1.73
   6 -26   4    3.30    2.41
  -6 -26  -4    1.34    1.73
   6 -26   5   -1.67    2.42
  -6 -26  -5   -0.54    1.71
   6 -26   6    1.78    2.43
  -6 -26  -6    0.44    1.67
  -6 -26  -7   -1.75    1.66
  -6 -26  -8    1.20    1.60
  -6 -26  -9   -0.98    1.59
  -6 -26 -10   -2.85    1.59
  -6 -26 -11    1.14    1.50
  -6  26 -13    2.07    1.82
  -6  26 -14    3.60    1.76
   6 -28 -15    0.76    1.67
   6 -28 -14    0.03    1.73
   6 -28 -13   -0.86    1.80
   6 -28 -12   -0.03    1.83
   6 -28 -11   -0.71    1.89
   6 -28 -10    0.90    2.00
  -6 -28  10    3.38    2.45
   6 -28  -9   -0.29    2.11
  -6 -28   9   -1.71    2.37
   6 -28  -8   -0.45    2.05
  -6 -28   8   -0.50    2.24
   6 -28  -7    0.63    2.09
  -6 -28   7   -2.84    2.36
   6 -28  -6    0.41    2.33
  -6 -28   6   -1.04    2.19
   6 -28  -5    1.88    2.29
  -6 -28   5    2.42    2.28
   6 -28  -4   -0.51    2.27
  -6 -28   4   -0.41    2.10
   6 -28  -3   -1.14    2.43
  -6 -28   3    3.05    2.03
   6 -28  -2    0.75    2.26
  -6 -28   2   -1.75    2.12
  -6 -28   1    0.76    2.09
   6 -28  -1   -0.86    2.42
  -6 -28   0   -0.37    2.07
   6 -28   0    1.15    2.52
  -6 -28  -1   -1.76    2.02
   6 -28   1    1.49    2.47
  -6 -28  -2    0.50    1.88
   6 -28   2    0.24    2.42
  -6 -28  -3   -0.51    1.87
   6 -28   3   -0.53    2.47
  -6 -28  -4   -0.10    1.88
   6 -28   4   -0.15    2.53
  -6 -28  -5   -0.98    1.84
  -6 -28  -6   -1.51    1.75
  -6 -28  -7    1.14    1.78
  -6 -28  -8    1.63    1.75
  -6 -28  -9    2.11    1.77
  -6 -28 -10   -2.20    1.65
   6 -30 -13   -0.75    1.92
   6 -30 -12   -0.49    2.02
   6 -30 -11   -0.91    2.04
   6 -30 -10   -2.18    2.17
   6 -30  -9   -2.82    2.24
   6 -30  -8    4.36    2.28
   6 -30  -7   -2.27    2.41
   6 -30  -6    4.17    2.43
   6 -30  -5    0.84    2.48
   6 -30  -4    5.18    2.52
   6 -30  -3    0.37    2.68
  -6 -30   3    2.82    2.35
  -6 -30   2    0.79    2.21
   6 -30  -2   -0.67    2.52
  -6 -30   1   -1.76    2.17
  -6 -30   0    0.32    2.15
  -6 -30  -1   -0.19    2.16
  -6 -30  -2    2.44    2.13
  -6 -30  -3   -1.42    2.16
  -6 -30  -4    1.70    1.97
  -6 -30  -5    0.41    2.02
  -6 -30  -6    3.08    2.01
  -6 -30  -7   -1.04    1.92
  -6 -30  -8   -1.03    1.89
   6 -32 -10   -4.42    2.32
   6 -32  -9    1.90    2.39
  -6 -32  -5    2.35    2.10
  -7   1  27    0.13    0.34
  -7   1  26    3.13    0.43
  -7   1  25    0.83    0.41
  -7  -1  25    1.42    0.87
  -7   1  24   -0.63    0.41
  -7  -1  24   -0.26    0.85
  -7   1  23   -0.09    0.40
  -7  -1  23    1.62    0.84
  -7   1  22    1.47    0.40
  -7  -1  22    2.20    0.82
  -7  -1  21   11.77    0.93
  -7  -1  20    2.20    0.75
   7   1 -19    1.06    0.81
   7  -1 -19    0.54    0.68
  -7  -1  19    0.14    0.72
  -7  -1  18    2.09    0.69
   7   1 -18    2.75    0.78
   7  -1 -18    1.34    0.67
  -7  -1  17   26.33    1.21
   7   1 -17   24.11    1.27
   7  -1 -17   25.08    1.19
  -7  -1  16    4.86    0.67
   7   1 -16    5.92    0.79
   7  -1 -16    5.27    0.67
   7   1 -15   13.25    0.89
  -7  -1  15   14.46    0.86
  -7  -1  15   12.94    0.56
   7  -1 -15   17.43    0.86
  -7  -1  14   61.47    2.29
   7  -1 -14   60.79    2.40
   7   1 -14   60.42    2.43
  -7  -1  14   59.61    2.41
  -7  -1  14   58.75    2.52
  -7   1  14   57.62    2.51
  -7  -1  13    3.92    0.32
   7   1 -13    4.37    0.73
  -7   1  13    4.13    0.88
  -7  -1  13    4.00    0.87
  -7  -1  13    5.02    0.64
   7  -1 -13    4.51    0.63
  -7  -1  12   75.28    2.82
  -7   1  12   72.45    2.99
  -7  -1  12   72.97    3.00
  -7  -1  12   78.92    2.92
   7  -1 -12   73.19    2.89
   7   1 -12   73.74    2.93
  -7  -1  11   14.04    0.97
   7   1 -11   10.71    0.80
   7  -1 -11   12.95    0.75
  -7  -1  11   11.46    0.78
  -7  -1  11   12.17    0.55
  -7   1  11   14.97    0.94
   7   1 -10   47.88    1.87
   7  -1 -10   49.91    1.85
  -7   1  10   47.78    1.96
  -7  -1  10   42.93    1.94
  -7  -1  10   44.24    1.75
  -7   1   9    8.66    0.88
  -7  -1   9    9.04    0.87
   7  -1  -9    9.13    0.75
   7   1  -9    9.04    0.72
   7  -1  -9   10.11    0.70
  -7  -1   9    9.51    0.49
   7   1  -8  114.63    4.48
  -7   1   8  124.61    4.49
  -7   1   8  121.17    4.56
   7   1  -8  113.43    4.55
  -7  -1   8  117.94    4.56
   7  -1  -8  111.66    4.55
  -7  -1   8  122.72    4.47
   7   1  -7    1.42    0.44
   7   1  -7    1.33    0.61
   7  -1  -7    1.48    0.61
  -7   1   7    1.42    0.50
  -7  -1   7    1.32    0.34
   7   1  -6   57.43    2.34
   7  -1  -6   59.41    2.33
   7   1  -6   59.30    2.26
   7   1  -5    6.18    0.56
   7   1  -4 2432.08   90.76
   7  -1  -4 2449.12   90.77
   7   1  -3   -0.07    0.51
   7  -1  -3    0.04    0.54
  -7   1   2   19.60    0.93
   7   1  -2   19.89    0.92
   7  -1  -2   20.54    1.03
   7   1  -2   21.19    1.01
   7  -1  -2   20.06    0.99
   7  -1  -1  270.10   10.13
   7  -1  -1  260.62   10.15
   7   1  -1  273.55   10.15
  -7   1   1  264.93   10.12
   7   1  -1  277.25   10.12
  -7  -1   1  275.04   10.12
   7  -1   0 1816.18   67.78
   7  -1   0 1850.29   67.79
  -7   1   0 1856.10   67.79
  -7  -1   0 1816.02   67.79
   7   1   0 1813.32   67.79
   7   1   0 1816.52   67.77
  -7   1   0 1827.14   67.77
  -7  -1   0 1792.06   67.77
   7  -1   1  866.52   32.61
  -7   1  -1  895.36   32.63
  -7  -1  -1  868.35   32.63
   7  -1   1  864.69   32.62
   7   1   1  882.58   32.62
  -7  -1  -1  866.79   32.60
  -7   1  -1  891.87   32.60
   7   1   1  871.00   32.60
  -7   1  -2  243.53    8.98
  -7  -1  -2  240.06    8.99
  -7  -1  -2  238.38    8.96
  -7   1  -2  239.43    8.96
   7   1   2  236.05    8.96
  -7   1  -3  167.71    6.24
  -7  -1  -3  167.50    6.24
  -7  -1  -3  164.34    6.28
  -7   1  -3  161.62    6.27
  -7   1  -4  109.14    4.32
  -7  -1  -4  113.91    4.32
  -7  -1  -4  119.68    4.36
  -7   1  -4  115.38    4.36
  -7  -1  -5    0.70    0.56
  -7   1  -5    0.83    0.54
  -7   1  -6  297.40   11.31
  -7  -1  -6  313.00   11.31
   7  -1   6  295.88   11.31
   7   1   7    2.16    0.74
   7  -1   7    3.18    0.76
  -7   1  -7    4.18    0.65
   7   1   8    1.12    0.81
   7  -1   8   -1.64    0.86
  -7   1  -8    2.75    0.67
  -7   1  -9  417.17   15.23
   7   1   9  396.47   15.24
   7  -1   9  408.31   15.24
  -7   1 -10  321.72   11.76
   7   1  10  312.83   11.77
   7  -1  10  306.13   11.76
   7   1  11   30.42    1.45
   7  -1  11   30.24    1.47
   7  -1  12    4.34    0.86
   7   1  12    4.02    0.83
   7  -1  13    1.48    0.89
   7   1  13    1.81    0.82
   7  -1  14    1.28    0.86
   7   1  14   -0.67    0.83
   7  -1  15    3.94    0.95
   7   1  15    5.24    0.94
   7  -1  16    1.89    1.02
   7   1  16    2.65    0.97
   7  -1  17    0.34    1.07
   7   1  17   -1.16    0.99
   7  -1  18    1.73    1.08
   7   1  18    0.09    1.07
   7  -1  19    0.45    1.11
   7   1  19    1.94    1.12
   7  -1  20   -0.39    1.08
   7   1  20    0.21    1.08
   7  -1  21   -0.74    1.12
   7   1  21    1.47    1.12
   7  -1  22   -0.08    1.21
   7   1  22   -1.18    1.17
   7   1  22    0.93    0.91
   7   1  23    1.20    1.16
   7  -1  23   -0.63    1.23
   7   1  23   -0.34    0.90
   7  -1  23   -0.40    1.05
   7  -1  24    0.76    1.04
   7   1  24    0.05    0.90
   7  -1  24   -1.83    1.27
   7   1  24   -0.21    1.25
   7  -1  25    0.03    1.08
   7   1  25    0.58    1.27
   7  -1  25    1.76    1.30
   7   1  26   -0.60    1.31
   7  -1  26    0.58    1.32
   7   1  27    1.28    1.36
   7  -1  27   -0.34    1.37
  -7   3  32    0.00    0.51
  -7  -3  31    1.94    1.17
  -7   3  31    0.80    0.56
  -7  -3  30    0.07    1.13
  -7   3  30   -0.68    0.57
  -7   3  29    0.53    0.57
  -7  -3  29    0.03    1.11
  -7   3  28   -0.44    0.57
  -7  -3  28    0.07    1.10
  -7   3  27    0.19    0.56
  -7  -3  27   -0.09    1.11
  -7   3  26    0.23    0.56
  -7  -3  26    0.71    1.07
  -7  -3  25   -0.14    1.02
  -7  -3  24   -0.44    1.00
  -7  -3  23    9.20    1.06
  -7  -3  22    2.83    0.93
  -7  -3  21    2.50    0.88
  -7  -3  20    3.32    0.85
   7  -3 -20    3.63    0.65
   7  -3 -19    1.11    0.60
  -7  -3  19    0.56    0.80
  -7  -3  18    2.15    0.77
   7   3 -18    4.40    0.93
   7  -3 -18    3.26    0.60
   7  -3 -17    1.60    0.58
   7   3 -17    0.76    0.85
  -7  -3  17   -0.24    0.70
  -7  -3  16   12.18    0.86
   7  -3 -16   11.84    0.74
   7   3 -16   11.38    0.99
   7   3 -15   18.28    1.11
  -7   3  15   21.30    1.17
  -7  -3  15   16.44    0.97
   7  -3 -15   17.00    0.88
   7  -3 -14   95.32    3.70
  -7  -3  14   99.84    3.76
   7   3 -14  100.26    3.79
  -7   3  14   94.16    3.80
   7   3 -13   11.36    0.86
   7  -3 -13    9.16    0.69
  -7  -3  13   10.26    0.77
  -7   3  13    9.38    0.94
  -7  -3  12  120.01    4.73
   7  -3 -12  126.07    4.69
  -7   3  12  122.00    4.76
   7   3 -12  125.77    4.74
   7   3 -11    6.92    0.81
  -7  -3  11    5.77    0.72
  -7   3  11    6.83    0.88
  -7   3  10   76.36    3.06
  -7  -3  10   80.94    3.00
   7   3 -10   76.16    2.91
   7   3  -9   35.28    1.40
  -7  -3   9   36.77    1.53
  -7   3   9   37.26    1.62
   7   3  -8   49.11    1.97
  -7  -3   8   52.39    2.07
   7   3  -8   53.38    2.09
  -7   3   8   56.32    2.11
   7   3  -7    3.16    0.40
   7   3  -7    3.99    0.61
  -7  -3   7    3.18    0.58
   7   3  -6   40.14    1.68
  -7  -3   6   42.61    1.68
   7   3  -6   43.03    1.69
   7   3  -6   39.22    1.59
  -7  -3   5   14.69    0.79
   7   3  -5   14.73    0.92
   7   3  -5   13.88    0.70
   7   3  -4  443.49   16.74
   7   3  -4  450.64   16.71
   7   3  -3   11.36    0.82
  -7   3   3   11.35    0.71
   7   3  -3   12.37    0.64
   7   3  -2   74.05    2.91
   7   3  -2   75.25    2.86
   7   3  -2   79.19    2.90
  -7   3   2   71.03    2.89
  -7   3   1   15.63    0.84
   7   3  -1   15.51    0.85
   7   3  -1   16.68    0.79
   7   3  -1   16.32    0.85
   7  -3   0   23.06    1.08
  -7   3   0   21.82    0.98
   7   3   0   18.93    0.96
  -7   3   0   21.93    1.00
   7   3   0   19.58    0.97
  -7   3  -1  301.90   11.42
   7   3   1  305.89   11.41
  -7   3  -1  306.65   11.43
   7   3   1  306.63   11.42
  -7   3  -2 1069.72   40.21
   7   3   2 1080.74   40.18
  -7   3  -2 1084.50   40.19
  -7   3  -3  141.19    5.36
  -7   3  -3  142.14    5.38
  -7   3  -4   18.99    0.95
  -7   3  -4   16.11    1.02
   7  -3   5  111.89    4.24
  -7   3  -5  108.99    4.20
   7  -3   6  129.12    4.89
  -7   3  -6  126.63    4.85
   7  -3   7   20.70    1.16
   7   3   7   19.87    1.09
  -7   3  -7   21.49    1.08
   7  -3   8  108.36    4.19
   7   3   8  110.64    4.15
  -7   3  -8  106.02    4.15
   7  -3   9   -1.33    0.79
  -7   3  -9    0.77    0.65
   7   3   9    0.03    0.73
   7  -3  10   12.75    0.92
   7   3  10   12.92    0.92
  -7   3 -10   10.06    0.84
   7   3  11    3.49    0.82
  -7   3 -11    1.74    0.66
   7  -3  11    4.10    0.81
  -7   3 -12    7.58    0.78
   7   3  12    7.97    0.88
   7  -3  12    6.77    0.91
   7  -3  13   12.02    1.07
  -7   3 -13   11.58    0.90
   7   3  13   11.23    1.00
   7  -3  14   20.52    1.36
  -7   3 -14   25.02    1.21
   7   3  14   23.98    1.29
   7  -3  15   37.98    1.91
   7   3  15   43.59    1.84
   7  -3  16   14.88    1.18
   7   3  16   15.87    1.17
   7  -3  17    0.21    1.04
   7   3  17   -0.53    1.06
   7  -3  18    6.20    1.17
   7   3  18    5.75    1.10
   7   3  19    0.13    1.06
   7  -3  19    2.00    1.13
   7   3  20    1.42    1.15
   7  -3  20    1.94    1.15
   7   3  21    1.61    1.09
   7  -3  21   -0.75    1.19
   7   3  22    0.06    0.74
   7   3  22    0.03    1.22
   7  -3  22    0.51    1.20
   7   3  23   -0.45    1.16
   7  -3  23   -1.09    1.17
   7   3  23   -0.01    0.74
   7  -3  23   -0.26    1.23
   7   3  24    2.31    1.26
   7  -3  24    0.08    1.26
   7  -3  24    0.26    1.16
   7   3  25   -1.90    1.32
   7  -3  25   -0.39    1.19
   7   3  26    1.80    1.32
   7   3  27    0.76    1.35
  -7   5  32   -0.49    0.70
  -7   5  31   -0.27    0.71
  -7  -5  31    0.11    1.37
  -7   5  30   -0.55    0.71
  -7  -5  30   -0.04    1.27
  -7  -5  29    0.13    1.31
  -7   5  29   -0.69    0.71
  -7  -5  28    0.02    1.21
  -7  -5  27   -0.02    1.22
  -7  -5  26   -0.20    1.19
  -7  -5  25    0.89    1.15
  -7  -5  24    1.40    1.10
  -7  -5  23    0.15    1.05
  -7  -5  22   -0.32    1.01
  -7  -5  21    2.44    1.02
  -7  -5  20   -0.09    0.93
  -7  -5  19   10.05    1.04
   7  -5 -19   10.32    0.67
  -7  -5  18    4.42    0.86
   7  -5 -18    2.60    0.51
   7  -5 -17   11.78    0.70
  -7  -5  17   12.90    0.99
   7   5 -17   13.61    1.13
  -7   5  16    0.18    0.85
  -7  -5  16    2.21    0.93
   7   5 -16    1.76    0.87
   7  -5 -16    1.55    0.50
  -7  -5  16    1.21    0.82
   7   5 -15    0.43    0.91
   7  -5 -15   -0.82    0.50
  -7  -5  15   -0.95    0.80
  -7   5  15   -0.10    0.90
  -7  -5  15    0.12    0.89
  -7   5  14   48.33    2.05
  -7  -5  14   42.75    2.08
   7   5 -14   49.06    2.10
  -7  -5  14   47.67    2.05
   7  -5 -14   49.93    1.91
  -7   5  13    0.25    0.79
  -7  -5  13   -1.40    0.84
   7   5 -13    0.59    0.84
  -7  -5  13    1.76    0.73
  -7  -5  12   30.15    1.40
   7   5 -12   29.03    1.14
  -7  -5  12   30.15    1.47
  -7   5  12   25.31    1.48
   7   5 -12   33.71    1.48
  -7  -5  11  166.80    6.37
   7   5 -11  168.35    6.27
  -7   5  11  171.18    6.40
  -7  -5  11  163.19    6.39
  -7  -5  10   18.42    1.00
  -7   5  10   16.06    1.07
  -7  -5  10   14.82    1.08
   7   5 -10   18.66    0.76
  -7   5   9    4.86    0.78
   7   5  -9    6.32    0.44
  -7  -5   9    5.83    0.80
  -7  -5   9    6.30    0.72
   7   5  -8  229.54    8.53
  -7   5   8  227.21    8.54
   7   5  -8  225.86    8.46
  -7  -5   8  225.50    8.53
   7   5  -7  122.81    4.61
   7   5  -7  120.87    4.55
  -7  -5   7  125.98    4.62
   7   5  -7  113.89    4.64
   7   5  -6   67.48    2.75
  -7  -5   6   72.22    2.78
   7   5  -6   72.90    2.80
   7   5  -6   70.87    2.70
   7   5  -5   12.02    0.67
  -7  -5   5   13.80    0.84
   7   5  -5   12.78    0.90
   7   5  -4  175.48    6.53
  -7  -5   4  169.81    6.52
   7   5  -3   18.87    1.02
   7   5  -2    4.04    0.62
   7  -5  -2    5.13    0.67
   7   5  -2    5.59    0.60
   7  -5  -1   45.31    1.81
   7   5  -1   45.67    1.80
   7   5  -1   41.45    1.82
   7   5   0   40.45    1.65
  -7   5   0   35.59    1.63
   7  -5   0   38.69    1.61
  -7   5   0   39.87    1.62
   7   5   0   40.64    1.60
   7   5   1   16.74    0.93
  -7   5  -1   17.89    0.94
  -7  -5  -1   16.76    0.93
  -7   5  -1   16.86    0.94
  -7  -5  -2  255.23    9.76
  -7   5  -2  260.37    9.76
  -7   5  -2  264.95    9.75
   7   5   2  259.14    9.75
  -7   5  -3   13.75    0.90
   7   5   3   14.22    0.89
   7   5   3   14.92    0.89
  -7  -5  -3   15.54    0.89
  -7   5  -3   15.38    0.91
   7   5   4   11.74    0.81
  -7   5  -4   12.60    0.83
  -7   5  -4   12.15    0.87
  -7  -5  -4   11.33    0.85
   7   5   5    0.99    0.61
  -7  -5  -5    2.31    0.71
  -7   5  -5    3.26    0.75
  -7   5  -5    0.68    0.64
  -7   5  -6    0.99    0.69
   7   5   6    0.88    0.58
   7   5   7  141.69    5.41
  -7   5  -7  144.52    5.43
  -7   5  -8   -0.23    0.61
   7   5   8   -0.40    0.73
  -7   5  -9   -0.09    0.63
   7   5   9    1.00    0.72
  -7   5 -10    0.49    0.65
   7   5  10    0.46    0.75
   7  -5  10    0.75    0.84
   7   5  11    0.32    0.78
  -7   5 -11    0.96    0.67
   7  -5  11   -0.05    0.90
  -7   5 -12    0.45    0.71
   7   5  12    2.22    0.86
   7  -5  12    1.31    0.95
   7   5  13   -0.92    0.88
  -7   5 -13    0.18    0.75
   7  -5  13   -2.14    0.99
  -7   5 -14    0.37    0.76
   7   5  14    1.36    0.88
   7  -5  14   -0.66    0.97
  -7   5 -15    1.70    0.81
   7   5  15    2.27    0.97
  -7   5 -16    1.10    0.85
   7   5  16    2.45    1.04
   7   5  17    4.77    1.03
   7   5  17    2.46    0.62
   7   5  18    3.41    1.09
   7   5  18    3.74    0.64
   7   5  19    3.21    1.10
   7   5  19    2.05    0.60
   7   5  20    3.64    1.13
   7   5  20    0.01    0.55
   7   5  21    1.21    0.52
   7   5  21    0.01    0.50
   7   5  21    4.53    1.14
   7   5  22   -0.80    1.21
   7  -5  23    0.21    1.27
   7   5  23   -1.66    1.20
   7  -5  24    0.65    1.34
   7   5  24    2.12    1.29
   7   5  25    1.18    1.30
   7  -5  25    1.42    1.30
   7   5  26    2.70    1.32
   7  -5  26   -0.83    1.35
   7   5  27    0.14    1.38
  -7  -7  32   -0.22    1.51
  -7   7  31    0.61    0.84
  -7  -7  31   -0.41    1.48
  -7  -7  30   -0.05    1.41
  -7  -7  29   -0.02    1.41
  -7  -7  28    0.07    1.38
  -7  -7  27   -0.12    1.32
  -7  -7  26    0.37    1.31
  -7  -7  25    0.62    1.29
  -7  -7  24   -0.64    1.26
  -7  -7  23    0.13    1.15
  -7  -7  22   -0.20    1.10
  -7  -7  21    0.11    1.10
  -7  -7  20    4.08    1.08
  -7  -7  19    5.59    1.08
   7  -7 -19    4.85    0.46
   7  -7 -18   -0.19    0.45
  -7  -7  18   -0.20    0.92
  -7   7  17   10.04    1.12
  -7  -7  17    9.98    1.11
   7  -7 -17    9.42    0.61
  -7  -7  17   10.47    1.06
  -7  -7  16    7.46    0.99
  -7   7  16    9.25    0.99
  -7  -7  16    7.63    0.98
   7   7 -16    8.88    1.14
   7  -7 -16    7.91    0.59
  -7  -7  15   17.58    1.12
  -7  -7  15   18.31    1.21
  -7   7  15   18.50    1.15
   7   7 -15   15.81    1.29
   7   7 -14    0.75    0.25
  -7  -7  14    1.56    0.81
  -7   7  14    0.53    0.83
  -7  -7  14    0.20    0.85
   7   7 -14    0.80    0.93
   7   7 -13   20.22    1.21
  -7  -7  13   19.97    1.17
  -7  -7  13   19.59    1.18
  -7   7  13   17.28    1.12
   7   7 -13   19.31    0.79
  -7  -7  12    2.18    0.81
  -7  -7  12    0.03    0.79
  -7   7  12    0.67    0.86
   7   7 -12    0.37    0.90
   7   7 -12    0.76    0.34
  -7  -7  11   11.87    0.98
  -7  -7  11   10.39    0.95
  -7   7  11   14.94    1.00
  -7  -7  10  219.33    8.29
  -7   7  10  217.20    8.30
  -7  -7  10  223.04    8.31
  -7  -7   9  175.02    7.01
  -7   7   9  195.26    7.02
  -7  -7   9  186.65    7.03
   7  -7  -8  214.01    8.08
  -7  -7   8  216.01    8.11
   7   7  -8  207.56    8.12
   7   7  -8  219.57    8.08
   7   7  -7    8.54    0.89
   7   7  -7    5.04    0.62
   7  -7  -7    7.35    0.68
  -7  -7   7    7.02    0.81
   7   7  -6   93.92    3.73
  -7  -7   6   93.94    3.72
   7  -7  -6  100.65    3.68
   7   7  -6   94.03    3.67
   7   7  -5   16.48    1.05
  -7  -7   5   17.90    0.98
   7   7  -5   16.51    0.92
   7  -7  -5   17.05    0.91
   7   7  -4   68.98    2.75
   7   7  -3  130.01    4.96
   7   7  -2    0.30    0.70
   7   7  -2    0.36    0.58
   7  -7  -2    1.27    0.59
   7   7  -1   30.61    1.32
   7  -7  -1   32.87    1.33
   7   7  -1   28.87    1.39
   7  -7   0   22.52    1.08
   7   7   0   23.56    1.07
  -7  -7   0   22.55    1.10
   7   7   0   22.71    1.14
  -7  -7  -1    8.72    0.73
   7   7   1    7.96    0.79
  -7   7  -1    8.53    0.74
  -7  -7  -1    7.19    0.69
  -7   7  -2   33.82    1.44
   7   7   2   29.98    1.42
  -7  -7  -2   33.64    1.42
  -7   7  -2   31.49    1.44
  -7   7  -3   12.57    0.87
  -7  -7  -3   13.80    0.88
  -7   7  -3   13.47    0.85
   7   7   3   13.86    0.86
  -7   7  -4    1.82    0.66
   7   7   4    2.62    0.64
  -7   7  -4    1.99    0.69
  -7  -7  -4    2.17    0.65
  -7   7  -5   76.38    2.93
  -7  -7  -5   75.23    2.94
  -7   7  -5   75.70    2.95
   7   7   5   70.45    2.88
  -7  -7  -6    4.61    0.78
  -7   7  -6    5.92    0.72
   7   7   6    5.46    0.63
  -7   7  -7    8.65    0.75
   7   7   7    7.34    0.68
  -7   7  -8   -0.53    0.68
   7   7   8    0.13    0.56
   7   7   9   -0.16    0.56
  -7   7  -9   -0.22    0.71
   7   7  10    2.18    0.57
   7   7  10   -0.65    0.83
  -7   7 -10    1.23    0.71
   7   7  11    0.62    0.56
   7   7  11    0.64    0.85
  -7   7 -11   -1.17    0.69
   7   7  12    1.27    0.57
  -7   7 -12   -0.01    0.78
   7   7  12    0.98    0.88
  -7   7 -13    1.00    0.81
   7   7  13   -0.49    0.89
   7   7  13   -0.43    0.55
  -7   7 -14    0.56    0.83
   7   7  14    0.07    0.94
   7   7  14   -0.39    0.56
  -7   7 -15    2.13    0.81
   7   7  15    2.53    1.06
   7   7  15    2.43    0.56
  -7   7 -16    1.94    0.86
   7   7  16    1.20    1.02
   7   7  16    2.02    0.54
   7   7  17   -1.57    1.04
  -7   7 -17    0.66    0.88
   7   7  17   -0.39    0.51
   7   7  18    1.00    0.46
  -7   7 -18    3.08    0.92
   7   7  18    2.07    1.11
   7   7  19    0.14    1.17
   7   7  20   -0.05    1.16
   7   7  21    2.08    1.24
   7   7  22   -0.44    1.16
   7  -7  23    0.83    1.39
   7   7  23    2.11    1.32
   7   7  24    0.13    1.33
   7  -7  24    1.66    1.43
   7  -7  25   -0.87    1.44
   7   7  25   -1.48    1.28
   7  -7  26    0.12    1.45
   7   7  26    0.46    1.41
  -7  -9  32    0.05    1.64
  -7  -9  31   -0.03    1.61
  -7  -9  30    0.08    1.57
  -7  -9  29    0.08    1.49
  -7  -9  28   -0.11    1.45
  -7  -9  27    1.09    1.50
  -7  -9  26   -1.13    1.46
  -7  -9  25   -0.26    1.37
  -7  -9  24    1.88    1.35
  -7  -9  23    0.25    1.22
  -7  -9  22   -0.02    1.22
  -7  -9  21    3.37    1.27
  -7  -9  20   -0.74    1.25
  -7   9  20    1.02    1.10
  -7  -9  20    0.38    1.12
  -7  -9  19   -0.55    1.16
  -7  -9  19    1.84    1.12
  -7   9  19    1.18    1.10
   7  -9 -19   -0.30    0.34
   7  -9 -18    4.87    0.49
  -7  -9  18    7.34    1.08
  -7   9  18    6.35    1.11
  -7  -9  18    5.85    1.11
  -7  -9  17    2.19    1.00
  -7   9  17    3.48    1.03
  -7  -9  17    3.38    1.04
  -7  -9  16    2.91    1.06
  -7   9  16    3.16    0.97
  -7  -9  16    2.93    1.00
   7   9 -16    3.49    0.32
  -7  -9  15   74.12    3.11
   7   9 -15   80.95    3.14
  -7  -9  15   74.36    3.06
  -7   9  15   72.10    3.06
  -7  -9  14    0.67    0.94
   7   9 -14    0.79    1.06
  -7  -9  14    2.82    0.91
  -7   9  14    2.47    0.90
  -7  -9  13    6.69    0.99
  -7   9  13    6.00    0.91
  -7  -9  13    7.28    0.91
   7   9 -13    4.93    1.15
  -7  -9  12   25.63    1.35
  -7   9  12   26.25    1.34
  -7  -9  12   25.52    1.40
  -7   9  11    3.82    0.84
  -7  -9  11    3.68    0.81
  -7  -9  11    5.51    0.87
  -7  -9  10    9.42    0.87
  -7   9  10   10.71    0.91
  -7  -9  10    9.56    0.95
  -7  -9   9    2.23    0.82
   7   9  -9    1.60    0.97
  -7  -9   8   -0.95    0.74
   7   9  -8   -0.03    0.93
  -7  -9   7   19.77    1.15
   7   9  -7   18.54    1.24
   7  -9  -7   19.33    0.97
   7   9  -7   19.34    0.95
  -7  -9   6   67.51    2.79
   7  -9  -6   69.22    2.72
   7   9  -6   71.42    2.72
   7   9  -6   70.14    2.85
   7  -9  -5   15.15    0.83
   7   9  -5   13.37    0.82
   7   9  -5   11.21    1.09
   7   9  -4   90.09    3.55
   7   9  -3   40.32    1.69
   7   9  -3   39.65    1.61
   7  -9  -3   35.58    1.60
   7   9  -2    2.01    0.78
   7  -9  -2    1.79    0.58
   7   9  -2    1.02    0.57
   7  -9  -1   31.18    1.35
   7   9  -1   29.80    1.34
  -7  -9   1   32.14    1.44
   7   9  -1   34.15    1.45
   7   9   0    2.34    0.72
  -7  -9   0    2.76    0.69
   7   9   1   75.55    2.95
  -7   9  -1   71.31    2.91
  -7  -9  -1   76.95    2.94
  -7  -9  -2    8.08    0.76
  -7   9  -2   10.57    0.80
   7   9   2    9.98    0.87
  -7  -9  -2    8.52    0.79
  -7  -9  -3    0.10    0.65
   7   9   3    1.67    0.72
  -7  -9  -3    1.46    0.66
  -7   9  -3    1.02    0.69
  -7   9  -4   13.89    0.98
  -7   9  -4   13.97    0.89
  -7  -9  -4   14.69    0.94
   7   9   4   14.45    0.91
  -7   9  -5    2.34    0.76
  -7   9  -5    1.12    0.77
  -7  -9  -5    1.65    0.71
   7   9   5    1.31    0.67
   7   9   6   20.11    1.05
  -7   9  -6   19.95    1.12
  -7  -9  -6   20.29    1.10
  -7   9  -6   20.89    1.17
  -7   9  -7    3.80    0.75
  -7  -9  -7    3.33    0.77
   7   9   7    3.69    0.69
  -7   9  -8    0.98    0.71
   7   9   8    1.74    0.65
  -7   9  -9   -0.33    0.79
   7   9   9   -0.63    0.62
  -7   9 -10   34.73    1.63
   7   9  10   37.44    1.55
  -7   9 -11   -0.37    0.74
   7   9  11   -0.37    0.63
  -7   9 -12    3.72    0.84
   7   9  12    3.42    0.64
  -7   9 -13   -0.09    0.85
   7   9  13    0.09    0.59
   7   9  14    9.70    0.72
   7   9  14   12.69    1.19
  -7   9 -14   10.52    0.99
  -7   9 -15    5.03    0.89
   7   9  15    6.59    1.12
   7   9  15    1.91    0.57
  -7   9 -16    0.57    0.89
   7   9  16   -0.20    1.12
   7   9  16   -0.57    0.52
  -7   9 -17    1.20    0.89
   7   9  17   -0.43    1.13
   7   9  18    1.22    1.16
  -7   9 -18    0.60    0.91
   7   9  19    2.05    1.17
  -7   9 -19    1.70    0.94
   7   9  20    0.40    1.18
  -7   9 -20   -0.78    0.95
   7   9  21   -0.20    1.25
   7   9  22    1.00    1.34
   7  -9  22    4.02    1.53
   7   9  23    1.03    1.26
   7  -9  23    0.69    1.54
   7   9  24    3.46    1.34
   7  -9  24    0.56    1.59
   7  -9  25   -2.50    1.57
   7  -9  26   -0.44    1.61
  -7 -11  32   -0.21    1.77
  -7 -11  31    0.12    1.68
  -7 -11  30   -1.07    1.63
  -7 -11  29    0.33    1.69
  -7 -11  28   -0.56    1.66
  -7 -11  27    1.07    1.63
  -7 -11  26    1.51    1.75
  -7  11  26    1.20    1.61
  -7 -11  26    0.83    1.58
  -7  11  25    5.64    1.61
  -7 -11  25    4.38    1.73
  -7 -11  25    0.39    1.53
  -7  11  24    0.76    1.53
  -7 -11  24   -1.07    1.63
  -7 -11  24    1.75    1.49
  -7 -11  23    2.26    1.53
  -7  11  23    4.35    1.45
  -7 -11  23    3.70    1.40
  -7 -11  22    0.13    1.50
  -7  11  22    0.29    1.36
  -7 -11  22    0.35    1.43
  -7 -11  21    0.84    1.33
  -7  11  21    1.47    1.32
  -7 -11  21    0.19    1.36
  -7  11  20    3.45    1.25
  -7 -11  20    3.71    1.38
  -7 -11  20    4.17    1.30
   7 -11 -19    2.41    0.42
  -7 -11  19    2.32    1.32
  -7  11  19    4.90    1.17
  -7 -11  19    1.66    1.25
  -7 -11  18    0.63    1.20
  -7 -11  18   -0.82    1.21
  -7  11  18    1.03    1.08
  -7 -11  17    1.87    1.16
  -7  11  17    2.03    1.04
  -7 -11  17    3.85    1.17
  -7 -11  16    1.59    1.13
  -7  11  16   -0.08    1.02
  -7 -11  16   -0.43    1.04
  -7 -11  15   -0.42    1.10
  -7  11  15    0.92    0.92
  -7 -11  15    0.70    0.97
  -7 -11  14    1.05    1.06
  -7 -11  14    0.33    0.95
  -7  11  14    1.18    0.91
  -7 -11  13   -0.63    1.04
  -7  11  13   -0.20    0.88
  -7 -11  13   -1.18    0.87
  -7 -11  12   31.74    1.47
  -7  11  12   29.82    1.46
  -7 -11  12   26.70    1.59
  -7  11  11    6.38    0.90
  -7 -11  11    4.45    0.82
  -7 -11  11    5.74    0.97
  -7 -11  10   -0.21    0.92
   7  11 -10   -1.61    1.11
  -7 -11   9    1.63    0.87
   7  11  -9    2.49    1.04
  -7 -11   8    2.27    0.87
   7  11  -8    2.75    1.02
  -7 -11   7   14.55    1.11
   7  11  -7   16.84    1.18
   7  11  -6    1.50    0.95
   7  11  -6    1.12    0.53
   7 -11  -6    0.98    0.55
   7  11  -5   27.43    1.50
   7 -11  -5   32.96    1.29
   7  11  -5   26.38    1.26
   7  11  -4  171.25    6.47
   7 -11  -4  172.70    6.39
   7  11  -4  170.09    6.39
   7 -11  -4  164.84    6.39
   7  11  -3   77.62    2.98
   7 -11  -3   75.88    2.97
   7  11  -3   77.49    3.09
   7  11  -2    8.14    0.90
   7 -11  -2   11.79    0.70
   7  11  -2   10.64    0.70
  -7 -11   2    9.97    0.90
   7  11  -1   20.54    1.19
   7  11  -1   21.92    1.01
  -7 -11   1   20.89    1.16
  -7 -11   0    6.19    0.80
   7  11   0    5.20    0.83
   7  11   1   19.86    1.12
  -7 -11  -1   20.61    1.12
   7  11   2   49.45    2.10
  -7  11  -2   49.89    2.04
  -7 -11  -2   49.22    2.08
   7  11   3   18.03    1.08
  -7  11  -3   19.67    1.04
  -7 -11  -3   19.23    1.03
  -7 -11  -3   18.15    1.09
   7  11   4   46.85    2.02
  -7 -11  -4   46.86    1.99
  -7  11  -4   47.18    2.00
  -7 -11  -4   50.56    2.00
   7  11   5   14.92    0.96
  -7  11  -5   13.03    0.97
  -7 -11  -5   12.69    0.94
  -7 -11  -5   14.86    0.93
  -7  11  -6   12.10    0.97
  -7 -11  -6   12.35    0.92
   7  11   6   12.52    0.91
  -7  11  -6   12.80    1.02
   7  11   7    1.01    0.74
  -7 -11  -7    1.33    0.80
  -7  11  -7    3.10    0.85
  -7  11  -7    1.01    0.85
   7  11   8    2.69    0.74
  -7 -11  -8    4.72    0.89
  -7  11  -8    4.64    0.90
  -7  11  -8    4.87    0.90
  -7  11  -9    0.62    0.85
   7  11   9    1.86    0.72
  -7 -11  -9    2.07    0.91
   7  11  10    4.46    0.78
  -7  11 -10    6.15    0.92
   7  11  11   12.04    0.89
  -7  11 -11   12.21    1.00
  -7  11 -12   -0.06    0.87
   7  11  12   -0.30    0.70
  -7  11 -13    0.25    0.94
   7  11  13    1.68    0.68
  -7  11 -14    1.99    0.95
   7  11  14   -0.33    0.63
  -7  11 -15   -1.16    0.89
  -7  11 -16    1.45    0.95
   7  11  17    1.60    1.24
  -7  11 -17    1.17    0.95
   7  11  18    0.02    1.28
  -7  11 -18    0.37    0.95
   7  11  19    1.56    1.29
  -7  11 -19    3.45    0.98
   7  11  20    0.11    1.37
  -7  11 -20    0.44    0.99
  -7  11 -21   -0.77    1.00
   7  11  21   -0.04    1.30
  -7  11 -22   -1.07    1.04
   7 -11  22    0.55    1.61
   7  11  22    0.63    1.40
   7 -11  23    2.37    1.68
   7 -11  24   -1.33    1.71
   7 -11  25    1.48    1.66
   7 -11  26    2.16    1.72
  -7 -13  33   -0.10    1.86
  -7 -13  32    0.13    1.92
  -7 -13  31   -2.24    1.90
  -7 -13  30    1.49    1.77
  -7 -13  29   -1.23    1.75
  -7 -13  28    0.70    1.58
  -7 -13  27    0.91    1.58
  -7  13  26    0.75    1.66
  -7 -13  26   -2.12    1.79
  -7 -13  26    1.65    1.54
  -7  13  25    1.75    1.63
  -7 -13  25   -1.17    1.66
  -7 -13  25    0.18    1.59
  -7 -13  24    0.74    1.64
  -7  13  24    1.07    1.50
  -7 -13  24    0.52    1.58
  -7  13  23   -1.45    1.40
  -7 -13  23   -0.88    1.62
  -7 -13  23    0.49    1.54
  -7  13  22    2.03    1.45
  -7 -13  22    4.09    1.50
  -7 -13  22    3.05    1.52
  -7  13  21    2.26    1.31
  -7 -13  21   -1.63    1.48
  -7 -13  21    0.91    1.56
   7  13 -20    0.01    0.40
  -7 -13  20   -0.36    1.41
  -7  13  20    1.31    1.25
  -7 -13  20   -0.32    1.38
  -7 -13  19   -0.70    1.34
  -7  13  19   -0.80    1.21
   7 -13 -19    0.13    0.56
  -7 -13  19    1.53    1.48
  -7 -13  18    2.65    1.35
  -7 -13  18    1.30    1.28
  -7  13  18    1.77    1.17
  -7 -13  17   -0.65    1.33
  -7  13  17   -2.16    1.11
  -7 -13  17   -2.59    1.21
  -7 -13  16    0.24    1.29
  -7 -13  16    2.74    1.11
  -7  13  16    2.09    1.10
  -7 -13  15   10.01    1.36
  -7 -13  15    9.50    1.14
  -7  13  15   10.39    1.14
  -7 -13  14    4.46    1.19
  -7  13  14    3.62    1.00
  -7 -13  14    1.40    1.01
  -7 -13  13   10.78    1.29
  -7 -13  13   12.57    1.07
  -7  13  13   12.03    1.08
  -7 -13  12    5.47    1.18
  -7  13  12    5.45    0.94
  -7 -13  12    6.20    0.88
  -7 -13  11   61.95    2.67
  -7 -13  10   41.42    1.99
   7  13 -10   43.10    2.13
   7  13  -9    2.34    1.19
  -7 -13   9    2.20    1.05
   7  13  -8   14.06    1.32
  -7 -13   8   14.92    1.14
   7  13  -7    3.32    1.16
   7  13  -6   83.98    3.45
   7 -13  -5    3.10    0.62
   7 -13  -5    3.30    0.58
   7  13  -5    1.84    0.55
   7  13  -5    2.60    1.13
   7  13  -4  154.41    5.90
   7 -13  -4  155.06    5.90
   7  13  -4  149.29    6.04
   7 -13  -4  159.29    5.90
   7  13  -4  160.36    5.91
   7  13  -3   31.76    1.30
   7 -13  -3   27.72    1.29
  -7 -13   3   31.53    1.52
   7 -13  -3   28.97    1.28
   7  13  -3   30.20    1.29
   7  13  -3   31.97    1.55
  -7 -13   2   28.75    1.52
   7  13  -2   27.96    1.49
   7  13  -2   29.51    1.25
   7  13  -1    6.67    0.93
  -7 -13   1    4.55    0.89
   7  13   0   -0.16    0.87
  -7 -13   0   -0.72    0.83
   7  13   1   36.74    1.70
  -7 -13  -1   38.41    1.73
   7  13   2   27.57    1.44
  -7 -13  -2   28.98    1.42
  -7 -13  -3    3.64    0.87
  -7  13  -3    4.12    0.75
   7  13   3    2.44    0.89
  -7 -13  -4    5.93    0.81
  -7  13  -4    7.05    0.85
   7  13   4    5.34    0.91
  -7 -13  -4    7.40    0.91
  -7  13  -5    0.79    0.80
  -7 -13  -5   -0.54    0.78
   7  13   5    0.87    0.86
  -7 -13  -5    0.10    0.84
  -7 -13  -6    0.23    0.84
  -7  13  -6   -0.44    0.88
   7  13   6    0.93    0.88
  -7 -13  -6    0.17    0.83
   7  13   7   14.61    1.08
  -7  13  -7   13.66    1.13
  -7  13  -7   14.73    1.15
  -7 -13  -7   12.72    1.03
   7  13   8   57.22    2.33
  -7  13  -8   54.02    2.35
  -7  13  -8   55.90    2.41
  -7 -13  -8   55.49    2.38
   7  13   9    6.96    0.93
  -7  13  -9    5.89    0.98
  -7 -13  -9    5.18    1.04
  -7  13  -9    6.72    1.10
   7  13  10   11.93    1.01
  -7  13 -10   11.08    1.12
  -7  13 -10   14.42    1.27
  -7 -13 -10   12.52    1.18
  -7  13 -11    3.82    0.97
   7  13  11    5.01    0.88
  -7 -13 -11    5.53    1.15
  -7  13 -12    0.81    0.99
  -7  13 -13    1.35    1.01
  -7  13 -14    1.35    1.01
  -7  13 -15   -0.22    0.97
  -7  13 -16    3.35    1.01
  -7  13 -17   -1.11    1.02
  -7  13 -18   -0.79    0.99
   7  13  19    3.79    1.41
  -7  13 -19    0.82    1.03
  -7  13 -20    1.18    1.02
   7 -13  21    1.74    1.80
  -7  13 -21   -0.10    1.02
  -7  13 -22    0.58    1.06
   7 -13  22   -0.95    1.69
   7 -13  23   -0.16    1.87
   7 -13  24    0.03    1.83
   7 -13  25    1.52    1.80
   7 -13  26   -2.89    1.94
   7 -13  27    0.38    1.96
  -7 -15  33   -0.80    2.09
  -7 -15  32    0.14    2.02
  -7 -15  31    2.10    1.93
  -7 -15  30    1.16    1.92
  -7 -15  29   -0.48    1.74
  -7 -15  28    1.81    1.74
  -7 -15  27    2.62    1.70
  -7 -15  26   -0.57    1.74
  -7 -15  26    2.35    1.83
  -7  15  26   -1.73    1.64
  -7 -15  25   -0.57    1.78
  -7 -15  25   -0.21    1.79
  -7  15  25    0.08    1.54
  -7 -15  24    0.07    1.70
  -7  15  24   -0.11    1.54
  -7 -15  24   -1.65    1.66
  -7 -15  23   -1.16    1.58
  -7  15  23   -0.49    1.44
  -7 -15  23   -0.40    1.65
  -7  15  22    0.85    1.44
  -7 -15  22    1.91    1.57
   7  15 -22   -0.11    0.28
   7  15 -22   -0.31    0.29
  -7 -15  22    0.26    1.69
   7  15 -21   -0.06    0.53
  -7 -15  21    0.99    1.51
  -7  15  21   -1.13    1.38
  -7 -15  21    0.19    1.57
  -7  15  20    1.35    1.34
  -7 -15  20   -1.76    1.46
   7 -15 -20   -0.13    0.55
  -7 -15  19   -1.34    1.52
  -7 -15  19   -2.24    1.41
  -7  15  19    0.07    1.28
   7 -15 -19    0.07    0.69
  -7 -15  18    1.80    1.63
   7 -15 -18    0.81    0.78
  -7  15  18    1.47    1.28
  -7 -15  18    1.76    1.37
  -7 -15  17   49.21    2.63
  -7  15  17   51.82    2.42
  -7 -15  17   54.25    2.47
  -7 -15  16    2.74    1.50
  -7  15  16    4.59    1.20
  -7 -15  16    1.29    1.25
  -7  15  15   21.43    1.44
  -7 -15  15   23.72    1.47
  -7 -15  15   17.08    1.66
  -7 -15  14   11.99    1.20
  -7  15  14   12.29    1.14
  -7 -15  14   11.28    1.47
  -7  15  13    0.39    0.96
  -7 -15  13   -0.03    1.26
  -7 -15  12   -1.60    1.22
  -7 -15  11    4.19    1.24
  -7 -15  10   12.60    1.34
  -7 -15   9   10.50    1.26
   7 -15  -6   33.81    1.45
   7 -15  -5    0.66    0.56
   7  15  -5    0.63    0.60
   7  15  -5    2.43    1.15
  -7 -15   4    0.14    1.07
   7  15  -4    1.22    1.16
   7 -15  -4    0.74    0.50
   7  15  -4   -0.03    0.53
   7  15  -4    0.50    0.49
   7  15  -3    5.48    1.12
  -7 -15   3    4.50    1.05
   7  15  -3    4.04    0.55
   7 -15  -3    3.19    0.57
  -7 -15   2    0.11    0.94
   7  15  -2    1.80    1.10
   7 -15  -2    0.52    0.55
   7  15  -2    1.20    0.54
   7  15  -1    1.16    1.05
  -7 -15   1    1.31    1.03
   7  15   0   17.70    1.27
  -7 -15   0   19.31    1.31
   7  15   1   20.07    1.29
  -7 -15  -1   17.79    1.25
  -7 -15  -2   11.11    1.08
   7  15   2   10.05    1.10
  -7 -15  -3    0.27    0.98
   7  15   3    1.40    0.94
  -7 -15  -4   33.21    1.65
  -7  15  -4   32.08    1.53
   7  15   4   30.37    1.63
   7  15   5    2.08    1.01
  -7 -15  -5    3.03    0.85
  -7  15  -5    3.59    0.90
  -7 -15  -5    1.69    0.98
   7  15   6    7.72    1.09
  -7 -15  -6   11.20    1.07
  -7  15  -6    8.62    1.06
  -7 -15  -6   11.02    1.02
  -7 -15  -7   27.87    1.45
  -7  15  -7   25.46    1.47
  -7 -15  -7   27.87    1.47
  -7 -15  -8    4.34    0.99
  -7  15  -8    3.69    1.08
  -7  15  -9    0.67    1.14
  -7  15  -9    0.60    1.10
  -7 -15  -9    1.01    1.03
  -7  15 -10   13.41    1.25
  -7 -15 -10   12.40    1.26
  -7  15 -10   13.40    1.30
  -7  15 -11    1.90    1.21
  -7 -15 -11    1.39    1.14
  -7  15 -11    3.52    1.09
  -7 -15 -12    0.55    1.22
  -7  15 -12    2.14    1.28
  -7  15 -12    0.92    1.11
  -7 -15 -13   -0.98    1.32
  -7  15 -13   -0.80    1.09
  -7 -15 -14    0.10    1.36
  -7  15 -14    1.21    1.10
  -7  15 -15   -0.31    1.10
  -7  15 -16    0.02    1.08
  -7  15 -17    0.24    1.05
  -7  15 -18    1.45    1.09
  -7  15 -19   -0.09    1.07
   7 -15  19    0.34    1.84
   7 -15  20   -0.34    1.85
  -7  15 -20    1.52    1.09
   7 -15  21    0.55    1.80
  -7  15 -21    0.12    1.11
   7 -15  22   -1.84    2.01
   7 -15  23   -1.99    1.85
   7 -15  24   -0.03    2.00
   7 -15  25    2.32    2.02
   7 -15  26   -1.52    2.11
   7 -15  27    1.04    2.03
  -7 -17  31   -0.15    2.19
  -7 -17  30    0.89    2.08
  -7 -17  29   -1.91    2.08
  -7 -17  28   -0.55    2.03
  -7 -17  27    0.04    1.98
  -7 -17  26   -0.48    1.82
  -7 -17  26   -0.16    1.93
  -7 -17  25   -0.29    1.81
  -7  17  25    1.16    1.64
  -7 -17  25   -0.47    1.80
  -7 -17  24    2.50    1.90
  -7  17  24    0.22    1.62
  -7 -17  24   -0.60    1.74
  -7 -17  23    1.47    1.79
  -7  17  23   -0.29    1.50
  -7 -17  23    3.23    1.69
   7  17 -22    0.04    0.61
  -7 -17  22   -0.75    1.73
  -7 -17  22    0.06    1.65
  -7  17  22    1.21    1.46
  -7 -17  21    0.67    1.80
   7 -17 -21   -0.06    0.41
   7  17 -21   -0.04    0.72
  -7  17  21    1.41    1.42
  -7 -17  21   -0.42    1.54
  -7 -17  20    1.15    1.52
  -7  17  20    2.52    1.38
  -7 -17  20    2.67    1.70
   7 -17 -20    0.44    0.69
  -7 -17  19   -1.09    1.66
  -7 -17  19    1.47    1.39
  -7  17  19   -1.04    1.32
   7 -17 -19    0.24    0.80
  -7 -17  18    2.04    1.66
   7 -17 -18   -0.59    0.87
  -7 -17  18    0.73    1.36
  -7  17  18    0.89    1.26
  -7 -17  17    2.77    1.61
  -7 -17  17    1.02    1.29
   7 -17 -17    2.49    0.94
  -7  17  17    0.65    1.18
   7 -17 -16    7.99    1.08
  -7 -17  16    4.93    1.61
  -7 -17  16    7.44    1.28
  -7  17  16    9.68    1.23
  -7 -17  15    0.86    1.58
  -7  17  15    2.77    1.09
  -7 -17  14    1.41    1.55
  -7 -17  13    3.44    1.54
  -7 -17  12   25.50    1.82
  -7 -17  11    1.71    1.42
  -7 -17  10   44.89    2.29
   7 -17  -7    2.49    0.63
   7  17  -6    4.47    0.64
  -7 -17   6    3.15    1.27
   7 -17  -6    3.22    0.56
  -7 -17   5    6.84    1.27
   7  17  -5    5.74    0.61
  -7 -17   4    8.00    1.23
  -7 -17   3    3.82    1.17
  -7 -17   2    5.53    1.14
   7 -17  -2    5.61    0.57
   7  17  -2    4.93    0.53
  -7 -17   1   22.04    1.49
   7  17  -1   22.13    1.01
   7 -17  -1   21.37    1.02
  -7 -17   0    5.71    1.14
  -7 -17  -1    5.23    1.17
  -7 -17  -2    0.39    1.15
  -7 -17  -3    1.11    1.09
  -7 -17  -4    1.79    1.05
  -7 -17  -5    1.15    1.10
  -7 -17  -6   10.68    1.20
  -7 -17  -6    9.61    1.02
  -7  17  -6    9.32    1.10
  -7 -17  -7    8.30    1.17
  -7 -17  -7    7.54    1.08
  -7  17  -7    7.19    1.16
  -7 -17  -8    1.24    1.08
  -7  17  -8    3.03    1.12
  -7 -17  -8    2.53    1.05
  -7  17  -9    1.56    1.16
  -7 -17  -9    1.34    1.06
  -7  17  -9   -1.17    1.17
  -7 -17 -10    1.73    1.14
  -7  17 -10    0.75    1.25
  -7  17 -10    0.48    1.24
  -7  17 -11    1.11    1.25
  -7  17 -11    1.06    1.29
  -7 -17 -11    1.56    1.21
  -7 -17 -12    4.63    1.31
  -7  17 -12    3.96    1.36
  -7  17 -12    3.65    1.20
  -7  17 -13   -2.27    1.45
  -7 -17 -13   -1.45    1.33
  -7  17 -13   -1.26    1.13
  -7 -17 -14   -0.05    1.38
  -7  17 -14   -0.08    1.46
  -7  17 -14   -0.36    1.12
  -7 -17 -15   -0.52    1.47
  -7  17 -15    0.08    1.49
  -7  17 -15    0.77    1.10
  -7  17 -16    1.25    1.54
  -7 -17 -16   -0.20    1.59
  -7  17 -16   -0.03    1.11
  -7  17 -17   -0.29    1.18
   7 -17  17    0.59    1.87
  -7  17 -17    3.18    1.66
  -7 -17 -17    1.96    1.66
  -7  17 -18   -0.05    1.16
   7 -17  18    1.47    1.87
  -7 -17 -18    2.72    1.73
  -7  17 -19   -0.39    1.15
   7 -17  19   -1.04    1.93
  -7 -17 -19    0.17    1.88
  -7  17 -20   -0.31    1.15
  -7 -17 -20   -1.94    1.94
   7 -17  20   -0.75    2.08
   7 -17  21   -0.52    2.07
   7 -17  22    0.22    1.99
   7 -17  23   -1.18    2.09
   7 -17  24    1.51    2.20
  -7 -19  28    1.25    2.13
  -7 -19  27    0.43    2.18
  -7 -19  26    1.08    1.96
  -7 -19  26   -1.22    2.03
  -7 -19  25   -3.08    1.88
  -7 -19  25   -0.20    1.97
  -7  19  24    2.44    1.64
  -7 -19  24   -0.99    1.80
  -7 -19  24   -0.97    2.08
  -7  19  23    1.34    1.60
  -7 -19  23    2.79    1.75
  -7 -19  23   -2.64    1.92
  -7  19  22    1.00    1.50
  -7 -19  22   -1.77    1.66
  -7 -19  22    1.81    1.93
  -7 -19  21    2.55    1.91
   7 -19 -21    0.78    0.66
  -7  19  21    2.53    1.47
  -7 -19  21    2.94    1.57
  -7 -19  20   -1.50    1.84
   7 -19 -20    0.21    0.81
  -7  19  20   -1.36    1.38
  -7 -19  20    2.71    1.46
  -7 -19  19    1.04    1.77
  -7 -19  19   -0.02    1.38
  -7  19  19    2.25    1.31
   7 -19 -19    1.24    0.87
  -7 -19  18    1.02    1.78
  -7  19  18    0.68    1.23
  -7 -19  18    1.78    1.31
   7 -19 -18    1.67    0.98
  -7  19  17    0.29    1.17
   7 -19 -17   -0.11    1.06
   7 -19 -16   -0.97    1.11
  -7 -19  16   -1.31    1.67
   7 -19 -15    0.07    1.15
  -7 -19  15    0.80    1.64
   7 -19 -14    3.36    1.26
  -7 -19  14    1.89    1.66
   7 -19 -13    3.73    1.27
  -7 -19  13    1.01    1.59
  -7 -19  12    1.33    1.58
   7  19  -8    8.60    0.80
   7 -19  -8    8.66    0.69
   7  19  -7    1.92    0.62
  -7 -19   7    1.74    1.50
  -7 -19   6   22.62    1.82
  -7 -19   5    5.52    1.44
  -7 -19   4    0.42    1.38
  -7 -19   3   12.88    1.46
  -7 -19   2   13.29    1.43
  -7 -19   1   12.81    1.46
  -7 -19   0   16.68    1.56
   7 -19   0   15.03    0.78
   7  19   0   14.93    0.76
  -7 -19  -1   -0.65    1.30
   7 -19   1    0.93    0.58
  -7 -19  -2    1.60    1.25
  -7 -19  -3    5.41    1.33
  -7 -19  -4   -0.07    1.25
  -7 -19  -5    0.23    1.23
  -7 -19  -6   12.17    1.39
  -7 -19  -7   -0.81    1.25
  -7 -19  -8   -0.37    1.19
  -7 -19  -8    0.34    1.05
  -7  19  -8    0.68    1.14
  -7 -19  -9   -0.16    1.22
  -7  19  -9   -0.85    1.21
  -7 -19  -9    2.11    1.16
  -7  19 -10    2.82    1.40
  -7 -19 -10    1.34    1.18
  -7  19 -10    0.45    1.28
  -7  19 -11   -0.75    1.35
  -7  19 -11    1.09    1.36
  -7 -19 -11   -0.48    1.23
  -7  19 -12   11.02    1.39
  -7 -19 -12   10.37    1.39
  -7  19 -12   11.54    1.52
  -7  19 -13    2.00    1.34
  -7 -19 -13    3.33    1.37
  -7  19 -13    1.77    1.44
  -7  19 -14   -0.90    1.36
  -7  19 -14    0.80    1.55
  -7 -19 -14   -0.73    1.47
  -7  19 -15   -0.04    1.31
  -7  19 -15    1.36    1.61
  -7 -19 -15    1.40    1.55
   7 -19  15    1.64    1.99
  -7  19 -16   -0.02    1.31
  -7  19 -16    2.84    1.66
  -7 -19 -16    3.03    1.63
   7 -19  16    3.92    2.02
  -7  19 -17    0.68    1.29
   7 -19  17    2.45    2.06
  -7  19 -17   -0.18    1.75
  -7 -19 -17    1.20    1.71
  -7  19 -18   -0.30    1.29
   7 -19  18    2.18    2.07
  -7 -19 -18   -1.75    1.84
  -7  19 -18    0.82    1.79
  -7  19 -19   -0.19    1.26
   7 -19  19    4.56    2.15
  -7 -19 -19    0.60    1.92
  -7  19 -19   -1.30    1.89
   7 -19  20   -2.74    2.22
  -7  19 -20   -1.08    1.96
  -7 -19 -20   -1.59    2.04
   7 -19  21   -1.27    2.27
  -7 -19 -21   -2.30    2.17
  -7  19 -21   -2.83    1.99
  -7  19 -22   -2.46    2.09
  -7 -19 -22   -1.51    2.23
  -7  19 -23    1.38    2.13
  -7 -19 -23    0.97    2.33
  -7 -19 -24   -0.21    2.45
  -7  19 -24    1.73    2.23
  -7 -21  25   -0.50    2.22
  -7 -21  24    2.07    1.87
  -7 -21  24    0.29    2.20
  -7 -21  23   -0.89    1.74
[truncated: 929,387 more chars]
